# Supplementary material for: Analysis of microbial communities in wheat, alfalfa, and oat crops after Tilletia laevis Kühn infection
Source: Front Microbiol. 2024 Aug 5;15:1343946. doi: 10.3389/fmicb.2024.1343946 (PMC11330837; doi:10.3389/fmicb.2024.1343946)
Supplement: Supplementary file 1 [file Table_1.xlsx]

## Sheet: Bcteria_OTUs
Table S1. Bacterial OUT summary of all soil samples after T. leavis infection.
Sr. Number	ID	CK-1	CK-2	CK-3	CK-4	CK-5	TFL-1	TFL-2	TFL-3	TFL-4	TFL-5	CK-1-1	CK-1-2	CK-1-3	CK-1-4	CK-1-5	TFL-1-1	TFL-1-2	TFL-1-3	TFL-1-4	TFL-1-5	CK-2-1	CK-2-2	CK-2-3	CK-2-4	CK-2-5	TFL-2-1	TFL-2-2	TFL-2-3	TFL-2-4	TFL-2-5	CK-3-1	CK-3-2	CK-3-3	CK-3-4	CK-3-5	TFL-3-1	TFL-3-2	TFL-3-3	TFL-3-4	TFL-3-5	CK-4-1	CK-4-2	CK-4-3	CK-4-4	CK-4-5	TFL-4-1	TFL-4-2	TFL-4-3
1	OTU_1	0	0	0	0	0	1	0	0	0	1	0	0	0	0	0	0	1	0	2	0	0	0	0	0	0	0	1	0	0	0	0	0	0	0	0	0	1	0	0	0	0	0	0	0	0	0	0	0
2	OTU_10	0	0	0	1	0	0	0	0	0	0	0	0	0	0	0	0	0	0	0	0	1	1	0	0	2	0	0	0	0	0	1	0	0	0	0	1	0	1	0	0	0	0	0	0	0	0	0	0
3	OTU_100	2	2	0	0	0	13	7	12	14	7	0	0	0	3	0	4	2	6	3	4	0	0	0	0	0	0	1	5	5	4	0	1	0	0	2	3	1	3	7	3	0	3	1	0	0	5	3	6
4	OTU_1000	4	3	1	1	1	5	7	5	5	6	0	0	0	2	0	1	0	0	0	1	0	0	0	0	0	0	5	2	1	1	1	1	1	1	1	6	3	4	2	0	2	0	3	1	1	3	0	0
5	OTU_10000	0	0	0	0	0	1	2	2	0	0	0	0	0	0	0	0	0	0	0	0	0	0	0	0	0	0	1	0	0	1	0	0	0	0	0	1	1	1	0	0	0	1	0	0	0	1	0	0
6	OTU_10001	0	0	0	0	1	0	1	1	0	2	0	0	0	1	0	0	0	0	0	0	1	0	1	1	0	0	1	0	0	0	0	0	0	0	0	0	0	1	0	1	0	0	0	0	0	0	1	0
7	OTU_10002	0	0	0	0	0	0	0	0	0	0	0	0	0	0	1	0	0	0	0	0	0	0	1	0	2	0	0	0	0	0	1	0	0	0	0	0	0	0	0	0	0	0	3	0	0	0	0	0
8	OTU_10003	0	0	0	0	0	0	0	0	0	0	0	3	0	1	0	0	0	0	0	0	0	1	0	1	2	0	0	0	0	0	0	0	0	0	0	0	0	0	0	0	0	0	0	0	0	2	0	0
9	OTU_10004	1	2	0	1	1	0	0	1	2	1	1	0	1	0	0	1	2	0	0	0	0	0	1	0	0	2	1	1	0	0	3	1	1	1	0	0	0	0	0	0	0	3	0	1	2	0	1	0
10	OTU_10005	0	1	1	1	0	1	2	0	0	1	1	1	0	1	0	0	0	0	1	0	0	0	2	0	0	0	0	0	0	0	0	0	0	1	0	0	0	0	0	0	0	1	0	0	0	0	0	0
11	OTU_10006	0	0	0	0	0	0	0	0	0	0	5	1	1	3	0	0	0	0	0	0	0	1	2	0	2	0	0	0	0	0	0	0	0	0	0	0	0	0	0	0	0	0	0	0	0	0	0	0
12	OTU_10007	3	1	1	2	2	1	0	0	2	3	0	0	2	1	0	2	1	2	0	2	0	0	0	0	0	0	0	1	0	1	0	1	0	1	1	1	2	2	0	1	1	0	1	1	0	0	1	0
13	OTU_10008	0	0	0	0	0	0	0	0	0	0	2	2	5	1	5	0	0	0	0	0	3	3	2	1	3	0	0	0	0	0	0	0	0	0	0	0	0	0	0	1	0	2	0	0	0	0	0	0
14	OTU_10009	0	0	0	0	0	0	0	0	0	0	0	0	0	0	0	2	0	0	0	0	0	0	0	0	0	0	0	1	0	0	0	0	0	0	0	0	2	1	0	0	0	1	0	1	1	0	2	6
15	OTU_1001	1	0	2	3	4	2	0	0	1	1	0	2	1	0	0	0	0	0	0	1	0	1	4	1	1	0	3	0	0	0	0	0	1	0	0	1	1	0	2	0	0	0	0	0	0	0	0	1
16	OTU_10010	5	7	0	1	5	0	0	0	0	0	0	0	0	0	0	0	0	0	0	0	0	0	0	0	0	0	0	0	0	0	0	0	0	0	0	1	0	0	0	0	0	0	0	0	0	0	0	0
17	OTU_10011	0	0	0	0	0	0	0	0	0	0	1	0	1	0	0	1	2	0	1	0	0	0	0	0	0	0	1	0	0	0	0	0	0	0	0	0	0	0	0	0	0	0	0	3	0	0	0	0
18	OTU_10012	0	1	0	0	1	0	2	0	1	0	0	0	1	1	0	0	0	0	2	0	0	0	1	0	4	1	0	0	0	1	0	1	0	0	0	0	0	0	0	0	0	0	0	0	1	0	0	2
19	OTU_10013	0	0	1	0	0	0	0	0	0	0	0	0	1	0	1	0	1	1	0	1	1	1	0	0	0	0	0	0	0	0	0	1	0	0	0	0	0	0	0	0	0	1	0	0	0	1	0	0
20	OTU_10014	0	0	0	0	0	0	0	0	2	0	0	1	4	1	0	0	0	1	0	0	0	0	0	0	1	1	0	0	0	0	0	1	0	0	1	0	0	0	0	0	0	1	0	1	1	0	0	0
21	OTU_10015	0	0	0	0	0	0	0	0	0	0	0	0	0	1	0	0	0	0	0	0	0	2	0	3	0	1	0	1	1	1	0	0	0	0	0	0	2	1	0	0	0	0	0	0	0	0	0	0
22	OTU_10016	1	5	4	0	1	11	7	8	6	5	7	11	13	3	10	5	6	2	3	6	9	8	9	4	3	2	0	2	3	2	11	9	7	13	11	8	2	3	1	1	9	6	8	10	10	1	1	4
23	OTU_10017	0	0	0	0	0	1	1	0	1	1	0	0	0	0	0	0	2	2	1	1	0	0	0	0	0	0	0	0	0	0	0	0	0	0	0	0	0	0	0	0	0	0	0	0	0	0	0	0
24	OTU_10018	0	0	0	0	0	0	0	0	1	0	2	0	1	3	2	0	0	4	0	0	2	3	0	0	2	1	2	3	1	3	1	7	3	4	7	2	2	1	1	2	2	2	0	2	2	2	2	0
25	OTU_10019	3	12	2	1	1	0	0	0	0	0	0	2	0	2	2	1	1	0	2	11	0	0	0	0	0	0	0	0	0	0	0	0	0	1	0	1	0	2	1	2	0	0	1	1	0	1	0	1
26	OTU_1002	0	0	0	0	0	0	0	0	0	0	0	0	1	0	0	0	1	0	0	0	1	0	2	0	1	0	0	0	0	0	0	0	0	0	0	0	0	0	0	0	0	0	0	0	0	0	0	0
27	OTU_10020	0	0	0	0	0	0	0	0	0	0	0	0	0	0	0	0	0	0	0	0	0	0	0	0	0	3	0	3	1	0	0	0	0	0	0	0	0	0	0	1	0	0	0	0	0	0	0	0
28	OTU_10021	0	0	0	1	0	0	0	0	0	0	0	0	0	0	0	0	0	0	0	0	0	0	0	0	0	0	0	0	0	0	4	1	1	0	0	0	0	0	0	0	1	1	0	1	1	0	0	0
29	OTU_10022	0	0	0	0	0	0	0	0	0	0	0	0	0	0	0	0	0	0	0	0	0	0	0	0	0	0	0	0	0	0	0	0	0	0	0	0	0	0	0	0	1	1	2	1	0	0	0	0
30	OTU_10023	3	5	2	1	0	1	1	0	0	0	0	0	0	0	0	0	0	0	0	0	0	0	0	0	0	0	0	0	0	0	0	0	0	0	0	0	0	0	2	0	0	0	0	0	0	0	0	0
31	OTU_10024	0	0	0	0	0	1	1	0	0	0	0	0	0	0	0	0	0	0	2	0	0	0	0	0	0	0	1	0	0	0	0	0	0	0	0	0	0	2	0	1	0	0	0	0	0	1	0	0
32	OTU_10025	4	2	1	0	2	0	2	1	1	2	3	4	4	1	2	0	1	3	1	1	1	3	2	2	1	1	1	0	0	1	1	1	2	2	1	2	2	1	1	0	1	2	4	1	0	1	0	0
33	OTU_10026	0	1	0	0	0	1	0	1	2	2	0	0	0	0	0	0	0	0	0	0	1	1	1	0	0	0	0	0	0	0	0	0	0	0	0	0	0	1	1	0	0	1	1	0	0	0	1	0
34	OTU_10027	4	0	0	3	0	2	0	0	1	0	0	0	0	1	0	0	0	0	0	0	0	0	0	0	0	1	0	1	2	1	1	0	0	0	0	1	1	1	3	0	0	1	0	0	0	2	0	2
35	OTU_10028	8	5	3	1	2	0	0	0	0	0	1	0	0	0	2	0	0	2	1	1	0	2	0	1	0	0	0	0	0	0	0	1	0	0	0	0	0	0	0	0	0	1	0	0	0	0	0	0
36	OTU_10029	2	2	3	0	0	0	0	0	0	0	0	0	0	0	0	1	0	0	0	0	0	0	0	0	0	0	0	0	0	0	0	0	0	0	0	0	0	0	0	1	0	0	0	0	0	0	1	0
37	OTU_1003	1	1	3	1	2	1	0	0	0	1	0	0	1	0	0	2	0	0	1	1	0	0	0	0	2	0	0	0	1	0	2	0	0	1	0	0	0	0	0	0	1	0	1	0	0	1	0	0
38	OTU_10030	0	0	0	0	0	0	0	0	0	0	0	0	0	0	0	0	0	1	2	1	0	0	0	0	0	0	0	0	0	0	1	0	0	0	0	0	0	0	0	0	0	1	2	0	1	0	0	1
39	OTU_10031	0	3	0	1	1	0	1	0	0	0	0	0	0	1	0	0	0	0	0	1	0	0	0	0	0	0	0	0	0	0	0	0	1	0	0	0	1	0	0	1	0	0	0	0	0	0	0	1
40	OTU_10032	0	1	0	0	0	2	0	1	1	1	0	0	0	0	0	0	2	1	1	0	0	0	0	0	0	0	0	0	0	0	1	1	1	1	2	0	0	0	0	1	0	0	0	0	0	2	3	0
41	OTU_10033	0	2	0	0	1	0	0	1	1	0	0	0	0	0	0	0	0	0	0	0	0	0	0	0	0	0	0	0	0	0	0	0	0	0	0	0	0	0	0	0	0	0	0	0	0	0	0	0
42	OTU_10034	0	0	0	0	1	0	0	0	0	0	0	0	0	0	0	0	0	0	0	0	0	0	0	0	0	1	0	1	0	1	1	1	0	0	2	0	0	0	0	1	1	0	0	1	0	0	0	0
43	OTU_10035	0	1	0	0	0	0	0	0	0	0	1	0	0	1	1	1	0	0	0	0	0	0	0	0	1	0	0	0	0	0	0	0	0	1	2	0	0	0	0	0	1	0	1	0	1	0	0	0
44	OTU_10036	0	1	1	0	0	0	2	2	1	2	0	0	0	2	0	0	0	0	0	1	1	1	0	0	0	1	0	2	1	3	0	0	1	0	0	0	2	0	1	2	1	0	0	0	0	0	0	0
45	OTU_10037	0	0	0	0	0	0	0	2	0	0	0	0	0	0	0	0	0	0	0	0	0	0	0	0	0	1	0	0	0	0	0	0	0	0	0	0	0	0	0	0	0	0	0	0	0	0	0	0
46	OTU_10038	0	0	0	0	0	0	0	0	0	0	0	0	0	0	4	0	0	0	0	0	1	1	1	0	0	0	0	0	0	0	0	0	0	0	0	0	0	0	0	0	0	0	0	0	0	0	0	0
47	OTU_10039	1	0	0	0	0	0	0	0	0	0	0	1	1	0	0	0	1	0	4	0	0	2	0	0	0	0	0	0	0	0	0	0	0	0	0	0	0	0	0	0	0	0	0	0	0	0	0	0
48	OTU_1004	1	2	6	2	0	0	0	0	0	0	0	0	2	0	0	1	2	0	3	3	2	0	0	0	2	0	0	0	0	0	1	1	0	1	0	1	2	1	1	1	0	0	1	0	0	0	2	2
49	OTU_10040	0	0	0	0	0	0	0	1	0	0	0	2	0	1	0	0	0	0	0	0	0	0	1	0	0	0	1	0	0	1	1	1	1	1	1	0	0	0	0	0	1	2	0	0	0	0	1	0
50	OTU_10041	1	1	0	0	0	0	0	1	0	0	1	2	0	0	0	0	1	0	1	1	1	1	0	1	0	0	1	0	0	0	0	0	0	0	0	0	1	0	1	2	0	0	0	0	0	0	0	1
51	OTU_10042	0	0	0	0	1	0	0	0	0	0	0	0	0	0	0	0	0	0	0	0	0	0	0	0	0	0	0	0	1	0	1	0	0	0	0	0	0	0	1	0	0	0	0	0	0	0	0	0
52	OTU_10043	1	0	0	0	0	0	0	0	0	0	0	1	1	0	0	1	0	0	1	1	0	0	0	0	0	1	0	0	0	1	1	0	1	0	2	0	1	0	1	0	1	1	1	1	0	2	0	0
53	OTU_10044	0	0	0	0	0	0	0	0	0	0	0	1	0	0	0	0	1	0	0	0	0	0	0	0	0	0	0	0	0	0	0	0	0	0	1	0	0	0	0	0	0	0	0	0	0	0	0	0
54	OTU_10045	0	0	0	0	0	0	0	0	0	0	0	0	0	0	0	0	0	0	0	0	0	0	0	0	0	0	0	0	0	0	0	0	0	0	0	0	0	0	0	0	0	0	0	0	0	0	0	0
55	OTU_10046	0	0	0	0	0	0	0	1	0	0	12	9	7	3	2	5	0	0	0	2	0	2	0	0	0	0	0	0	0	0	1	0	0	0	0	0	0	2	0	0	0	0	0	2	0	0	2	0
56	OTU_10047	0	0	0	0	0	0	0	0	0	0	0	0	0	0	0	0	0	1	2	0	0	0	0	0	1	0	0	1	0	0	0	0	1	0	0	0	0	0	0	0	0	0	0	0	0	1	0	1
57	OTU_10048	0	2	1	0	1	1	0	0	3	0	1	2	0	0	2	3	3	1	0	1	1	2	0	0	1	2	0	1	0	1	0	0	1	2	0	1	0	1	2	3	0	0	2	0	1	0	2	1
58	OTU_10049	0	0	0	0	0	0	0	0	0	0	3	2	0	0	0	0	1	0	0	0	1	1	0	1	0	0	0	0	0	0	0	0	0	0	0	0	0	1	0	0	0	0	0	0	1	0	0	0
59	OTU_1005	1	0	1	3	0	3	1	0	1	0	0	0	0	0	0	0	0	0	0	0	0	0	0	0	0	0	0	0	0	0	0	1	0	0	0	0	0	0	0	0	0	0	0	0	0	0	0	0
60	OTU_10050	0	0	0	0	0	0	3	1	4	3	0	0	0	0	0	0	0	0	0	0	1	2	2	0	0	0	0	0	0	0	0	0	0	0	0	0	1	0	1	0	0	1	1	0	0	0	0	0
61	OTU_10051	0	0	0	0	0	0	0	0	1	0	0	1	2	0	0	0	0	0	0	0	1	0	0	0	1	0	0	0	0	1	0	0	0	0	0	0	0	0	2	0	1	0	1	1	1	1	0	0
62	OTU_10052	0	0	0	0	0	0	0	0	0	0	0	0	0	0	0	1	1	1	2	1	0	0	0	0	0	1	0	0	1	0	0	0	0	1	1	0	0	0	0	0	0	0	0	0	0	0	0	0
63	OTU_10053	0	0	0	0	0	0	0	0	0	0	0	0	0	0	0	0	0	0	0	0	0	0	0	0	0	0	0	0	0	0	0	0	1	0	0	0	0	0	0	2	0	0	0	0	0	0	0	0
64	OTU_10054	0	0	0	1	1	1	0	2	0	1	0	0	0	0	0	0	0	0	0	0	0	2	1	2	0	0	0	1	0	1	1	1	0	0	0	1	1	0	0	0	0	0	0	0	1	0	0	0
65	OTU_10055	0	0	0	0	0	1	0	1	0	1	0	0	0	0	0	0	0	0	0	0	0	0	0	0	0	0	0	0	1	0	0	0	0	0	0	0	0	0	0	1	0	0	0	0	0	0	0	0
66	OTU_10056	0	0	0	0	0	0	0	0	1	0	1	0	0	2	0	0	1	0	0	0	1	1	0	2	1	1	0	0	0	0	2	0	1	1	1	1	0	0	1	1	1	0	2	0	1	0	0	0
67	OTU_10057	0	0	0	0	1	0	0	1	0	1	0	0	0	0	0	0	1	1	0	0	0	0	0	0	0	0	0	0	1	0	0	0	1	0	0	0	0	1	0	0	0	1	0	0	0	0	2	1
68	OTU_10058	0	0	0	0	0	0	0	0	1	1	0	0	0	0	0	0	0	0	0	0	0	0	0	0	0	1	0	0	0	1	0	0	0	0	0	3	2	1	2	2	0	0	0	0	0	0	0	0
69	OTU_10059	0	0	0	0	0	0	0	0	0	0	0	0	0	0	0	0	0	0	0	0	0	0	0	0	0	0	0	0	0	0	0	0	0	0	0	0	0	0	0	0	0	0	0	0	0	0	0	4
70	OTU_1006	0	0	0	1	1	0	0	0	0	0	0	0	1	1	4	0	0	0	0	0	2	1	1	1	1	0	0	1	1	0	0	0	0	0	0	0	0	0	0	0	1	0	0	0	0	0	1	0
71	OTU_10060	17	20	16	9	6	5	11	3	7	10	1	19	17	15	25	30	5	3	8	0	8	1	6	14	4	2	4	2	1	2	2	2	3	11	9	14	35	43	7	10	2	5	4	4	4	0	5	2
72	OTU_10061	0	0	0	0	0	0	0	0	1	0	0	0	0	0	0	0	1	0	0	0	0	0	0	1	1	0	0	0	0	2	0	0	1	0	0	1	0	0	0	0	0	2	0	1	1	0	0	0
73	OTU_10062	0	0	0	0	0	0	0	0	0	0	0	0	0	0	0	0	0	0	0	0	0	0	0	0	0	0	0	0	0	0	0	0	0	0	0	0	0	0	0	0	0	0	0	0	0	0	0	0
74	OTU_10063	2	0	0	1	0	1	1	1	1	1	2	1	5	3	0	0	2	0	1	0	1	0	3	1	0	0	0	0	0	0	1	0	0	1	0	1	0	2	0	0	0	0	0	0	1	1	1	0
75	OTU_10064	0	0	1	0	0	0	0	0	0	0	0	0	0	0	0	0	2	0	0	0	1	2	0	0	0	0	0	0	0	0	1	0	0	0	0	0	1	1	0	3	0	1	0	0	0	0	0	0
76	OTU_10065	0	1	0	0	1	1	0	0	0	0	0	1	0	0	0	0	0	0	0	0	0	0	0	1	0	0	0	0	0	0	0	0	0	0	0	0	0	0	0	1	0	0	0	0	0	0	0	0
77	OTU_10066	0	2	0	1	0	1	0	0	0	0	0	1	1	1	0	0	0	0	0	0	0	1	0	1	0	0	0	1	0	0	0	1	0	0	0	0	0	0	0	0	0	1	0	1	0	0	0	0
78	OTU_10067	0	0	0	0	1	0	0	0	0	0	0	0	0	0	0	0	0	1	0	0	0	0	0	0	0	0	0	0	0	0	0	0	1	0	1	1	0	0	0	0	0	0	0	0	0	0	0	15
79	OTU_10068	0	0	0	0	0	0	0	0	0	0	0	0	0	5	0	0	0	0	0	0	0	0	0	0	0	0	0	0	0	0	0	0	0	0	0	6	0	0	0	0	0	0	0	0	0	0	0	0
80	OTU_10069	0	0	0	0	0	0	0	0	0	0	0	0	0	2	0	0	0	1	0	1	0	0	0	0	0	0	0	0	1	0	0	0	0	0	0	0	0	0	1	1	0	0	0	0	1	0	0	0
81	OTU_1007	0	0	0	0	0	0	0	0	0	0	0	1	0	0	0	1	0	0	2	2	0	0	0	0	0	0	0	0	0	0	0	0	0	0	0	0	0	0	0	0	0	0	0	0	0	1	1	0
82	OTU_10070	0	0	0	0	0	0	0	0	0	0	0	0	0	0	0	1	0	0	0	0	0	0	0	0	0	0	0	1	0	0	0	0	0	0	4	0	0	0	0	0	0	0	0	0	2	0	0	0
83	OTU_10071	1	0	0	0	0	1	0	0	1	0	0	0	1	0	0	0	1	0	0	1	0	0	0	2	1	0	0	0	0	0	0	0	0	0	0	0	0	0	0	0	0	0	0	0	0	0	1	0
84	OTU_10072	0	0	0	0	0	0	0	0	0	0	0	0	0	0	0	0	1	0	0	1	0	0	0	0	0	0	0	0	0	0	0	0	0	0	0	0	0	0	0	0	0	0	0	0	0	0	0	0
85	OTU_10073	0	0	0	0	0	0	0	0	0	0	0	0	0	0	0	0	2	2	0	0	0	0	0	1	0	0	0	0	0	0	0	0	0	0	0	0	0	0	0	0	0	0	0	0	0	2	3	0
86	OTU_10074	0	0	0	0	0	0	0	0	0	0	0	0	0	1	0	0	0	6	0	1	0	0	0	0	0	0	1	0	0	2	0	0	0	0	0	0	0	0	0	0	0	0	0	0	0	0	0	9
87	OTU_10075	5	7	10	2	3	2	1	5	3	3	1	3	2	0	0	0	3	1	2	1	1	1	2	1	6	5	1	0	5	3	15	6	5	3	8	3	1	1	4	5	7	4	1	3	2	2	1	2
88	OTU_10076	2	0	0	1	1	1	0	0	1	0	0	0	0	0	0	0	0	0	0	1	0	0	0	0	0	0	2	0	2	0	0	1	0	0	0	0	0	0	1	1	0	0	0	0	0	0	1	0
89	OTU_10077	0	0	0	0	0	1	0	0	2	0	0	1	1	2	0	0	2	0	0	1	0	1	0	0	0	3	0	2	1	3	0	4	3	3	2	1	0	1	2	0	4	0	2	1	1	1	4	0
90	OTU_10078	0	0	0	0	0	0	0	0	0	0	0	0	0	0	0	2	1	0	0	0	0	0	0	0	0	0	0	1	0	1	0	0	0	0	0	0	0	0	0	0	0	0	0	0	0	0	0	0
91	OTU_10079	0	0	0	0	0	0	0	0	0	0	0	0	0	0	0	0	0	0	0	0	0	0	0	0	0	0	1	1	1	0	0	1	0	0	0	0	0	0	0	0	0	0	0	1	0	0	0	0
92	OTU_1008	1	1	2	0	0	0	0	2	1	0	3	0	2	0	2	3	1	0	2	0	1	2	1	1	0	0	0	0	0	1	0	1	1	1	1	0	0	2	1	1	0	0	0	1	0	0	1	1
93	OTU_10080	0	0	0	0	0	0	0	0	0	0	0	0	0	0	0	0	0	0	0	0	0	0	0	0	0	0	0	0	0	0	0	0	1	0	0	0	0	0	0	0	0	0	0	0	0	0	0	0
94	OTU_10081	2	2	3	2	0	0	0	0	0	0	0	0	0	0	0	0	0	0	0	0	0	0	0	0	0	0	0	0	0	0	0	0	0	0	0	0	0	0	0	0	0	0	0	0	0	0	0	0
95	OTU_10082	2	2	1	0	0	0	0	0	0	0	0	0	0	0	0	0	0	0	0	0	0	0	0	0	0	0	0	0	0	0	0	0	0	0	0	0	0	0	1	0	0	0	0	0	0	0	0	0
96	OTU_10083	0	1	2	0	0	0	0	0	0	0	0	1	0	0	0	0	0	0	0	0	0	0	0	0	0	0	0	0	0	0	0	0	0	0	0	0	0	0	1	0	0	1	0	0	0	0	0	0
97	OTU_10084	1	0	1	0	0	1	0	0	0	0	0	0	1	0	0	0	1	0	0	0	0	0	0	0	0	1	1	0	0	1	1	1	1	0	1	1	0	2	0	0	3	2	0	0	0	0	1	0
98	OTU_10085	0	1	5	2	0	0	0	0	0	0	0	0	0	0	0	0	0	0	0	0	0	0	0	0	0	0	0	0	0	0	0	0	0	0	0	0	0	0	0	0	0	0	0	0	0	0	0	0
99	OTU_10086	0	0	0	0	0	1	1	0	0	1	0	0	0	0	0	0	0	0	0	0	0	0	0	0	0	1	1	0	0	1	0	0	0	1	0	0	0	1	0	0	0	1	0	0	0	0	0	0
100	OTU_10087	1	1	2	3	2	0	1	1	0	0	0	0	0	0	0	0	0	0	1	0	0	1	0	0	0	1	0	0	0	0	0	0	0	0	0	0	1	0	0	0	0	1	0	0	0	0	0	0
101	OTU_10088	1	0	2	1	2	1	2	0	0	2	0	0	0	0	0	0	0	0	0	0	0	0	0	0	0	0	0	0	0	0	0	0	0	0	0	0	0	0	1	1	0	0	0	0	0	0	0	0
102	OTU_10089	0	0	0	1	0	0	0	0	1	0	0	1	0	0	0	0	0	0	0	0	0	0	0	0	0	0	0	0	0	0	1	1	1	0	0	3	1	3	0	0	0	0	1	0	0	0	0	0
103	OTU_1009	9	5	7	3	4	2	3	0	1	3	2	4	0	3	1	2	1	1	4	1	3	0	1	3	0	1	1	0	0	0	0	0	0	0	1	0	0	2	1	0	1	1	1	0	3	0	0	0
104	OTU_10090	0	0	0	0	0	0	0	0	0	0	0	0	0	0	0	0	0	0	0	0	0	0	0	0	0	0	0	0	0	0	0	0	0	0	0	0	0	1	0	2	0	0	0	0	0	0	0	0
105	OTU_10091	0	0	0	0	0	0	0	0	0	0	1	0	1	1	0	2	1	0	0	0	0	1	0	0	1	0	0	0	0	0	0	0	0	0	0	0	0	0	0	0	0	0	0	0	0	1	0	0
106	OTU_10092	1	1	0	1	1	0	0	0	0	1	0	0	0	0	0	0	0	0	0	0	0	0	0	0	0	0	0	0	0	0	0	0	0	0	0	1	0	0	0	0	0	0	0	0	0	0	0	0
107	OTU_10093	0	0	0	0	0	0	0	0	1	0	0	0	0	0	0	0	1	0	0	1	0	1	0	0	0	0	1	0	1	0	1	0	1	2	0	0	2	1	0	0	2	1	0	0	0	0	2	0
108	OTU_10094	1	1	0	0	1	0	1	0	0	0	0	1	0	0	1	0	0	0	1	0	0	0	0	0	0	0	0	0	0	2	0	0	0	0	0	0	1	0	0	0	0	0	0	0	0	0	0	0
109	OTU_10095	0	0	0	0	0	0	0	0	0	0	0	0	0	0	0	2	0	0	0	1	0	0	0	0	0	0	0	0	0	0	0	0	0	0	0	0	0	0	0	0	0	0	1	0	0	0	1	0
110	OTU_10096	0	0	5	1	1	0	0	0	0	0	0	0	0	0	0	0	0	0	0	0	0	0	0	0	0	0	0	0	0	0	0	0	0	0	0	0	0	0	0	0	0	0	0	0	0	0	0	0
111	OTU_10097	0	1	0	0	0	0	0	1	0	0	0	0	0	0	1	0	0	1	0	0	1	0	1	0	0	0	0	1	0	0	2	0	0	0	1	0	0	0	0	0	3	3	2	4	2	0	1	0
112	OTU_10098	0	0	0	0	0	0	0	0	0	0	0	0	0	0	0	0	0	1	1	0	0	0	0	0	0	1	0	0	3	2	0	0	0	1	0	0	0	0	0	0	0	0	1	0	0	1	1	1
113	OTU_10099	1	0	0	0	0	0	0	0	0	0	0	0	0	0	0	0	0	1	1	0	0	0	0	0	0	1	0	0	1	1	2	2	4	1	2	0	0	0	0	1	1	1	1	1	0	0	1	3
114	OTU_101	1	7	2	3	4	19	8	4	12	14	37	46	21	19	18	6	6	4	16	36	27	17	14	25	17	4	2	2	0	3	0	2	0	0	0	1	4	3	3	1	0	3	0	1	1	8	6	5
115	OTU_1010	0	0	1	0	1	0	2	0	1	1	7	0	2	0	1	0	0	0	0	0	5	2	2	5	1	0	0	1	0	1	0	2	0	1	1	0	0	0	0	0	0	0	0	0	0	0	0	0
116	OTU_10100	0	0	0	0	0	0	0	0	0	0	0	0	0	0	0	0	0	0	0	0	0	1	0	2	0	0	0	0	0	0	0	0	0	0	0	1	0	0	0	0	0	0	0	0	0	0	0	0
117	OTU_10101	0	0	0	0	1	0	0	0	0	0	0	0	0	0	0	0	0	0	0	0	1	0	0	0	1	0	0	0	1	0	0	0	0	0	0	0	0	1	0	1	0	0	0	0	0	1	0	0
118	OTU_10102	0	0	0	0	0	0	1	4	1	0	0	1	0	0	0	0	1	0	0	0	0	1	0	2	1	0	1	3	1	0	1	0	0	0	0	0	0	3	3	2	1	1	1	1	1	1	3	0
119	OTU_10103	0	1	0	0	1	0	0	0	0	0	0	0	0	1	0	0	0	0	0	0	0	0	0	0	0	2	0	0	0	0	2	1	1	3	4	1	3	9	1	2	0	1	0	0	0	0	0	0
120	OTU_10104	1	1	0	1	0	3	0	2	3	3	1	1	0	0	0	0	1	1	1	0	2	0	1	0	1	3	0	0	0	1	1	2	1	0	0	0	0	1	2	0	0	0	0	3	1	0	0	3
121	OTU_10105	3	9	8	0	5	6	3	3	5	7	6	5	7	3	7	0	6	4	3	3	3	2	2	4	5	1	2	6	3	2	13	2	9	4	8	2	2	2	2	1	8	11	9	13	13	2	4	3
122	OTU_10106	0	0	0	0	0	0	0	0	0	0	0	0	0	0	0	0	0	0	0	0	0	0	0	0	0	0	0	0	0	0	0	3	1	0	1	0	0	0	0	0	0	1	0	0	0	0	0	0
123	OTU_10107	0	0	0	0	0	0	0	0	0	0	0	0	0	0	0	0	0	0	0	0	0	0	0	0	0	0	0	0	0	0	0	0	0	0	0	0	0	0	0	0	1	0	0	0	1	0	0	0
124	OTU_10108	0	1	1	0	0	0	0	1	0	0	0	0	0	0	0	0	0	0	0	0	0	0	0	0	0	0	0	0	0	0	0	0	0	0	0	0	3	2	0	0	0	0	0	0	0	0	0	0
125	OTU_10109	1	1	0	3	0	0	0	0	0	0	0	0	0	0	0	0	0	0	0	0	0	0	0	0	0	0	0	0	0	0	0	0	0	0	0	0	0	0	0	0	0	0	0	0	0	0	0	0
126	OTU_1011	6	2	2	1	5	0	0	0	0	2	0	0	0	1	0	0	2	0	0	1	0	0	0	0	0	1	0	1	1	0	0	0	0	1	0	1	1	0	0	0	0	0	0	1	0	1	1	0
127	OTU_10110	0	0	1	0	0	0	1	0	0	1	0	0	0	1	0	0	2	1	1	0	2	0	0	0	0	1	2	1	0	0	4	1	2	1	0	0	0	0	2	0	1	3	2	1	1	0	0	0
128	OTU_10111	0	0	0	0	0	0	0	0	0	0	0	0	0	1	0	0	0	0	0	0	2	0	0	0	0	0	0	0	0	0	0	0	0	0	0	0	0	0	0	0	0	0	0	0	0	0	0	0
129	OTU_10112	0	0	0	0	0	0	0	0	0	0	0	0	0	0	0	0	0	0	0	0	0	0	0	0	0	0	0	0	0	0	0	0	0	0	0	0	0	0	0	0	0	0	0	0	0	0	0	0
130	OTU_10113	1	0	0	0	0	0	0	0	0	0	0	1	1	0	0	0	0	0	0	0	0	0	1	0	0	0	0	0	0	0	1	0	0	0	0	0	0	0	0	1	0	0	0	0	0	0	1	0
131	OTU_10114	0	0	0	0	0	1	0	0	0	0	2	0	0	0	1	1	0	0	2	1	2	0	2	1	1	0	0	0	0	0	0	0	0	1	0	1	1	1	1	0	0	0	0	0	0	1	0	0
132	OTU_10115	77	106	131	118	125	134	82	86	63	56	326	269	560	272	360	79	47	25	91	55	182	221	103	123	166	54	64	62	42	46	111	106	208	117	220	196	85	95	48	38	227	154	178	253	138	47	70	26
133	OTU_10116	2	1	0	5	0	1	1	1	1	0	0	1	1	0	3	0	0	0	0	2	2	3	1	2	1	0	1	0	0	0	0	1	0	0	0	0	0	0	1	1	0	1	2	0	0	0	1	0
134	OTU_10117	0	0	0	0	0	0	0	0	0	0	0	0	0	0	0	0	1	1	0	0	0	0	0	0	0	0	0	0	0	0	0	0	0	0	0	0	1	0	0	0	0	0	0	0	0	0	1	0
135	OTU_10118	0	0	0	0	0	0	0	0	0	0	1	0	2	0	2	0	0	0	0	0	0	0	0	1	0	0	0	0	0	0	0	0	0	0	0	0	0	0	0	0	0	0	0	1	0	0	0	0
136	OTU_10119	0	0	1	0	0	0	0	0	0	0	1	2	1	0	0	0	0	0	0	0	1	0	0	1	0	0	0	0	0	0	0	0	0	0	0	0	0	1	0	0	0	0	0	0	0	1	0	0
137	OTU_1012	3	1	1	1	3	1	1	1	0	0	0	0	0	0	0	0	0	0	0	0	1	0	0	1	1	0	0	0	0	1	0	0	0	1	0	0	0	0	0	2	0	0	0	0	1	0	0	0
138	OTU_10120	0	0	0	0	0	0	0	0	3	0	0	2	0	1	0	0	0	0	0	1	1	0	0	0	0	0	0	1	0	1	0	0	0	1	1	0	0	1	0	0	0	0	1	0	0	0	0	1
139	OTU_10121	0	0	0	0	0	0	0	0	0	0	0	4	0	1	0	0	0	0	0	0	0	0	0	0	0	0	0	0	0	0	0	0	0	0	0	0	0	0	0	0	0	0	0	0	0	0	0	0
140	OTU_10122	0	0	0	0	0	0	0	0	0	0	0	0	1	0	0	0	0	0	0	0	0	1	0	0	0	0	0	0	0	0	1	0	0	0	0	0	0	0	0	0	0	0	0	1	0	0	0	0
141	OTU_10123	0	0	0	0	0	0	0	0	0	0	0	0	3	0	0	0	0	0	0	0	1	1	2	1	0	0	0	0	0	0	0	1	0	0	1	0	0	1	0	0	0	0	0	0	0	0	0	0
142	OTU_10124	0	0	0	0	0	0	0	0	0	0	0	0	3	0	0	0	0	0	0	0	0	0	0	0	0	0	0	0	0	0	0	0	0	1	0	0	0	0	0	1	1	0	0	0	0	0	0	0
143	OTU_10125	0	0	0	1	0	0	0	0	0	0	0	0	0	0	2	0	0	0	0	0	0	0	1	0	0	0	0	0	0	0	0	0	0	0	0	0	0	0	0	0	0	0	0	0	0	1	0	0
144	OTU_10126	0	0	0	0	0	0	0	0	0	0	0	0	0	0	0	1	0	1	2	2	0	0	0	0	0	0	0	0	0	0	0	0	0	0	0	0	0	0	0	0	0	0	0	0	0	0	0	0
145	OTU_10127	0	0	1	0	0	0	0	0	0	0	0	0	0	0	0	2	0	0	0	0	0	0	0	0	0	0	0	0	0	0	0	0	0	0	0	0	0	1	0	0	0	0	0	1	0	0	0	0
146	OTU_10128	0	0	0	0	0	0	0	0	1	0	0	1	0	1	0	0	0	0	1	0	0	1	0	0	0	0	0	0	0	0	0	0	0	0	0	0	0	0	0	1	0	0	1	0	0	0	2	5
147	OTU_10129	0	0	0	0	0	0	0	0	0	0	0	0	0	0	0	0	0	1	1	0	0	1	6	0	1	0	0	0	0	0	0	0	0	0	0	0	0	0	0	0	0	0	0	0	0	0	0	0
148	OTU_1013	1	1	0	0	0	1	0	0	0	3	1	0	1	0	1	0	0	0	0	0	0	1	0	0	1	0	0	0	0	0	1	0	0	0	0	1	1	1	1	1	1	1	0	0	0	2	0	0
149	OTU_10130	0	1	0	0	0	0	0	0	0	1	0	0	0	0	0	0	0	0	0	0	0	0	0	0	0	2	0	1	1	0	0	0	0	0	0	0	0	0	0	0	0	0	0	0	0	0	0	0
150	OTU_10131	0	0	0	0	0	0	0	2	0	0	0	0	0	0	0	0	0	0	0	0	0	0	0	0	0	0	0	1	0	1	0	0	0	0	0	1	1	0	0	1	0	0	0	0	0	0	0	0
151	OTU_10132	0	0	0	0	0	0	0	0	0	0	0	0	0	0	0	0	0	0	0	0	0	0	0	0	0	2	1	0	0	0	0	0	0	0	0	0	0	0	0	0	0	0	0	0	0	0	0	0
152	OTU_10133	2	0	0	0	0	0	0	1	0	1	2	0	0	0	0	0	0	0	1	0	0	0	0	0	0	0	0	0	1	0	1	0	0	0	1	1	0	0	1	0	0	1	0	0	0	1	0	1
153	OTU_10134	0	0	1	0	0	0	0	0	0	1	0	0	0	0	0	0	0	0	0	0	0	0	0	0	0	0	0	1	0	0	0	0	0	0	0	0	0	0	0	1	0	0	0	0	0	0	0	0
154	OTU_10135	0	0	0	0	0	1	0	0	0	1	0	0	0	0	0	0	1	0	0	0	0	0	0	0	0	0	0	0	0	0	0	0	0	0	0	0	0	0	0	0	0	0	0	0	0	0	0	0
155	OTU_10136	0	0	0	0	0	0	0	1	0	0	0	0	0	0	0	1	2	2	0	1	0	0	0	0	0	2	5	5	5	1	4	4	1	2	0	0	0	3	0	1	0	0	1	1	1	2	0	1
156	OTU_10137	0	0	0	2	0	1	1	0	0	0	0	0	0	0	0	0	0	0	0	0	0	0	0	0	0	0	0	0	0	0	0	0	0	0	0	1	0	1	0	0	0	0	0	1	0	0	0	0
157	OTU_10138	0	0	0	0	0	0	0	0	0	0	0	0	0	0	0	0	0	0	0	0	0	0	0	0	0	0	0	0	0	0	0	0	0	0	0	0	0	1	0	0	0	2	1	0	1	0	0	0
158	OTU_10139	0	0	0	0	0	0	0	0	0	0	0	0	0	0	0	0	0	0	0	0	0	0	0	0	0	0	0	0	0	0	0	0	0	1	1	0	0	0	0	0	0	0	0	1	3	0	0	0
159	OTU_1014	0	0	0	0	0	0	0	0	0	0	3	1	1	0	0	0	0	0	0	0	0	0	0	2	0	1	0	0	0	0	0	0	0	0	0	0	0	0	0	0	0	2	0	0	0	0	0	0
160	OTU_10140	0	0	0	0	0	1	0	0	0	0	0	0	0	0	0	0	0	0	0	0	0	0	0	0	0	0	0	0	0	0	0	0	0	0	0	1	1	0	0	0	0	0	0	0	0	0	0	0
161	OTU_10141	0	0	0	0	0	0	0	0	0	0	0	0	0	0	0	0	0	0	0	0	0	0	0	0	0	0	0	0	0	0	0	1	0	0	0	0	0	0	0	0	0	0	0	0	0	1	0	5
162	OTU_10142	0	2	2	0	0	0	0	0	0	0	0	0	0	0	0	0	0	0	0	0	0	0	0	0	0	0	0	0	0	0	0	0	0	0	0	0	0	0	0	0	0	0	0	0	0	0	0	0
163	OTU_10143	1	1	2	1	4	0	1	0	0	1	0	1	1	0	0	0	0	0	1	0	0	0	0	0	0	0	0	0	1	0	0	0	1	0	0	0	0	0	0	1	1	0	1	1	1	0	0	0
164	OTU_10144	1	3	4	0	0	2	1	1	0	0	0	0	0	1	0	1	0	1	0	0	0	0	0	0	0	0	0	0	0	1	0	0	0	0	0	6	4	5	0	1	0	0	0	0	0	0	0	0
165	OTU_10145	141	141	96	168	144	93	92	91	88	81	9	6	4	18	5	41	66	38	59	60	16	23	11	8	14	53	38	41	30	45	35	35	26	38	19	33	19	46	68	48	41	29	36	37	34	35	41	44
166	OTU_10146	1	0	0	0	1	1	0	1	0	0	0	1	1	1	0	0	0	0	0	1	0	1	0	1	1	0	0	1	0	1	1	3	0	1	3	0	0	1	0	0	1	3	1	2	0	0	0	0
167	OTU_10147	0	0	0	0	0	0	0	0	0	0	0	0	0	0	0	0	0	0	0	0	0	0	0	0	0	0	0	0	0	0	0	0	0	0	0	0	0	0	0	0	0	0	0	0	0	0	0	0
168	OTU_10149	0	0	0	0	0	0	0	0	0	0	0	0	0	0	0	0	0	0	0	0	0	0	0	0	0	0	0	0	0	0	0	0	0	0	0	0	0	0	0	0	0	0	0	0	0	0	0	0
169	OTU_1015	0	1	0	2	0	1	2	1	0	1	0	2	2	0	5	5	1	0	2	1	1	1	0	1	0	0	0	0	0	0	0	2	0	2	0	0	1	0	1	0	0	0	0	0	0	0	1	1
170	OTU_10150	0	0	0	0	0	0	0	0	0	0	0	0	0	0	0	0	0	0	0	0	0	0	0	0	0	0	0	0	0	1	0	0	0	0	0	0	0	0	0	0	0	0	0	1	0	1	0	4
171	OTU_10151	0	0	0	0	0	0	0	0	0	0	0	0	0	0	0	0	0	0	0	0	0	1	0	0	0	0	0	0	0	0	0	0	0	0	0	0	0	0	0	0	0	0	0	0	0	0	0	0
172	OTU_10152	0	0	0	0	0	0	0	0	0	0	0	0	0	0	0	0	0	0	0	0	0	0	0	0	0	0	0	0	0	0	0	0	0	0	0	0	0	0	0	0	0	0	0	0	0	0	0	1
173	OTU_10153	1	5	1	0	0	0	0	0	0	0	1	0	0	1	0	0	1	1	1	0	1	0	0	2	0	1	1	0	2	0	0	1	0	0	0	1	1	6	2	0	2	0	1	0	0	0	2	0
174	OTU_10154	0	0	0	0	0	0	0	0	0	0	0	0	0	0	0	0	0	0	0	0	0	0	0	0	0	0	0	0	0	0	1	0	0	0	0	0	0	1	0	0	0	0	0	0	0	0	0	1
175	OTU_10155	0	0	0	0	0	0	0	0	0	0	0	0	0	0	0	0	0	0	0	0	0	0	1	0	0	0	0	2	0	0	0	0	0	0	0	0	0	0	0	1	0	0	0	0	0	0	0	0
176	OTU_10156	0	0	0	0	0	1	0	0	0	0	0	3	0	0	0	0	0	0	0	0	0	1	1	0	0	0	0	0	0	0	0	0	0	0	0	2	0	0	0	1	0	0	0	0	0	0	0	0
177	OTU_10157	0	0	0	0	0	0	0	0	0	0	0	0	0	0	0	0	1	0	0	0	0	0	0	0	0	0	0	0	0	0	0	0	0	0	0	0	0	0	0	0	0	0	0	0	0	0	0	0
178	OTU_10158	0	0	0	0	0	0	0	0	0	0	0	0	16	0	0	0	0	0	0	0	0	0	0	0	0	0	0	0	0	0	0	0	0	0	0	0	0	0	0	0	0	0	0	0	0	0	0	0
179	OTU_10159	1	0	0	0	0	0	0	0	0	0	0	0	3	0	0	0	0	0	0	2	0	2	0	6	0	0	0	1	0	0	0	0	1	0	1	0	0	0	1	1	0	0	0	0	0	0	1	0
180	OTU_1016	0	0	0	0	0	0	0	0	0	0	1	3	0	0	1	0	0	0	1	0	0	1	1	3	2	0	0	0	1	0	0	0	0	0	0	0	0	0	0	0	0	0	0	0	0	0	0	0
181	OTU_10160	0	0	0	0	0	0	0	0	0	0	0	0	0	0	0	0	0	0	0	0	0	0	0	0	0	0	0	0	0	0	0	0	0	0	0	3	0	0	0	0	0	0	0	0	0	0	0	0
182	OTU_10161	0	0	0	0	0	0	0	1	0	0	0	0	0	1	1	1	0	0	0	0	0	0	0	0	0	0	1	1	0	1	0	0	0	0	0	0	0	0	0	0	0	0	0	1	0	0	1	0
183	OTU_10162	0	0	0	0	0	0	0	0	0	0	0	0	0	0	0	2	0	0	1	0	0	0	0	0	0	0	0	0	0	0	0	0	0	0	0	0	0	0	0	0	0	0	0	0	0	0	0	0
184	OTU_10163	0	0	0	0	0	0	0	0	0	0	0	0	0	0	0	1	0	0	0	0	0	0	0	0	0	0	0	0	0	0	0	0	0	0	0	0	0	0	0	0	0	0	0	0	0	0	0	0
185	OTU_10164	0	0	0	0	0	0	0	0	0	0	0	0	0	0	0	1	0	1	0	0	0	0	0	0	0	0	0	0	1	0	0	0	0	0	0	0	0	0	1	0	0	0	0	0	0	0	0	1
186	OTU_10165	0	0	0	0	0	0	0	0	0	0	0	0	0	0	0	0	0	0	0	0	0	0	0	0	0	0	1	0	0	0	0	1	0	0	0	0	0	0	0	0	0	0	0	2	1	0	0	0
187	OTU_10166	0	0	0	0	0	0	0	0	0	0	0	0	0	0	0	0	1	0	0	1	0	0	0	0	0	0	0	0	0	0	0	0	0	0	0	0	0	0	0	0	0	0	0	0	0	0	0	0
188	OTU_10167	0	0	0	0	0	0	0	0	0	0	0	0	0	1	0	0	0	0	0	0	0	0	0	0	0	0	1	1	0	0	0	0	0	0	0	0	1	0	0	1	0	0	0	0	0	1	0	0
189	OTU_10168	0	0	0	1	0	0	1	0	0	0	0	0	0	0	0	0	0	1	1	0	0	0	0	0	0	0	0	0	0	0	0	0	0	0	0	0	0	0	0	0	0	0	0	0	0	0	0	0
190	OTU_10169	0	0	0	0	0	0	0	0	0	0	0	0	0	0	0	0	0	0	0	0	0	0	1	0	1	0	0	0	0	0	0	0	0	0	0	0	0	0	0	0	0	0	0	0	0	0	1	1
191	OTU_1017	0	0	0	0	1	2	0	0	0	0	0	0	0	1	1	0	0	0	0	0	0	0	2	0	0	0	0	0	0	0	0	0	1	0	1	1	1	1	0	1	0	2	0	2	1	0	1	2
192	OTU_10170	0	0	0	0	0	0	0	0	0	0	0	0	0	0	0	0	0	0	0	3	0	0	0	0	0	0	0	0	0	0	0	0	0	0	0	0	0	1	0	0	0	0	0	0	0	0	0	0
193	OTU_10171	0	0	0	0	0	0	0	0	0	0	0	0	0	0	0	0	0	0	0	1	0	0	0	0	0	0	0	0	1	0	0	0	0	0	0	1	1	0	0	0	0	0	0	0	0	0	0	0
194	OTU_10172	0	0	0	0	0	0	0	0	0	0	0	0	0	0	1	0	0	0	0	0	0	1	0	0	0	0	0	0	1	1	0	0	0	0	0	0	0	0	0	0	2	0	0	1	0	1	0	0
195	OTU_10173	0	0	0	0	0	0	0	0	0	0	0	0	0	0	0	0	0	0	0	0	0	2	1	2	0	0	0	0	0	0	0	0	0	0	0	0	0	0	1	0	0	0	0	0	0	0	0	0
196	OTU_10174	0	0	0	0	0	0	0	0	2	1	0	0	0	0	0	0	0	1	0	0	0	0	0	0	1	1	5	3	1	0	0	0	0	1	1	0	0	1	0	0	0	1	0	0	0	0	1	0
197	OTU_10176	0	0	0	0	0	0	0	0	0	0	0	0	0	0	0	0	0	0	0	0	0	0	0	0	0	0	4	3	0	1	0	0	0	0	0	0	2	0	1	2	0	0	0	0	0	0	0	0
198	OTU_10177	0	0	0	2	0	0	0	0	2	0	0	0	0	0	0	0	0	1	0	0	0	0	0	0	0	0	0	0	0	0	0	0	0	0	0	0	0	0	0	0	0	0	0	0	0	0	0	0
199	OTU_10178	0	0	1	0	0	0	0	0	0	0	0	0	0	0	0	0	0	0	0	0	0	0	0	0	0	1	0	0	0	0	0	1	0	0	0	0	0	0	0	0	0	0	0	0	0	0	0	0
200	OTU_10179	0	0	0	0	0	0	0	0	0	0	0	0	0	0	0	1	0	0	0	0	0	0	0	1	0	0	0	0	0	0	2	1	0	1	0	0	0	0	0	0	0	0	0	1	1	0	0	0
201	OTU_1018	0	0	0	0	0	0	0	1	0	0	0	0	0	0	0	0	0	0	0	1	0	0	1	0	0	1	1	2	1	0	0	0	0	0	0	1	0	1	0	0	0	0	0	0	1	2	0	3
202	OTU_10180	0	0	0	0	0	0	1	0	0	0	0	0	0	0	0	1	0	2	0	0	0	0	0	0	0	0	0	2	0	0	0	0	0	0	0	0	0	0	0	0	1	2	0	0	0	0	0	0
203	OTU_10181	0	0	0	0	0	0	0	1	0	0	0	0	0	0	0	0	0	0	1	0	0	0	0	0	0	0	0	0	0	0	0	0	0	0	0	0	1	0	1	0	0	0	0	0	0	3	4	1
204	OTU_10182	0	0	0	0	0	0	0	0	0	0	0	0	0	0	0	0	0	0	0	0	0	0	0	1	0	0	0	0	0	0	0	1	0	0	0	0	0	0	1	0	1	1	0	1	0	1	1	0
205	OTU_10183	0	0	0	0	0	0	0	0	0	0	0	0	0	0	0	0	0	0	0	0	0	0	0	0	0	0	0	0	0	0	0	0	0	1	1	0	0	0	0	0	0	0	1	1	0	0	0	0
206	OTU_10184	2	2	0	1	4	0	0	0	0	1	0	0	0	0	0	0	0	0	0	0	0	0	0	0	0	0	0	0	0	0	0	0	0	0	0	0	0	0	0	0	0	0	0	0	0	0	0	0
207	OTU_10185	1	0	0	0	1	0	0	0	0	0	0	0	0	0	0	0	0	0	0	0	0	0	0	0	0	0	0	0	0	0	0	0	0	0	0	0	0	0	0	0	0	0	0	0	0	0	0	0
208	OTU_10186	79	84	56	86	86	45	29	28	46	38	55	41	30	26	22	26	40	14	22	19	38	28	32	48	28	19	20	15	19	19	22	31	32	18	8	12	11	19	38	38	41	38	18	22	31	20	27	25
209	OTU_10187	0	0	0	0	0	0	0	0	0	0	0	0	0	0	0	0	0	0	0	0	0	0	0	0	0	0	0	0	0	0	1	0	0	0	0	0	0	0	0	0	0	0	0	0	0	0	0	0
210	OTU_10188	0	0	0	0	0	0	0	0	0	0	0	0	0	0	0	1	1	1	0	0	0	1	0	1	0	0	0	0	0	0	0	0	0	0	0	0	0	0	0	0	0	0	0	0	0	0	0	0
211	OTU_10189	0	0	0	0	0	0	0	0	0	0	0	0	0	0	0	0	0	0	0	0	0	0	0	0	0	0	0	1	0	0	0	0	1	0	0	1	0	0	0	0	0	0	1	0	0	0	0	0
212	OTU_1019	0	4	0	1	1	0	2	0	0	0	1	3	1	0	0	0	0	0	0	0	2	0	0	4	2	0	0	0	0	0	0	0	0	0	0	0	0	0	0	0	0	0	0	0	0	0	0	0
213	OTU_10190	0	0	0	0	0	0	0	0	0	0	0	0	0	0	1	0	0	0	0	0	0	0	0	0	0	0	0	1	0	0	0	0	0	0	0	0	0	0	0	0	0	0	0	0	0	0	0	0
214	OTU_10191	26	22	19	11	11	1	4	5	12	13	3	4	4	7	3	4	4	3	3	1	6	2	2	4	3	5	2	3	4	4	4	2	8	11	4	6	6	6	4	9	5	2	3	2	7	2	1	5
215	OTU_10192	1	0	0	0	0	0	0	1	0	0	1	0	2	0	0	0	0	0	1	0	0	0	0	0	0	0	0	0	0	0	0	1	0	1	0	0	0	0	0	0	0	0	0	0	2	0	0	0
216	OTU_10193	0	0	0	0	0	0	0	0	0	0	0	0	0	0	0	0	0	0	0	0	0	1	0	0	0	0	0	0	0	0	0	0	0	0	0	0	0	0	0	0	1	0	0	0	0	0	0	0
217	OTU_10194	0	0	0	0	0	0	0	0	0	0	0	0	0	0	0	0	0	0	0	0	0	0	0	0	0	0	0	0	0	0	0	0	0	0	0	0	0	0	0	0	0	0	0	0	0	0	0	0
218	OTU_10195	0	0	0	0	0	0	0	0	0	0	0	0	0	0	0	0	0	0	0	0	0	0	0	0	0	0	0	0	0	0	0	0	0	0	0	0	0	0	0	0	0	0	0	0	0	0	0	1
219	OTU_10197	0	0	0	0	0	0	0	0	0	0	0	0	0	0	0	0	0	0	0	0	0	0	0	0	0	0	1	0	0	0	0	0	0	0	0	0	0	0	0	0	0	0	0	0	0	0	0	1
220	OTU_10198	0	0	0	0	0	0	0	0	0	0	0	0	1	0	0	0	0	0	0	0	0	0	0	1	0	0	0	0	0	0	0	0	0	0	0	0	0	0	0	0	0	0	0	0	0	0	0	0
221	OTU_10199	0	0	0	0	0	1	0	0	0	0	0	0	0	0	1	14	11	8	10	10	0	0	0	0	0	2	0	0	1	0	0	0	0	0	1	2	0	0	1	1	2	0	1	0	2	7	3	15
222	OTU_102	0	0	0	0	0	0	0	0	0	0	0	0	0	0	0	0	0	1	0	0	0	2	0	0	0	0	0	0	0	1	0	0	0	0	0	0	0	0	0	0	0	0	0	0	0	1	0	2
223	OTU_1020	1	1	0	0	3	2	0	0	0	0	0	0	0	6	0	1	1	0	0	0	0	0	0	0	0	1	0	0	1	0	1	0	0	0	1	2	3	0	0	0	0	0	1	3	1	0	0	0
224	OTU_10200	2	6	25	2	0	5	11	16	51	15	37	198	247	122	182	297	84	132	49	107	83	49	38	125	116	48	39	52	66	63	40	35	22	215	103	121	306	287	66	52	13	18	37	18	16	93	118	74
225	OTU_10201	0	0	0	0	0	0	0	0	0	0	0	0	0	0	0	0	0	0	0	0	0	0	0	0	0	0	1	0	0	1	0	0	0	0	0	0	0	0	0	0	0	0	0	0	0	0	0	0
226	OTU_10202	0	0	0	0	0	0	0	0	1	0	0	0	0	0	0	0	0	0	0	0	0	0	0	0	0	1	1	1	0	0	1	0	0	1	0	0	1	0	0	0	0	0	0	1	0	0	1	0
227	OTU_10203	0	0	0	1	0	0	0	0	0	0	2	0	0	0	0	0	0	0	0	0	0	0	0	1	0	0	0	0	0	0	0	0	0	0	0	0	0	0	0	0	0	0	0	0	0	0	0	0
228	OTU_10204	6	5	8	4	4	7	17	7	16	11	6	61	32	31	66	11	7	7	3	13	20	25	8	9	15	15	15	7	11	8	18	18	12	115	68	30	98	94	21	20	17	24	27	20	7	3	4	7
229	OTU_10206	0	0	0	0	0	0	0	0	1	0	0	0	0	0	0	2	0	0	0	1	0	0	0	0	0	0	0	0	1	0	0	0	0	0	0	1	0	0	1	0	0	0	0	0	1	0	0	0
230	OTU_10207	0	0	0	0	0	0	0	0	0	0	0	0	0	0	0	2	0	0	0	0	1	0	0	0	0	0	0	0	0	0	0	0	0	0	0	0	0	0	0	0	0	0	0	0	0	0	0	0
231	OTU_10208	0	0	0	0	0	0	0	0	0	0	0	0	0	0	0	0	0	0	0	0	0	0	0	0	0	0	0	0	0	0	1	0	0	0	0	0	0	0	0	0	0	0	0	0	0	0	0	0
232	OTU_10209	1	0	0	0	0	0	0	0	0	0	0	0	0	0	0	0	0	0	0	0	0	0	0	0	0	0	0	0	0	0	0	0	0	0	0	0	0	0	0	0	0	0	0	0	0	0	0	0
233	OTU_1021	0	0	0	0	0	0	0	0	0	0	1	1	0	2	1	0	1	0	0	0	1	2	1	1	0	0	0	0	0	0	0	0	0	0	0	0	0	0	0	0	0	0	0	0	0	0	0	1
234	OTU_10211	0	0	0	0	0	0	0	0	0	0	0	0	0	0	0	0	0	0	0	0	0	0	0	0	0	0	0	0	0	0	0	1	0	0	0	0	0	0	0	0	0	2	0	0	0	0	0	1
235	OTU_10212	0	1	0	1	0	0	0	0	3	0	0	0	0	0	0	0	0	0	0	0	0	0	1	1	0	0	1	0	1	0	1	0	0	0	0	2	0	0	0	0	0	1	0	1	0	1	1	0
236	OTU_10213	0	0	0	1	0	0	0	0	0	0	0	0	0	0	0	0	0	0	0	0	0	0	0	0	0	0	0	0	0	0	0	0	0	0	0	0	0	0	0	0	0	0	0	0	0	0	0	0
237	OTU_10214	48	52	34	71	35	40	49	49	41	23	37	28	22	18	31	21	38	35	33	25	22	41	26	38	28	26	27	19	27	31	44	42	29	26	14	24	12	21	26	31	26	29	33	37	38	26	37	56
238	OTU_10215	0	0	0	2	0	0	0	0	0	0	1	1	0	1	0	0	0	0	0	0	0	0	0	1	0	0	0	0	0	0	0	0	0	0	0	0	0	0	0	0	0	0	0	0	0	0	0	0
239	OTU_10216	0	0	0	0	0	0	0	2	4	1	0	0	0	0	0	1	1	1	0	1	0	0	0	0	0	0	0	1	1	0	0	0	0	0	0	0	0	0	0	1	0	1	0	0	0	0	0	0
240	OTU_10217	0	0	0	0	0	0	0	0	0	0	0	0	0	0	0	0	0	1	0	0	0	0	0	0	0	1	0	0	0	0	0	0	0	0	0	0	0	2	0	0	0	0	0	0	0	0	0	0
241	OTU_10218	0	0	0	0	0	0	0	0	0	0	0	0	0	0	0	0	0	1	0	0	0	0	0	0	0	0	0	0	0	0	0	0	0	0	0	0	0	0	0	0	0	0	0	0	1	0	0	0
242	OTU_10219	0	0	0	0	0	0	0	0	0	0	0	0	0	0	0	0	0	0	0	0	0	0	0	0	0	0	0	0	0	0	0	0	0	0	0	0	0	0	0	0	0	0	0	0	0	0	0	0
243	OTU_1022	0	0	0	0	0	1	3	2	1	2	0	0	0	1	0	0	0	0	0	0	1	0	0	1	0	1	0	1	1	0	0	0	0	0	0	0	0	0	0	1	0	0	0	0	0	0	0	0
244	OTU_10220	0	0	0	0	0	0	0	0	1	0	0	0	0	0	0	0	0	0	0	1	0	0	0	0	0	0	0	0	0	0	0	0	0	0	0	0	0	0	0	0	0	0	0	0	0	0	0	0
245	OTU_10221	10	22	17	20	12	12	10	13	9	11	25	28	10	9	14	4	14	9	11	7	24	24	22	31	17	9	6	8	11	5	22	10	8	6	7	3	4	19	15	17	13	17	18	11	13	6	8	12
246	OTU_10222	0	0	0	0	0	0	0	0	0	0	1	0	0	0	0	0	0	0	0	0	1	0	0	1	0	0	0	0	0	0	0	0	0	0	0	0	0	0	0	0	0	0	0	0	0	0	0	0
247	OTU_10223	1	0	0	0	0	0	1	2	0	0	0	0	0	0	0	0	0	0	0	0	0	0	0	0	0	0	1	0	0	1	0	1	0	0	2	0	0	0	0	0	0	0	1	0	1	0	0	1
248	OTU_10224	25	20	19	13	12	4	8	7	13	10	25	177	92	53	103	26	7	6	10	3	28	15	9	38	22	8	8	6	14	9	31	36	12	158	151	29	61	64	8	12	32	42	35	22	22	6	10	2
249	OTU_10225	0	0	0	2	0	0	0	4	0	0	0	0	0	0	0	0	0	0	0	0	0	0	0	0	1	0	0	0	0	0	0	0	0	0	0	0	0	1	0	0	0	0	0	0	0	0	0	0
250	OTU_10226	0	0	0	0	0	0	0	0	0	0	0	0	0	0	0	0	0	0	0	0	0	0	0	0	0	1	1	0	0	0	0	0	0	0	0	0	0	0	0	0	0	0	0	0	0	0	0	0
251	OTU_10227	0	0	0	0	0	0	0	0	0	0	0	0	0	0	0	0	0	0	0	0	0	0	0	0	0	0	0	0	0	0	0	0	0	0	0	0	0	0	0	0	0	0	0	0	0	0	1	0
252	OTU_10228	0	0	0	0	0	0	0	0	0	0	0	0	0	0	0	0	0	0	0	0	0	0	0	0	0	1	0	0	1	0	0	1	0	0	1	0	0	0	0	0	0	0	0	0	0	0	0	0
253	OTU_10229	1	0	0	1	0	0	0	0	1	0	0	0	0	0	0	0	0	0	0	0	0	0	0	0	0	0	0	0	1	0	0	0	0	0	0	0	0	0	0	0	0	0	0	0	0	0	0	0
254	OTU_1023	3	0	0	1	3	1	1	0	0	0	0	0	0	0	0	0	0	1	0	0	1	0	0	0	0	0	0	0	0	1	0	0	1	0	0	0	0	0	0	0	0	0	0	0	0	0	0	1
255	OTU_10230	0	0	0	0	0	0	0	0	0	0	0	0	0	0	0	0	0	0	0	0	0	0	0	0	0	0	0	0	0	0	0	0	0	0	0	0	0	0	0	0	0	1	1	1	0	0	0	0
256	OTU_10231	0	0	0	0	0	0	0	0	0	0	0	0	0	0	0	0	0	0	0	0	0	0	0	0	0	0	2	1	1	0	0	0	0	0	0	0	0	0	0	0	0	0	0	0	0	0	0	0
257	OTU_10232	1	0	0	0	2	0	0	0	0	2	0	0	0	0	0	0	0	0	0	0	0	0	0	0	0	0	0	0	0	2	0	0	0	0	0	0	0	0	0	0	0	0	0	0	1	0	0	0
258	OTU_10233	0	0	0	0	0	0	0	0	0	0	0	0	0	0	0	0	0	0	0	0	0	0	0	0	0	0	0	0	0	0	0	0	0	1	0	0	0	0	0	0	1	0	0	1	0	0	0	0
259	OTU_10234	0	0	0	0	0	0	0	0	0	0	0	0	0	0	0	0	0	0	0	0	0	0	0	0	0	0	0	1	1	0	0	0	1	0	0	0	1	0	0	0	0	0	0	0	0	0	0	0
260	OTU_10235	0	1	0	0	0	2	0	1	1	0	0	0	0	0	0	0	1	0	0	0	0	0	0	0	0	0	0	0	0	0	0	0	0	1	0	0	0	0	0	0	0	0	0	0	0	0	0	1
261	OTU_10236	1	0	0	0	0	0	0	0	0	0	0	0	0	0	0	0	0	0	0	0	0	0	0	0	0	0	0	0	2	1	0	0	0	0	0	0	0	0	0	0	0	0	0	0	0	0	0	0
262	OTU_10237	0	0	1	0	0	0	0	0	1	1	0	1	0	0	0	1	2	0	0	0	0	0	0	0	1	0	1	2	1	1	5	3	1	2	2	0	0	1	0	0	1	0	2	4	4	1	0	1
263	OTU_10238	0	0	0	0	0	0	0	0	0	0	0	0	0	0	0	0	0	0	0	0	0	0	0	0	0	0	0	0	0	0	0	5	0	0	0	0	0	0	0	0	0	0	0	0	0	0	0	0
264	OTU_10239	0	0	0	0	1	0	0	0	0	0	0	0	0	0	0	0	0	0	0	0	0	0	0	0	0	0	0	0	0	1	0	1	0	1	1	0	0	0	0	0	0	0	0	0	0	0	0	0
265	OTU_1024	0	0	0	0	0	0	0	0	0	0	0	1	0	0	0	1	0	0	2	0	0	0	0	0	1	0	0	0	0	0	0	0	0	0	0	0	1	0	0	0	0	0	0	0	0	3	0	0
266	OTU_10240	0	0	0	0	0	0	0	0	0	0	0	0	0	0	0	0	0	0	0	0	0	0	0	0	0	0	0	0	0	0	0	0	1	0	4	0	0	0	0	0	0	0	0	0	0	0	0	0
267	OTU_10241	0	0	0	0	0	0	0	0	0	0	0	0	0	0	0	0	0	0	0	0	0	0	0	0	0	0	0	0	1	1	1	0	0	0	1	0	0	0	1	0	1	1	1	1	1	0	0	0
268	OTU_10242	0	0	1	1	2	0	0	0	0	0	0	0	0	0	0	0	0	1	0	0	0	0	0	0	0	0	0	0	1	0	0	0	1	0	0	0	0	2	0	0	0	0	0	0	0	0	0	0
269	OTU_10243	0	0	0	0	0	0	0	0	0	0	0	2	0	0	0	0	0	0	0	0	0	0	0	0	0	0	0	0	0	0	0	0	0	0	0	0	0	1	2	0	0	0	0	0	0	0	0	0
270	OTU_10244	0	0	0	0	0	0	0	0	0	0	0	0	0	0	0	0	1	0	0	0	0	0	0	0	0	0	0	0	0	0	0	0	0	0	0	0	0	0	0	0	0	0	0	0	0	0	1	0
271	OTU_10245	0	0	0	0	0	0	0	0	0	0	0	0	0	0	0	0	0	0	0	0	0	0	0	0	0	0	0	0	0	0	3	0	0	0	0	0	0	0	0	0	1	0	1	0	0	0	0	1
272	OTU_10246	0	0	0	0	0	0	0	0	0	0	0	0	0	0	0	0	0	0	0	0	0	0	0	0	0	0	0	0	0	0	0	0	0	2	0	0	0	1	0	0	0	0	1	0	0	0	0	0
273	OTU_10247	58	47	48	73	54	46	33	41	62	43	1	7	2	7	1	12	11	9	16	11	0	3	1	1	0	21	16	21	17	22	11	13	6	6	6	11	5	13	17	20	9	10	3	7	4	9	9	17
274	OTU_10248	0	0	0	0	0	0	0	0	0	0	0	0	0	0	0	0	0	0	0	0	0	0	0	0	0	0	0	0	0	0	0	0	0	0	0	0	0	0	0	0	2	0	0	0	0	0	0	0
275	OTU_10249	2	3	2	4	3	0	4	6	5	4	0	2	0	2	1	0	2	5	1	0	0	2	1	1	1	4	6	8	2	5	6	5	3	0	2	0	1	2	6	3	5	3	3	3	3	0	5	6
276	OTU_1025	0	0	1	2	0	1	0	1	0	0	0	0	0	0	0	2	2	1	1	0	0	0	0	0	0	0	0	0	0	0	0	0	0	0	0	1	0	0	0	0	0	0	0	0	0	0	3	0
277	OTU_10250	0	0	0	0	0	0	0	0	0	0	0	0	0	0	0	0	0	0	0	0	0	0	0	0	0	0	0	0	0	0	0	1	0	0	0	0	0	0	0	0	0	0	0	0	1	0	0	0
278	OTU_10251	0	0	0	0	0	0	0	0	0	0	0	0	0	0	0	0	0	0	0	0	0	0	0	0	0	1	0	0	0	0	0	1	0	0	0	0	0	0	0	0	0	0	1	0	0	0	1	0
279	OTU_10252	1	0	0	0	1	2	0	0	2	0	0	0	0	0	0	0	0	0	0	0	0	0	0	0	0	0	0	0	0	0	0	0	0	0	0	0	0	0	0	0	0	0	0	0	0	0	0	0
280	OTU_10253	4	5	5	5	3	1	4	40	5	8	1	12	2	2	2	3	3	0	2	2	3	4	6	22	4	2	1	2	2	2	3	3	4	2	0	3	18	5	6	11	4	3	8	2	8	5	2	3
281	OTU_10254	0	0	0	0	0	0	0	0	0	0	0	0	0	0	0	0	0	0	0	0	0	0	0	0	0	0	0	0	0	0	0	1	0	0	0	0	0	0	0	0	0	0	0	0	0	0	0	0
282	OTU_10255	0	0	0	0	0	0	0	0	0	0	0	0	0	0	0	0	0	0	0	0	0	0	3	0	0	0	0	0	0	0	0	0	0	0	0	0	0	0	0	0	0	0	0	0	0	0	0	0
283	OTU_10256	0	0	0	0	0	0	0	0	0	0	0	1	0	0	0	0	0	0	0	0	0	0	0	0	0	0	0	0	0	0	0	0	0	0	0	0	0	0	0	0	0	0	0	0	0	0	0	0
284	OTU_10257	1	0	0	1	0	0	0	0	0	0	0	0	0	0	0	0	0	0	0	0	0	0	0	0	0	0	0	0	0	0	0	0	0	0	0	0	0	0	0	0	0	0	0	0	0	0	0	0
285	OTU_10258	0	0	0	0	0	0	0	0	0	0	0	0	0	0	0	0	0	0	0	0	0	0	0	0	0	0	0	0	0	0	0	0	0	0	0	0	0	0	0	0	0	0	0	0	0	0	0	0
286	OTU_10259	0	0	0	0	0	0	0	1	0	0	0	0	0	0	0	0	0	0	0	0	0	0	0	0	0	0	0	0	0	0	0	0	0	0	0	0	0	0	0	0	0	0	0	0	0	0	0	0
287	OTU_1026	0	0	1	1	1	0	1	0	0	0	0	0	0	0	0	1	0	0	0	0	0	0	0	0	0	0	0	2	0	2	0	0	1	1	0	0	1	0	0	0	1	0	0	1	0	0	0	0
288	OTU_10260	2	1	4	7	3	5	2	2	5	5	2	1	2	5	0	2	2	3	3	2	2	4	2	1	1	3	0	2	5	1	4	5	6	1	3	5	1	6	3	1	3	6	2	3	3	2	4	1
289	OTU_10261	9	11	11	8	22	34	24	35	48	35	4	6	1	7	1	6	17	8	12	11	5	1	4	5	5	22	11	8	8	14	13	10	11	5	1	8	5	11	20	18	15	21	7	5	9	10	15	18
290	OTU_10262	0	7	0	0	1	0	1	0	3	0	2	1	1	1	1	0	2	2	1	0	1	1	0	4	0	2	1	0	0	1	1	0	0	0	0	0	2	1	2	1	0	0	0	0	0	1	1	4
291	OTU_10263	0	0	0	0	0	0	0	0	0	0	0	0	0	0	0	0	0	0	0	0	0	0	0	0	0	0	0	0	0	0	0	0	0	0	0	0	0	0	0	0	0	0	0	0	0	0	0	0
292	OTU_10264	0	0	0	0	0	0	0	0	0	0	0	0	0	0	0	0	0	0	0	0	0	0	0	0	0	0	0	0	0	0	0	0	0	0	0	0	0	0	0	0	0	0	0	0	0	0	0	0
293	OTU_10265	0	0	0	0	0	0	0	0	0	0	0	0	0	0	0	0	0	0	0	0	0	0	0	0	0	0	0	0	0	0	0	0	0	0	0	0	0	0	0	0	0	0	0	0	0	0	0	0
294	OTU_10266	0	0	0	0	0	0	0	0	0	0	0	0	0	0	0	0	0	0	0	0	0	0	0	0	0	0	0	0	0	0	0	0	0	0	0	0	0	0	0	0	0	0	0	0	0	0	0	0
295	OTU_10267	0	0	0	0	0	0	0	0	0	0	0	0	0	0	0	0	0	0	0	0	0	0	0	0	0	0	0	0	0	0	0	0	0	0	0	0	0	0	0	0	0	0	0	0	0	0	0	0
296	OTU_10268	0	0	0	0	0	0	0	0	0	0	0	0	0	0	0	0	0	0	0	0	0	0	0	0	0	0	0	0	0	0	0	0	0	0	0	0	0	0	0	0	0	0	0	0	0	0	0	0
297	OTU_10269	0	0	0	0	0	0	0	0	0	0	0	0	0	0	0	0	0	0	0	0	0	0	0	0	0	0	0	0	0	0	0	0	0	0	0	0	0	0	0	0	0	0	0	0	0	0	0	0
298	OTU_1027	0	0	0	0	0	1	0	0	0	1	0	0	1	1	0	1	0	0	0	0	0	0	0	0	0	1	0	0	0	0	1	0	1	1	4	0	2	2	0	0	1	1	2	0	1	0	0	0
299	OTU_10270	0	0	0	0	0	0	0	0	0	0	0	0	0	0	0	0	0	0	0	0	0	0	0	0	0	0	0	0	0	0	0	0	0	0	0	0	0	0	0	0	0	0	0	0	0	0	0	1
300	OTU_10271	0	0	0	0	0	0	0	0	0	0	0	0	0	0	0	0	0	0	0	0	0	1	0	0	0	0	0	0	0	0	0	0	0	0	0	0	0	0	0	0	0	0	0	0	0	0	0	0
301	OTU_10272	0	0	0	0	0	0	0	0	0	0	0	0	0	0	0	0	0	0	0	0	0	0	0	0	0	0	0	0	0	0	0	0	0	0	0	0	0	0	0	0	0	0	0	0	0	0	0	0
302	OTU_10273	0	0	0	0	0	0	0	0	0	0	0	0	0	0	0	0	0	0	0	0	0	0	0	0	0	0	0	0	0	0	0	0	0	0	0	0	0	0	0	0	0	0	0	0	0	0	0	0
303	OTU_10274	0	0	0	0	0	0	0	0	0	0	0	0	0	0	0	0	0	0	0	0	0	0	0	0	0	0	0	0	0	0	0	0	0	0	0	0	0	0	0	0	0	0	0	0	0	0	0	0
304	OTU_10275	0	0	0	0	1	0	0	0	0	0	0	0	0	0	0	0	0	0	0	1	0	0	0	0	0	0	0	0	0	0	0	0	0	0	0	0	0	0	0	0	0	0	0	0	0	0	0	0
305	OTU_10276	0	0	1	0	0	0	0	0	0	0	0	0	0	0	0	0	0	0	0	0	0	0	0	0	0	0	0	0	0	0	0	0	0	0	0	0	0	0	0	0	0	0	0	0	0	0	0	0
306	OTU_10277	0	0	0	0	0	0	0	0	0	0	0	0	0	0	0	0	0	0	0	0	0	0	0	1	0	0	0	0	0	0	0	0	0	0	0	0	0	0	1	0	0	0	0	0	0	0	0	0
307	OTU_10278	17	13	11	20	13	1	1	0	0	0	0	0	0	0	0	0	0	0	0	0	0	0	0	0	0	0	0	0	1	1	0	0	0	0	0	0	0	1	0	0	0	0	0	0	0	0	0	0
308	OTU_10279	0	0	0	0	0	0	0	0	0	0	0	0	0	0	0	0	0	0	0	0	0	0	0	0	0	0	0	0	0	0	0	0	0	0	0	0	0	0	0	0	0	0	0	0	0	0	0	0
309	OTU_1028	2	0	0	1	1	0	0	0	0	0	0	0	0	0	0	0	0	0	0	0	0	0	0	0	0	0	0	0	0	0	0	0	0	0	0	1	1	0	2	0	0	0	0	0	0	1	1	2
310	OTU_10282	0	0	0	0	0	0	0	1	0	0	0	0	0	0	0	0	0	0	0	0	0	0	0	0	0	0	0	0	0	0	0	0	0	0	0	0	0	0	0	0	0	0	0	0	0	0	0	0
311	OTU_10283	5	3	4	6	2	5	4	8	3	2	6	6	3	3	1	4	8	1	3	3	3	3	3	2	10	5	4	8	2	7	9	8	1	5	4	8	3	6	7	3	7	7	9	1	10	6	5	10
312	OTU_10284	2	7	1	3	3	6	7	3	1	3	0	1	2	1	1	3	4	5	2	1	2	0	0	5	8	9	18	22	25	16	10	12	18	21	34	24	41	34	10	13	24	10	12	15	34	12	20	10
313	OTU_10285	0	0	0	0	0	0	0	0	0	0	0	0	0	0	0	0	0	0	0	0	0	0	0	0	0	0	0	0	0	0	0	0	0	0	0	0	0	0	0	0	0	0	0	0	0	0	0	0
314	OTU_10286	1	0	0	0	0	0	0	0	1	0	0	0	0	0	0	0	0	0	0	0	0	0	0	0	0	0	0	1	0	0	0	0	0	0	0	0	0	0	0	0	0	0	0	0	0	0	0	2
315	OTU_10287	0	0	0	0	0	0	0	0	0	0	0	0	0	0	0	0	0	0	0	0	0	0	0	0	0	0	0	0	0	0	0	0	0	0	0	0	0	0	1	0	0	0	0	0	0	0	0	0
316	OTU_10288	15	10	10	3	8	2	0	4	6	9	11	68	65	29	38	14	3	2	1	2	6	9	5	15	10	4	1	0	2	4	6	3	3	27	32	16	28	37	8	11	7	12	4	12	7	0	1	0
317	OTU_10289	0	0	0	0	0	0	0	0	0	0	0	0	0	0	0	0	0	0	0	0	0	1	1	0	1	0	0	1	0	0	0	0	0	0	0	0	0	0	0	0	0	0	0	1	0	0	0	0
318	OTU_1029	0	0	0	0	0	0	2	0	0	0	0	0	0	0	0	0	0	0	0	0	0	1	0	0	0	0	0	0	0	0	0	0	2	1	0	0	0	0	0	0	0	0	1	0	0	0	0	0
319	OTU_10290	0	0	0	0	0	0	0	0	0	0	1	0	0	0	0	0	0	0	0	0	0	0	0	0	0	0	0	0	0	0	0	0	0	0	0	0	0	0	0	0	0	0	0	1	0	0	0	0
320	OTU_10291	7	9	7	3	2	0	1	3	4	4	19	86	51	27	43	12	2	2	1	0	11	17	10	13	16	1	1	1	0	1	2	6	6	21	23	10	17	20	4	2	18	10	9	5	7	0	0	1
321	OTU_10292	0	0	0	0	0	1	0	0	0	0	0	0	2	0	0	0	0	0	0	0	0	0	0	0	0	0	0	0	0	0	0	0	0	0	0	0	0	0	0	0	0	0	0	0	0	0	0	0
322	OTU_10293	0	0	0	0	0	0	0	0	0	0	0	0	1	0	0	0	0	0	1	0	2	0	0	0	0	0	0	0	0	0	0	0	0	1	0	0	0	0	0	0	0	0	0	0	0	1	1	0
323	OTU_10294	41	39	31	11	17	17	25	11	17	28	33	216	183	126	158	12	8	3	1	5	36	47	19	42	43	22	16	26	25	42	42	25	15	149	102	63	144	154	27	29	14	15	21	12	7	1	0	1
324	OTU_10295	33	41	58	23	19	23	59	30	56	47	45	246	307	127	314	98	24	30	29	14	46	66	52	31	38	10	7	9	30	17	25	25	26	125	157	74	171	93	23	23	44	23	29	37	32	6	9	5
325	OTU_10296	0	0	0	0	0	0	0	0	0	0	0	2	0	2	0	0	0	0	0	0	0	1	1	0	0	0	0	0	1	0	0	0	0	0	0	1	0	1	0	0	0	0	0	0	0	0	0	0
326	OTU_10297	9	4	9	3	4	5	13	6	6	4	17	100	113	53	126	11	1	0	1	1	21	17	18	13	15	0	1	2	3	3	3	2	4	6	7	7	28	13	1	6	5	6	4	1	3	0	1	0
327	OTU_10298	0	0	0	0	0	0	0	0	0	0	0	0	0	1	0	0	0	0	0	0	0	0	0	0	0	0	0	0	0	0	0	0	0	0	0	0	1	0	0	0	0	0	0	0	0	0	0	0
328	OTU_10299	0	1	0	0	0	0	0	0	0	0	0	0	0	5	0	1	3	1	0	1	0	0	0	0	0	0	1	1	2	2	0	0	0	0	0	11	8	9	4	8	0	0	0	0	0	0	1	0
329	OTU_103	3	0	0	2	2	4	6	4	1	3	0	0	0	2	0	0	4	0	2	2	0	1	1	0	1	5	0	0	3	1	0	1	1	2	0	3	2	0	2	2	3	0	1	1	1	4	4	6
330	OTU_1030	0	1	1	0	0	0	2	1	1	0	0	0	0	0	0	0	0	0	0	0	0	0	0	1	0	0	0	2	0	0	0	0	0	0	0	0	0	1	0	0	0	1	0	0	0	0	0	0
331	OTU_10300	0	0	0	0	0	0	0	0	0	0	0	0	0	0	2	0	0	0	0	0	0	0	0	0	0	0	0	0	0	0	0	0	0	0	0	0	0	0	0	0	0	0	0	0	0	0	0	0
332	OTU_10301	30	23	19	15	19	34	33	44	26	39	60	48	51	29	40	33	50	26	42	42	51	50	58	55	55	19	19	14	20	24	72	55	47	32	25	22	13	21	25	18	60	62	58	66	54	44	42	46
333	OTU_10302	0	0	0	2	0	0	0	0	0	0	0	0	0	0	2	0	0	0	0	0	0	0	0	0	0	1	0	0	0	0	0	0	0	0	0	0	0	0	0	0	0	0	0	0	0	0	0	0
334	OTU_10303	0	0	0	0	1	3	2	1	2	0	3	6	1	2	11	7	3	3	7	5	2	4	6	2	1	0	1	0	2	0	4	2	4	4	8	1	7	1	1	1	5	5	3	5	5	2	4	1
335	OTU_10304	0	0	0	0	0	0	0	0	0	0	0	0	0	0	0	0	0	0	0	0	0	0	0	0	0	0	0	0	0	0	0	0	0	0	0	0	0	0	0	0	0	0	0	0	0	0	0	0
336	OTU_10305	2	2	0	4	0	1	1	0	1	1	0	0	0	1	0	4	0	0	0	1	0	0	0	0	0	0	0	0	0	0	0	0	0	0	0	1	3	3	1	0	0	0	0	0	0	0	0	0
337	OTU_10306	0	0	0	0	0	0	0	0	0	0	0	0	0	0	0	0	0	0	0	0	0	0	0	0	0	0	0	0	0	0	0	0	0	0	0	0	0	0	0	0	0	0	0	0	0	0	0	0
338	OTU_10307	0	0	0	0	0	0	0	0	0	1	0	0	0	0	0	1	0	0	0	0	0	0	0	0	0	0	0	0	0	0	0	0	0	0	0	0	0	0	0	0	0	0	0	0	0	0	0	0
339	OTU_10308	0	0	3	1	0	0	0	0	1	0	0	0	0	0	0	0	1	0	0	1	0	0	0	0	0	0	0	0	1	1	0	0	0	0	0	0	0	0	0	0	0	0	0	0	0	0	0	0
340	OTU_10309	0	0	0	0	0	0	0	0	0	0	0	0	0	0	0	0	1	1	1	0	0	0	0	0	0	0	1	0	0	0	0	0	0	0	0	0	0	0	0	0	0	0	0	0	0	1	0	0
341	OTU_1031	0	0	0	0	0	0	0	0	0	0	0	0	0	0	0	0	0	1	0	1	0	0	2	0	0	0	0	0	0	1	3	5	1	1	1	0	0	0	1	0	0	1	2	0	1	4	0	2
342	OTU_10310	0	0	0	0	0	0	0	0	0	0	0	0	0	0	0	0	1	0	1	0	0	0	0	0	0	0	0	0	1	0	0	0	0	0	0	0	0	0	0	0	0	0	0	0	0	0	0	0
343	OTU_10311	0	0	0	0	0	0	0	0	0	0	0	0	0	0	0	0	1	0	0	0	0	0	0	0	0	0	0	0	0	0	0	0	0	0	0	0	0	0	0	0	0	0	0	0	0	0	0	0
344	OTU_10312	0	0	0	0	0	0	0	0	0	0	0	0	0	0	0	0	0	1	0	0	0	0	0	0	0	0	0	0	0	0	0	0	0	0	0	0	0	0	0	0	0	0	0	0	0	0	0	0
345	OTU_10313	0	0	0	0	0	0	0	0	0	1	0	0	0	0	0	0	0	0	0	0	0	0	0	0	0	0	1	0	0	0	0	0	0	0	0	0	0	0	0	0	0	0	0	0	0	0	0	0
346	OTU_10314	0	0	0	0	0	0	1	0	0	0	0	0	0	0	0	0	0	0	0	0	0	0	0	0	0	0	0	0	0	0	0	0	0	0	0	0	0	0	0	0	0	0	0	0	0	0	0	0
347	OTU_10315	0	0	0	0	0	0	0	0	0	0	0	0	0	0	0	0	0	0	0	0	0	0	0	0	0	0	0	0	0	0	0	0	0	0	0	0	0	0	0	0	0	0	0	0	0	0	0	1
348	OTU_10316	0	0	0	0	0	0	0	0	0	0	0	0	0	0	0	0	0	0	1	0	2	0	0	0	0	0	0	0	0	0	0	0	0	0	0	0	0	0	0	0	0	1	0	0	0	0	0	0
349	OTU_10317	0	0	0	0	0	0	0	1	0	0	0	0	0	0	0	0	0	0	1	0	0	0	0	0	0	0	0	0	0	0	0	0	0	0	0	0	0	0	0	0	0	0	0	0	0	1	0	0
350	OTU_10318	0	0	0	0	0	0	0	0	0	0	0	0	0	0	0	0	0	1	1	0	0	1	0	0	0	0	0	0	0	0	0	0	0	0	0	0	0	0	0	0	0	0	0	0	0	0	1	0
351	OTU_10319	10	4	4	4	3	7	5	4	3	2	2	9	15	8	9	6	5	1	1	0	2	0	1	7	2	2	1	3	4	11	10	9	6	29	42	16	17	11	1	6	3	3	6	5	4	0	1	0
352	OTU_1032	0	0	0	0	0	0	0	0	0	0	0	0	0	0	0	0	0	3	0	0	0	0	0	0	0	1	5	5	2	2	0	0	0	2	0	0	0	0	0	0	0	0	0	1	0	2	0	0
353	OTU_10320	21	16	22	15	20	25	28	12	21	13	42	157	258	93	160	29	19	6	18	11	35	39	17	17	43	28	19	28	26	15	30	22	36	111	203	56	64	51	18	9	62	27	58	37	30	13	13	11
354	OTU_10321	0	0	1	0	2	0	2	3	10	3	35	69	42	29	51	39	19	19	15	24	58	55	85	77	35	18	11	20	21	11	7	4	5	9	10	15	32	24	9	19	7	4	8	14	5	18	38	40
355	OTU_10322	0	1	0	2	0	3	1	6	4	4	0	1	0	2	0	0	0	3	0	0	0	1	0	5	0	1	1	2	1	3	0	5	5	1	0	2	2	2	9	7	2	4	1	0	4	0	4	1
356	OTU_10323	0	0	0	0	0	0	0	0	0	0	0	0	0	0	0	0	0	0	0	0	0	1	0	0	0	0	0	0	0	0	0	0	0	0	0	0	0	0	0	0	0	0	0	0	0	0	0	0
357	OTU_10325	0	0	0	0	0	0	0	1	0	0	0	0	0	0	0	0	0	0	0	0	0	0	1	0	1	0	0	0	0	0	0	0	0	0	0	0	0	1	0	0	0	0	0	0	0	0	0	0
358	OTU_10326	0	0	0	0	0	0	0	0	0	0	0	0	0	0	0	0	0	0	0	0	0	0	1	0	1	0	0	0	0	0	0	0	0	0	0	0	0	0	0	0	0	0	0	0	0	0	0	0
359	OTU_10327	0	0	0	0	0	0	0	0	0	0	1	6	4	0	0	1	3	2	4	4	0	2	2	4	1	0	0	1	0	0	4	1	2	0	0	1	0	2	0	1	3	1	0	4	0	1	2	1
360	OTU_10328	1	3	5	0	3	1	4	2	6	5	1	19	43	17	36	12	4	4	11	6	3	6	1	2	8	2	3	4	7	2	6	0	3	17	17	15	38	20	5	3	10	5	5	9	4	5	4	1
361	OTU_10329	1	0	0	0	0	0	0	0	0	0	0	0	0	0	0	0	0	0	0	0	1	0	0	0	0	3	1	0	0	0	0	0	1	0	0	0	0	0	1	0	0	1	2	0	3	0	0	0
362	OTU_1033	0	0	0	0	0	0	0	0	0	0	0	0	0	0	0	0	0	0	0	0	0	0	0	0	0	0	1	1	1	4	0	0	0	0	0	0	0	0	0	0	0	1	0	0	0	0	0	0
363	OTU_10330	0	0	0	0	0	0	0	0	0	0	0	0	0	0	0	0	0	0	0	0	0	0	0	0	0	1	0	0	2	0	0	0	0	0	0	0	0	0	0	0	0	0	0	0	0	0	0	0
364	OTU_10331	0	0	0	0	0	0	0	0	0	0	0	0	0	0	0	0	0	0	0	0	0	0	0	0	0	0	1	0	1	1	0	0	0	0	0	1	0	0	0	0	0	0	0	0	0	0	0	0
365	OTU_10332	6	4	16	13	13	7	12	0	3	1	0	0	0	2	0	2	1	3	3	2	0	1	0	0	0	2	2	2	2	2	1	1	5	1	1	4	2	3	0	1	0	0	0	3	0	1	3	0
366	OTU_10333	0	0	0	0	0	0	0	0	1	0	0	0	0	0	0	0	0	0	0	0	0	0	0	0	0	0	0	0	0	0	0	0	0	0	0	0	0	0	0	0	0	0	0	0	0	0	0	0
367	OTU_10334	0	0	0	0	0	0	0	1	0	0	0	0	0	0	0	0	0	0	0	0	0	0	0	0	0	0	1	0	0	1	0	1	0	0	0	0	0	0	0	0	1	0	0	0	0	0	0	0
368	OTU_10335	0	0	0	0	0	0	0	0	0	0	0	0	0	0	0	0	0	0	0	0	0	0	0	0	0	0	0	0	0	0	0	0	0	0	0	0	1	0	0	0	0	0	0	0	0	0	0	0
369	OTU_10336	0	0	0	0	0	0	0	0	0	0	0	0	0	0	0	0	0	0	1	0	0	0	0	0	0	0	0	0	0	0	0	0	0	0	0	0	0	0	0	0	0	0	0	0	0	0	0	0
370	OTU_10337	17	9	5	8	1	3	5	10	11	8	1	2	4	6	6	8	16	8	2	6	1	3	3	1	0	4	2	5	6	4	7	10	5	7	6	6	7	19	5	7	2	7	3	4	3	6	13	11
371	OTU_10338	0	0	0	0	0	0	0	0	0	0	0	0	0	0	0	0	0	0	0	0	0	0	0	0	0	0	0	0	1	0	1	0	0	0	0	0	0	0	0	0	0	1	0	0	2	0	0	0
372	OTU_10339	0	0	0	0	0	0	0	0	0	0	0	0	0	0	0	0	0	0	0	0	0	0	0	0	0	0	0	0	1	0	0	0	0	0	0	0	0	0	0	1	0	0	0	0	0	0	0	0
373	OTU_1034	0	1	5	0	2	0	2	3	0	1	0	0	0	0	0	0	1	0	1	0	0	1	1	0	0	0	0	0	0	1	0	1	1	0	0	0	1	0	1	1	1	0	0	0	0	0	0	0
374	OTU_10340	0	1	0	2	1	2	1	1	3	1	1	1	0	0	0	0	1	2	0	0	0	1	1	1	0	2	1	1	6	2	2	1	1	1	0	0	0	0	1	2	1	0	3	0	0	1	4	2
375	OTU_10341	0	0	0	0	0	0	0	0	0	0	0	0	0	0	0	0	0	0	0	0	0	0	0	0	0	0	0	0	0	0	0	0	0	0	0	0	1	1	0	0	0	0	0	2	0	1	0	0
376	OTU_10343	15	15	1	7	4	27	30	35	27	30	0	0	0	4	0	6	2	6	6	1	0	0	0	0	1	2	2	2	4	6	1	0	4	4	1	4	7	2	5	9	1	2	2	0	0	0	5	7
377	OTU_10344	0	0	0	0	0	0	0	0	0	0	0	0	0	0	0	0	0	0	0	0	0	0	0	0	0	0	0	0	0	1	0	0	0	0	0	0	0	0	0	0	0	0	0	0	0	2	0	0
378	OTU_10345	1	4	1	1	0	2	10	5	11	4	0	0	0	12	0	5	0	3	2	2	0	0	0	0	0	11	10	11	7	9	16	11	8	44	38	23	86	74	19	8	9	3	19	16	3	4	0	1
379	OTU_10346	0	0	0	1	0	0	0	0	0	0	0	0	0	0	0	0	0	0	0	0	0	0	0	0	0	0	0	0	0	0	0	0	0	0	0	0	0	0	0	0	0	0	0	0	0	0	0	0
380	OTU_10347	0	0	0	0	0	0	0	0	0	0	1	3	0	2	1	3	0	0	1	2	0	0	0	0	0	0	0	0	0	0	2	0	0	2	2	0	0	0	1	0	1	1	1	1	1	0	1	0
381	OTU_10348	0	0	0	0	0	0	0	0	2	0	0	0	0	0	2	0	0	0	0	0	1	0	0	0	0	1	0	0	2	0	2	2	3	4	1	0	0	0	0	1	1	1	1	4	1	0	0	0
382	OTU_10349	0	0	0	0	0	0	0	0	0	0	0	0	0	0	0	0	0	0	0	0	0	0	0	0	0	0	0	0	0	0	1	0	0	0	0	0	0	0	0	0	0	0	0	0	0	0	0	0
383	OTU_1035	1	2	2	1	1	0	0	0	0	0	0	0	0	0	0	0	0	0	0	0	0	0	0	0	0	0	0	1	0	0	0	1	0	0	0	1	0	0	0	0	0	0	0	0	0	0	1	0
384	OTU_10350	0	0	0	0	0	0	0	0	0	0	0	0	0	0	0	0	0	0	0	0	0	0	0	0	0	0	0	0	0	0	0	0	1	0	0	0	0	0	0	0	0	0	0	0	0	0	0	0
385	OTU_10351	1	0	0	1	0	1	2	1	2	2	0	1	1	10	1	13	1	10	1	2	1	0	1	1	1	9	17	6	12	4	52	27	13	179	140	16	39	44	6	7	29	16	27	19	23	2	3	0
386	OTU_10352	0	0	0	0	0	0	0	0	0	0	0	0	0	0	0	0	0	0	0	0	0	0	0	0	0	0	0	0	0	0	0	1	0	0	0	0	0	0	0	0	0	0	0	0	1	0	0	0
387	OTU_10353	0	0	0	1	0	0	0	0	0	0	1	3	0	0	1	1	0	0	0	1	0	0	0	0	1	0	1	1	2	1	0	1	2	1	1	1	0	0	2	2	0	0	0	0	2	1	0	0
388	OTU_10354	0	0	0	0	0	0	0	0	0	0	0	0	0	0	0	0	0	0	0	0	0	0	0	0	0	0	0	0	0	0	0	1	2	1	0	0	0	0	0	0	0	0	2	1	0	0	0	0
389	OTU_10355	2	0	0	0	0	0	0	0	0	0	0	0	0	0	0	0	0	0	0	0	0	0	0	0	0	0	0	0	0	2	0	1	1	0	0	0	0	0	0	0	0	0	0	0	0	0	0	0
390	OTU_10356	0	0	0	0	0	0	0	0	0	0	0	0	0	0	0	0	0	0	0	0	0	0	0	0	0	0	0	0	0	0	0	1	0	0	0	0	0	0	0	0	0	0	0	0	0	0	0	0
391	OTU_10357	40	32	39	41	40	45	38	32	42	30	79	77	47	36	55	29	67	19	43	30	56	56	52	58	48	25	25	32	29	33	66	79	65	45	48	17	11	21	25	24	69	98	51	56	59	33	33	58
392	OTU_10358	0	0	1	0	0	2	2	1	0	0	6	4	6	4	4	1	1	0	2	1	2	2	2	2	5	1	2	0	1	0	2	1	0	3	0	0	0	0	1	1	2	0	0	4	1	1	0	0
393	OTU_10359	0	0	0	0	0	1	0	0	0	0	0	0	0	0	0	1	0	0	0	0	0	0	0	0	0	0	1	1	0	0	0	0	0	2	0	0	0	0	0	1	0	1	0	0	0	0	0	1
394	OTU_1036	0	1	0	0	0	0	0	1	0	0	0	0	0	0	0	1	0	0	0	1	0	0	0	1	0	0	0	3	0	0	0	0	0	0	1	0	0	2	1	0	1	1	1	1	3	0	0	0
395	OTU_10360	0	0	0	0	0	0	0	0	0	0	0	0	0	0	0	0	0	0	0	0	0	0	0	0	0	0	0	0	0	0	0	0	0	0	0	0	0	0	0	0	0	0	0	0	0	1	0	0
396	OTU_10361	0	1	3	0	0	1	2	0	0	1	0	0	0	0	0	0	0	1	1	2	0	0	0	0	0	1	0	0	1	0	0	0	0	0	0	0	0	0	0	0	0	0	0	0	0	1	1	0
397	OTU_10362	0	0	0	0	0	0	0	0	0	0	0	0	0	0	0	0	0	0	0	0	0	0	0	0	0	0	0	0	0	0	0	0	0	0	0	1	2	0	0	0	0	0	0	0	0	0	0	0
398	OTU_10363	0	1	0	1	1	0	0	1	1	0	0	1	0	0	0	0	0	0	0	0	0	0	0	0	0	0	0	0	0	0	0	0	0	0	0	0	1	0	0	1	0	0	0	0	0	0	0	0
399	OTU_10364	0	0	0	0	0	0	0	0	0	0	0	0	0	0	0	0	0	0	0	1	0	0	0	0	0	0	0	0	0	0	0	0	0	0	0	0	0	1	0	1	0	0	0	0	0	0	1	0
400	OTU_10365	0	0	0	0	0	0	0	0	0	0	0	0	0	0	0	0	0	0	0	0	0	0	0	0	0	0	0	0	1	1	0	0	0	0	0	0	0	1	2	1	0	0	0	0	0	0	0	0
401	OTU_10366	0	0	0	0	0	0	2	3	0	1	1	1	1	1	0	0	0	0	0	0	1	0	0	0	0	0	0	1	1	2	0	0	0	0	0	2	0	1	1	0	0	0	2	0	1	0	1	0
402	OTU_10367	0	0	1	0	0	0	0	0	0	0	0	0	0	0	0	0	0	0	0	0	0	0	0	0	0	0	0	0	0	0	0	0	0	0	0	0	0	0	0	2	0	0	0	0	0	0	0	0
403	OTU_10368	0	0	0	0	0	0	0	0	0	0	0	0	0	0	0	0	0	0	0	0	0	0	0	0	0	0	0	0	0	0	0	0	0	0	0	0	0	0	0	0	0	0	0	0	0	0	0	0
404	OTU_10369	0	0	0	0	0	0	0	0	0	0	0	0	0	0	0	0	1	0	1	0	0	0	0	0	0	0	0	0	0	0	0	0	0	0	0	0	0	0	0	0	0	2	1	0	0	1	0	1
405	OTU_1037	0	0	0	0	0	0	0	0	0	1	0	0	0	0	0	0	0	0	0	0	0	0	0	0	0	0	0	0	0	0	1	1	1	0	0	0	0	0	0	0	0	1	1	1	0	0	0	0
406	OTU_10370	0	0	0	0	0	0	0	0	0	0	0	0	0	0	0	0	0	0	0	0	0	0	0	0	0	0	0	0	0	0	0	0	0	1	1	0	0	0	0	0	0	0	1	0	0	0	0	0
407	OTU_10371	0	0	0	0	0	0	0	0	0	0	1	0	0	0	0	1	0	0	0	0	0	0	0	0	0	0	0	0	0	0	0	0	0	0	0	0	0	0	0	0	0	0	0	0	0	0	0	0
408	OTU_10372	0	0	0	0	0	0	0	0	0	0	0	0	0	0	0	0	0	0	0	0	1	0	0	1	0	0	0	0	0	0	0	0	0	0	0	0	0	0	0	0	0	0	0	0	0	1	0	0
409	OTU_10373	1	0	0	2	1	3	0	0	1	1	2	4	3	4	2	9	3	2	2	1	1	0	0	1	1	1	0	1	0	2	0	0	1	0	0	1	3	2	1	2	0	0	0	0	0	0	1	2
410	OTU_10374	0	0	0	0	0	0	0	0	0	0	0	0	0	0	0	1	0	0	0	0	0	0	0	0	0	0	0	0	0	0	0	0	0	0	0	0	0	0	0	0	0	0	0	0	0	0	1	0
411	OTU_10375	0	0	0	0	0	0	0	0	0	0	0	0	0	0	0	0	0	0	0	0	0	0	0	0	0	0	0	0	0	0	0	0	0	0	0	0	0	0	0	0	0	0	0	0	0	0	2	0
412	OTU_10376	0	0	0	0	0	0	0	0	0	0	0	0	0	0	0	0	0	0	0	0	0	0	0	0	0	0	0	0	0	0	0	0	0	0	0	0	0	0	0	0	0	0	0	0	0	0	0	0
413	OTU_10377	3	1	0	0	0	0	0	0	0	0	0	0	0	0	0	0	0	0	0	0	0	0	0	0	0	0	0	0	0	0	0	0	0	0	0	0	0	0	0	0	0	0	0	0	0	0	0	0
414	OTU_10378	0	1	0	0	0	0	0	0	0	0	0	0	0	0	0	0	0	0	0	0	0	0	0	0	0	0	0	0	0	0	0	0	0	0	0	0	0	0	0	0	0	0	0	0	0	0	0	0
415	OTU_10379	1	0	0	0	0	0	0	0	0	0	0	0	0	0	0	0	0	0	0	0	0	0	0	0	0	0	0	0	0	0	0	0	0	0	0	0	0	0	0	0	0	0	0	0	0	0	0	0
416	OTU_1038	1	3	0	0	0	2	3	4	5	3	3	0	4	1	0	3	6	4	5	1	3	8	3	2	6	3	2	1	3	0	3	6	3	1	1	3	6	2	6	3	5	4	2	3	1	5	2	6
417	OTU_10380	0	0	0	0	0	0	0	1	0	0	0	0	0	0	0	0	0	0	0	0	0	1	0	0	0	0	0	0	0	0	0	0	0	1	0	0	0	0	1	0	0	0	1	0	1	1	1	0
418	OTU_10381	0	1	0	0	0	0	0	0	0	0	0	0	0	0	0	0	0	0	0	0	0	0	0	0	0	0	0	0	0	0	0	0	0	0	0	0	0	0	0	0	0	0	0	0	0	0	0	0
419	OTU_10382	0	1	0	0	0	0	0	0	0	0	0	0	0	0	0	0	0	0	0	0	0	0	0	0	0	0	0	0	0	0	0	0	0	0	0	0	0	0	0	0	0	0	0	0	0	0	0	0
420	OTU_10383	1	1	0	0	0	0	0	0	0	0	0	0	0	0	0	0	0	0	0	0	0	0	0	0	0	0	0	0	0	0	0	0	0	0	0	0	0	0	0	0	0	0	0	0	0	0	0	0
421	OTU_10384	0	0	1	1	1	0	0	0	0	0	0	0	0	0	0	0	0	0	0	0	0	0	0	0	0	0	0	0	0	0	0	0	0	0	0	0	0	0	0	0	0	0	0	0	0	0	0	0
422	OTU_10385	0	0	1	0	1	0	0	0	0	0	0	0	0	0	0	0	0	0	0	0	0	0	0	0	0	0	0	0	0	0	0	0	0	0	0	0	0	0	0	0	0	0	0	0	0	0	0	0
423	OTU_10386	0	0	2	0	0	0	0	0	0	0	0	0	0	0	0	0	0	0	0	0	0	0	0	0	0	0	0	0	0	0	0	0	0	0	0	0	0	0	0	0	0	0	0	0	0	0	0	0
424	OTU_10387	0	0	0	0	0	1	0	0	0	0	0	0	0	0	0	0	0	0	0	0	0	0	0	0	0	0	0	0	0	0	0	0	0	0	0	0	0	0	0	0	0	0	0	0	0	0	0	0
425	OTU_10388	0	0	0	0	0	0	0	0	0	1	0	0	0	0	0	0	0	0	0	0	0	0	0	0	0	0	0	0	0	0	0	0	0	0	0	0	0	0	0	0	0	0	0	0	0	0	0	0
426	OTU_10389	1	0	0	0	0	0	0	0	0	1	0	0	0	0	0	0	0	0	0	0	0	0	0	0	0	0	0	0	0	0	0	0	0	0	0	0	0	0	0	0	0	0	0	0	0	0	0	0
427	OTU_1039	0	4	1	1	1	3	1	4	5	0	0	0	0	0	0	0	1	0	3	1	0	0	1	0	0	2	2	1	0	0	2	0	0	0	0	1	0	0	0	0	0	2	0	0	0	0	0	3
428	OTU_10390	0	0	0	0	0	0	0	0	3	1	0	0	0	0	0	0	0	0	0	0	0	0	0	0	0	0	0	0	0	0	0	2	0	0	0	0	0	0	0	0	0	0	0	0	0	0	0	0
429	OTU_10393	13	17	6	11	7	5	9	15	15	10	15	25	37	26	42	17	7	4	10	4	16	21	21	15	21	6	3	2	4	8	6	8	6	8	6	5	6	13	9	12	2	11	4	8	4	2	4	2
430	OTU_10394	3	7	3	1	2	5	14	13	14	17	0	4	13	54	1	33	11	52	16	19	7	4	1	10	7	24	25	31	53	40	9	4	2	15	34	100	301	113	65	24	1	12	0	6	0	14	51	55
431	OTU_10395	0	3	0	3	2	0	0	0	0	1	13	19	11	11	34	36	16	24	7	16	39	34	24	50	23	8	11	12	9	8	16	15	14	35	12	9	8	14	7	15	13	8	25	16	12	19	20	19
432	OTU_10396	10	11	16	15	23	23	32	42	29	22	29	37	32	34	21	36	47	41	36	69	34	25	26	30	35	30	24	28	33	29	49	43	43	44	21	23	13	18	30	34	44	54	45	58	38	61	62	70
433	OTU_10397	5	9	8	4	1	5	14	7	19	14	4	27	42	40	45	55	51	26	14	25	13	17	10	15	29	4	6	3	12	16	19	16	15	79	48	28	50	76	25	13	7	12	18	9	7	32	24	9
434	OTU_10398	1	2	1	0	1	2	0	1	1	0	19	30	15	18	24	6	2	6	1	9	39	25	18	43	24	6	6	7	8	9	11	12	11	16	8	18	9	20	9	14	7	5	13	8	7	7	4	9
435	OTU_10399	6	7	6	1	4	9	7	8	14	6	12	78	116	69	86	42	31	22	18	19	20	15	6	9	17	7	6	10	25	10	19	6	11	60	72	24	129	55	20	9	3	4	13	13	8	11	21	10
436	OTU_104	8	7	1	3	9	4	6	1	2	2	2	0	1	0	1	3	5	5	4	4	1	1	1	3	1	1	1	5	3	0	1	0	0	1	0	1	1	0	2	4	1	2	1	3	3	1	2	3
437	OTU_1040	0	0	4	1	1	2	3	7	2	0	0	0	1	1	0	1	2	2	0	0	0	0	1	0	0	1	0	2	0	0	3	2	0	2	2	1	2	1	2	1	1	2	2	1	1	2	0	0
438	OTU_10400	0	0	16	0	0	0	0	0	0	0	0	0	0	0	0	89	11	239	5	3	0	0	0	0	0	0	2	0	1	2	0	0	0	0	0	0	0	2	1	0	0	0	0	0	0	3	11	0
439	OTU_10401	4	3	29	1	5	1	2	0	1	2	0	1	0	9	5	10	5	20	4	17	1	5	1	0	2	12	37	9	8	14	5	2	4	3	2	17	13	19	8	8	14	0	8	2	1	5	5	4
440	OTU_10402	29	32	21	37	33	30	47	44	48	56	47	52	27	27	28	24	48	22	34	25	40	51	31	26	46	35	34	35	13	34	53	63	60	30	36	25	12	24	50	28	64	95	47	71	60	31	37	33
441	OTU_10403	0	3	1	2	1	13	53	7	9	13	4	0	4	11	8	3	13	6	14	7	14	13	22	61	22	2	3	1	5	0	2	3	1	6	1	7	17	12	48	20	2	3	1	1	1	4	2	4
442	OTU_10404	0	0	0	0	0	0	0	0	0	0	23	29	40	15	36	14	3	5	6	6	24	20	16	33	12	0	0	0	0	1	5	2	2	8	3	0	0	1	0	0	2	6	4	8	10	6	8	14
443	OTU_10405	0	0	0	0	0	0	0	2	0	1	15	94	87	8	35	0	0	0	0	0	6	14	5	25	18	0	0	0	0	0	0	1	0	6	3	0	24	5	0	2	0	2	2	1	0	0	0	0
444	OTU_10406	9	14	5	5	7	3	4	4	14	11	0	0	0	12	0	1	0	1	0	1	0	0	0	0	0	10	3	13	6	14	59	48	33	241	217	37	88	109	20	10	13	20	14	13	11	0	0	0
445	OTU_10407	3	1	1	0	1	1	2	3	4	3	6	5	13	3	8	12	18	7	18	25	11	12	5	11	6	5	0	4	1	1	13	11	7	7	5	3	0	1	0	1	15	11	16	13	16	10	6	15
446	OTU_10408	5	8	4	8	6	16	14	14	15	17	19	12	12	13	9	5	10	4	16	8	6	8	5	12	6	5	5	2	3	6	13	8	4	7	3	12	0	14	12	7	11	17	14	11	17	14	13	12
447	OTU_10409	8	10	7	8	10	23	17	20	12	13	16	19	15	14	13	10	11	6	13	15	19	18	15	11	18	5	5	4	2	5	15	9	4	14	3	7	3	3	9	9	7	11	10	11	16	11	8	12
448	OTU_1041	4	3	0	3	2	0	0	0	0	0	0	0	0	0	0	0	0	0	0	0	0	0	0	0	0	0	0	0	0	0	0	0	0	0	0	0	0	0	0	0	0	0	0	0	0	0	0	0
449	OTU_10410	1	9	2	0	5	3	3	1	4	8	7	53	68	31	59	19	9	6	7	1	16	16	11	11	13	1	9	7	10	3	8	5	11	17	40	24	77	28	13	9	5	3	1	7	3	1	2	2
450	OTU_10411	2	0	0	0	0	1	0	0	1	1	56	101	43	41	35	15	21	2	16	21	8	15	4	8	7	1	1	0	1	2	8	7	5	9	11	3	2	5	2	2	3	2	5	5	3	11	11	13
451	OTU_10412	2	2	2	2	0	4	3	6	4	5	3	12	10	11	14	24	20	15	22	23	17	22	8	11	11	3	3	1	5	5	0	0	2	2	1	12	17	20	12	9	1	1	1	1	1	3	3	8
452	OTU_10413	0	0	0	0	0	0	0	0	0	0	18	21	29	10	16	0	0	0	1	0	39	19	9	24	11	0	1	1	0	0	3	1	3	7	3	0	1	1	1	0	9	0	5	2	9	0	0	1
453	OTU_10414	0	2	2	0	1	0	0	0	2	0	6	18	12	24	24	40	34	34	28	29	28	18	16	24	12	8	5	10	8	5	1	4	2	2	2	12	19	39	14	23	0	3	2	1	1	27	18	17
454	OTU_10415	5	9	3	2	5	6	7	6	12	8	3	3	0	5	4	9	7	10	3	2	2	6	1	4	6	10	7	5	8	7	4	9	5	17	5	6	20	21	14	20	10	9	6	1	7	4	11	8
455	OTU_10416	11	5	8	6	3	14	10	7	8	9	2	4	4	3	4	13	9	3	1	5	4	0	4	2	3	3	2	2	1	1	7	6	6	7	6	4	5	6	7	5	2	3	5	3	10	4	4	1
456	OTU_10417	17	17	11	21	14	8	19	24	15	28	8	7	4	6	5	7	6	5	5	9	8	5	8	9	5	4	7	7	5	12	5	7	6	4	1	2	6	3	21	12	4	13	8	7	13	14	4	3
457	OTU_10418	102	98	74	95	80	0	0	0	0	0	0	0	0	0	0	0	0	0	0	0	0	0	0	0	0	0	0	0	0	0	0	0	0	0	0	0	0	0	0	0	0	0	0	0	0	0	0	1
458	OTU_10419	1	0	3	1	0	2	9	11	6	2	3	1	1	4	4	5	10	9	3	3	1	2	1	3	4	2	6	5	3	4	7	8	8	10	4	8	2	3	7	1	6	8	6	8	5	6	7	7
459	OTU_1042	2	4	2	1	1	0	0	0	0	0	0	0	0	0	0	0	0	0	0	0	0	0	0	0	0	0	0	0	0	0	0	0	0	0	0	0	0	0	0	0	0	0	0	1	0	0	0	0
460	OTU_10420	68	41	47	72	28	4	5	3	5	4	0	0	0	0	0	0	0	0	0	0	0	0	0	0	0	0	0	0	0	0	0	0	0	0	0	2	0	0	0	0	0	0	0	0	0	0	0	1
461	OTU_10421	3	6	7	1	3	1	6	3	4	4	2	20	25	20	31	51	17	25	14	11	9	11	5	7	14	8	18	7	18	8	6	3	5	27	32	23	60	53	13	14	6	4	1	5	5	4	9	4
462	OTU_10422	22	21	11	14	17	7	15	14	5	15	1	0	0	2	0	8	10	2	8	5	0	1	0	0	0	4	3	7	3	5	2	3	2	0	0	5	4	2	5	10	0	4	0	3	3	4	3	6
463	OTU_10423	3	0	1	2	0	0	1	4	1	6	12	13	19	9	26	15	5	7	5	5	10	16	4	12	5	4	2	3	0	2	6	6	2	6	13	9	6	9	1	2	8	8	10	5	7	2	4	4
464	OTU_10424	10	10	10	7	7	5	5	2	5	6	0	1	0	6	3	6	3	1	5	2	0	0	0	0	0	4	7	3	5	3	4	3	3	8	33	15	16	15	3	1	5	5	8	3	2	1	1	1
465	OTU_10425	8	6	2	2	4	6	2	1	1	1	9	40	33	21	42	17	4	0	5	2	17	11	3	4	7	3	1	0	2	3	4	6	4	23	23	3	21	12	0	0	5	0	9	9	13	1	6	1
466	OTU_10426	0	0	0	0	0	1	2	1	0	0	11	27	29	47	19	3	0	0	0	1	8	5	4	13	12	0	0	1	1	0	2	2	1	12	34	7	3	7	2	1	4	0	1	5	0	3	0	0
467	OTU_10427	10	4	12	2	3	9	5	6	9	12	4	18	15	10	21	2	2	2	6	1	6	4	2	0	8	2	11	6	4	4	3	1	1	13	8	9	13	10	2	2	4	3	5	7	0	1	0	1
468	OTU_10428	0	2	1	0	0	16	33	1	1	0	0	20	4	17	3	0	1	0	1	0	14	16	4	26	13	4	2	0	0	5	0	0	0	0	0	32	18	8	7	18	0	0	0	0	0	0	0	0
469	OTU_10429	8	6	1	3	4	4	2	3	4	2	13	31	29	26	35	14	14	31	11	7	33	19	25	31	24	12	23	30	22	19	22	17	17	14	23	20	21	29	24	27	9	15	15	14	6	15	16	6
470	OTU_1043	0	0	0	0	0	0	0	0	0	0	0	0	0	0	0	0	1	1	0	0	0	0	0	0	3	0	0	0	0	0	0	0	1	0	0	0	0	0	0	0	0	0	0	0	0	0	0	0
471	OTU_10430	1	1	0	0	0	0	0	0	0	0	31	50	37	15	30	14	5	6	1	10	23	8	8	16	4	0	0	0	0	0	0	0	0	0	0	2	0	2	0	2	0	0	0	0	0	2	2	3
472	OTU_10431	3	3	1	0	1	3	9	2	4	3	4	5	12	8	16	22	7	22	6	24	5	11	8	25	13	12	8	22	11	6	6	6	4	9	7	21	27	31	8	4	1	4	10	4	0	13	13	9
473	OTU_10432	22	12	6	17	10	14	11	10	8	7	13	18	6	2	9	8	8	5	8	7	19	16	13	28	10	10	8	7	4	3	12	14	3	7	8	0	0	1	3	7	11	16	10	14	14	1	2	5
474	OTU_10433	23	11	27	17	25	11	6	3	2	3	2	1	0	3	0	1	3	0	5	2	2	3	1	1	2	1	2	1	1	0	0	1	2	0	0	4	4	7	4	0	1	0	0	2	0	1	0	4
475	OTU_10434	14	12	11	9	10	6	14	4	1	5	1	11	6	7	2	28	4	1	8	5	1	0	1	1	0	0	1	1	2	4	1	1	0	1	6	8	10	10	3	5	0	1	1	2	0	0	3	2
476	OTU_10435	0	0	0	0	0	5	2	0	6	7	1	25	31	10	27	36	15	29	5	7	11	6	4	7	9	5	2	6	5	5	2	2	2	14	18	3	16	24	6	3	2	3	3	1	2	5	7	4
477	OTU_10436	2	1	2	0	2	0	0	0	5	1	0	2	2	5	3	10	2	3	2	1	2	1	1	1	3	2	6	8	11	2	12	10	16	65	103	9	27	7	8	3	5	3	17	3	3	0	4	2
478	OTU_10437	0	0	0	1	1	1	1	0	0	0	2	5	4	3	1	5	5	1	3	5	4	0	1	4	8	4	1	2	0	0	10	10	8	5	3	2	2	6	5	4	5	5	7	3	10	9	3	5
479	OTU_10438	0	0	0	0	0	0	0	0	0	0	3	6	8	7	6	9	13	4	6	13	10	6	1	17	10	1	1	0	1	2	0	0	0	0	2	1	0	1	0	1	0	0	1	2	2	1	2	2
480	OTU_10439	9	5	3	6	5	16	11	10	11	11	0	6	2	3	2	7	8	6	8	9	3	1	0	1	1	1	3	2	3	7	5	1	3	2	4	1	2	0	6	3	0	6	2	2	1	7	2	6
481	OTU_1044	0	0	0	0	0	0	0	0	0	0	2	2	0	0	1	3	2	1	2	3	1	2	0	0	0	1	0	0	0	0	2	1	0	0	0	1	1	0	1	1	2	0	1	1	0	4	1	2
482	OTU_10440	2	1	1	0	0	1	2	0	1	0	4	16	11	9	11	4	0	26	2	2	8	7	8	13	8	15	13	9	9	11	2	5	4	2	2	15	8	18	13	6	2	0	3	3	1	4	10	0
483	OTU_10441	0	0	0	0	0	0	3	0	0	2	3	1	1	6	3	6	2	5	0	3	2	0	3	4	1	18	18	29	22	24	0	0	1	2	1	3	4	2	6	5	0	3	0	1	1	5	2	4
484	OTU_10442	0	0	0	0	0	0	0	0	0	0	0	0	1	3	0	7	1	6	1	1	0	0	0	1	1	2	3	5	1	5	15	8	4	27	12	3	4	8	5	0	10	9	12	11	6	7	5	1
485	OTU_10443	36	40	26	30	47	2	0	0	0	0	0	0	0	1	0	0	0	0	0	0	0	0	0	0	0	0	0	0	0	0	0	1	1	0	0	2	3	0	0	3	0	1	0	0	0	0	0	0
486	OTU_10444	60	44	34	35	70	65	66	31	59	37	24	20	27	80	48	37	31	16	22	19	35	33	28	18	18	18	36	46	72	33	44	44	45	63	113	78	192	68	51	75	65	17	61	57	67	18	10	7
487	OTU_10445	0	0	0	0	0	0	0	0	0	0	3	4	1	4	0	6	9	6	6	5	1	2	1	3	2	0	0	0	0	0	6	2	5	2	6	3	1	1	4	4	2	5	0	4	5	7	5	5
488	OTU_10446	1	0	0	1	0	0	1	0	1	1	22	34	27	19	44	20	10	5	12	5	16	17	10	18	17	7	7	6	3	7	5	3	3	6	3	3	9	6	2	3	2	4	3	6	3	9	8	4
489	OTU_10447	7	11	5	0	3	1	1	0	8	2	1	29	9	7	13	1	6	0	0	0	4	4	2	2	3	1	2	1	1	0	0	4	3	7	6	8	2	6	2	1	0	1	0	0	0	0	0	0
490	OTU_10448	7	9	6	6	5	2	4	0	2	3	0	0	0	5	0	0	1	2	3	3	0	0	0	0	0	2	2	5	0	1	5	3	18	7	9	7	4	1	5	0	11	14	15	9	14	1	1	1
491	OTU_10449	20	13	10	6	6	5	3	8	7	13	7	8	8	8	12	12	3	0	4	2	6	4	4	6	6	3	2	4	1	2	6	7	4	5	4	4	12	8	6	11	2	6	2	2	4	2	2	3
492	OTU_1045	2	0	1	2	1	1	0	2	5	0	4	1	4	4	4	2	1	0	1	0	5	4	2	1	10	1	2	2	1	2	4	0	5	2	4	4	4	6	0	6	1	2	3	3	1	0	1	1
493	OTU_10450	0	0	0	0	0	0	0	0	0	0	0	0	0	0	0	6	6	3	13	0	0	0	0	0	0	11	7	9	12	3	0	2	1	0	0	0	0	0	0	0	1	0	0	1	0	5	3	0
494	OTU_10451	2	0	0	0	1	1	0	1	2	2	2	8	6	5	4	5	3	4	1	2	5	7	4	8	0	0	5	5	3	2	4	1	3	5	2	4	1	4	4	1	4	2	4	4	1	1	1	2
495	OTU_10452	1	1	0	0	0	3	0	1	0	2	2	3	2	2	3	3	4	0	1	0	4	4	2	0	0	0	1	3	2	1	4	5	5	16	15	0	4	4	4	4	12	5	7	7	22	1	2	1
496	OTU_10453	51	32	62	48	47	14	9	2	3	4	0	0	2	2	1	2	0	2	0	0	0	0	1	0	0	1	2	2	0	2	1	1	1	4	3	18	2	1	1	1	0	3	0	4	1	1	1	0
497	OTU_10454	1	0	1	0	1	0	0	1	0	3	4	6	3	2	6	4	9	9	4	6	2	5	4	12	13	2	1	0	2	2	6	4	4	4	1	2	0	0	1	0	4	3	4	7	5	2	10	9
498	OTU_10455	11	13	4	14	6	37	47	25	16	15	0	1	0	0	2	15	7	3	5	6	1	0	0	0	0	0	0	1	1	1	0	0	0	1	0	3	2	4	1	3	0	0	0	0	0	1	1	0
499	OTU_10456	0	0	1	1	2	4	5	4	3	3	6	8	2	3	4	8	12	8	14	12	3	4	4	7	2	1	1	1	1	2	1	7	0	0	0	0	0	1	1	2	2	2	0	5	0	7	10	9
500	OTU_10457	4	0	0	3	2	0	1	0	1	1	7	7	3	8	4	2	4	2	4	2	5	4	6	6	3	1	0	2	0	2	8	3	6	3	0	3	0	1	0	3	6	4	3	7	5	3	5	2
501	OTU_10458	3	0	6	1	1	6	6	2	1	3	0	3	0	2	0	2	1	0	2	2	0	1	0	0	0	0	2	0	2	0	6	2	13	25	70	6	14	10	0	0	4	1	6	5	2	0	1	0
502	OTU_10459	0	2	0	1	1	1	1	2	4	3	13	5	1	24	9	11	2	3	5	3	11	7	4	13	5	5	6	9	3	12	1	4	3	5	5	47	71	55	18	36	0	1	4	1	2	4	3	17
503	OTU_1046	0	0	0	1	0	2	1	1	0	1	0	0	0	0	0	0	1	0	0	0	0	0	0	0	0	0	0	0	0	0	0	0	0	0	0	0	0	0	0	0	0	0	0	0	0	0	0	0
504	OTU_10460	0	0	0	1	0	0	0	0	0	0	0	0	1	3	2	2	1	5	1	3	0	0	0	1	4	12	14	9	12	10	7	12	9	6	9	1	6	3	1	1	0	3	14	1	2	5	8	2
505	OTU_10461	18	9	8	36	19	11	7	8	9	7	0	0	0	1	1	1	3	5	3	1	1	1	1	0	0	3	3	3	4	10	4	2	1	0	1	6	2	4	9	3	3	1	2	2	2	2	2	1
506	OTU_10462	0	0	0	0	0	0	0	0	0	0	0	7	7	7	1	6	1	7	1	1	6	9	4	3	5	1	1	0	2	1	3	5	3	5	4	0	0	0	0	0	1	6	4	3	3	1	0	2
507	OTU_10463	3	1	2	2	2	2	2	4	1	2	5	5	7	4	6	1	2	1	2	6	10	6	4	5	5	5	1	5	2	4	7	5	2	8	5	7	1	5	7	0	4	7	7	5	2	4	3	9
508	OTU_10464	1	2	2	4	1	2	4	3	2	1	9	10	11	2	16	8	2	0	3	2	7	9	12	7	2	1	1	1	2	1	0	2	2	0	0	1	5	0	0	3	3	2	4	1	3	1	3	2
509	OTU_10465	4	5	2	1	4	5	4	1	4	4	4	5	1	8	4	3	2	1	5	3	2	7	3	6	5	10	4	5	3	3	5	4	7	8	3	4	6	4	5	1	8	4	4	4	4	4	4	6
510	OTU_10466	3	1	1	5	3	4	4	6	3	6	2	1	1	3	4	5	5	8	2	0	3	2	1	5	1	4	3	2	4	9	4	6	8	9	3	4	4	5	6	3	4	5	4	7	7	4	1	8
511	OTU_10467	0	0	0	0	0	0	0	0	0	0	0	0	1	0	0	0	0	0	0	0	0	0	0	0	1	0	0	0	1	2	8	9	5	56	52	1	0	3	0	0	3	10	9	5	3	0	0	0
512	OTU_10468	3	4	3	4	4	6	2	4	3	5	4	9	3	4	4	0	6	2	7	8	10	7	3	6	2	6	2	5	2	3	6	11	7	4	2	5	1	3	3	4	8	2	6	4	7	2	3	5
513	OTU_10469	1	2	2	1	1	2	0	1	0	1	12	31	21	11	16	21	13	12	9	14	7	3	7	8	5	6	5	7	4	4	3	3	1	6	6	4	6	7	5	10	1	1	2	3	2	21	15	9
514	OTU_1047	0	0	0	0	0	1	0	0	1	0	0	1	1	0	2	0	1	0	0	0	0	0	1	0	0	0	1	0	0	1	0	1	2	0	2	1	0	0	0	0	0	0	0	0	1	0	0	0
515	OTU_10470	4	8	8	9	2	6	8	7	4	6	10	4	1	4	7	10	9	10	9	4	6	5	3	6	4	7	3	3	6	3	5	3	4	1	3	3	1	5	8	3	7	2	4	6	3	4	4	6
516	OTU_10471	6	8	12	2	2	8	6	3	6	4	1	1	9	9	7	17	6	2	6	4	2	0	0	1	1	4	1	1	13	5	11	7	10	30	26	12	53	29	10	8	11	17	11	17	11	5	7	0
517	OTU_10472	24	15	8	11	5	2	2	3	6	5	0	0	0	2	0	3	0	1	1	1	0	0	0	0	0	1	2	0	4	0	1	1	0	0	0	5	4	2	1	5	0	0	0	0	0	1	2	3
518	OTU_10473	3	2	4	5	5	0	1	8	5	3	1	2	1	0	0	1	2	1	4	3	5	5	3	5	2	0	3	4	0	3	3	3	2	4	4	0	0	2	4	2	0	4	3	2	2	2	3	0
519	OTU_10474	0	1	0	0	1	1	0	2	1	0	0	0	0	0	0	0	0	0	0	0	0	0	0	0	0	2	2	1	1	1	3	1	0	13	10	4	18	18	10	9	3	2	3	2	0	0	1	0
520	OTU_10475	0	0	0	0	0	1	0	0	0	0	9	26	17	11	30	6	2	4	1	5	42	21	17	16	25	2	2	4	1	2	6	8	7	16	13	4	7	5	0	2	3	6	16	11	8	5	49	2
521	OTU_10476	0	0	0	0	0	0	0	0	0	0	0	0	0	0	0	4	2	16	0	0	0	0	0	0	0	2	4	0	3	6	1	3	1	3	1	5	3	15	2	2	0	0	0	0	1	4	1	7
522	OTU_10477	3	1	0	2	0	2	4	6	4	9	4	0	0	4	2	2	3	6	0	2	3	2	1	0	3	9	6	9	3	4	12	12	14	21	15	7	6	10	8	4	6	11	18	10	11	4	5	1
523	OTU_10478	1	0	1	2	2	1	1	5	5	4	3	2	2	2	0	3	1	1	5	4	1	1	3	1	1	0	3	0	0	1	4	8	0	0	1	0	0	1	0	0	2	0	0	0	3	3	4	1
524	OTU_10479	1	0	1	0	2	1	2	5	3	3	4	0	1	1	0	6	5	3	4	1	2	4	0	2	0	2	0	3	2	1	3	5	6	6	3	1	1	0	3	2	4	10	3	2	1	4	6	7
525	OTU_1048	0	1	0	0	1	0	0	0	0	0	0	1	0	0	3	0	0	0	1	0	0	0	1	1	0	0	0	0	0	0	0	0	2	0	0	0	0	0	1	2	0	0	0	0	0	0	0	0
526	OTU_10480	4	3	1	0	1	0	0	0	0	0	7	5	3	3	8	3	1	1	8	5	5	8	8	7	1	3	3	1	0	0	1	1	0	0	0	0	1	0	0	0	0	1	1	0	1	2	4	4
527	OTU_10481	0	3	1	0	1	2	1	2	1	1	3	20	24	7	13	17	10	6	1	3	4	2	6	4	6	5	0	2	4	4	6	3	3	14	10	9	14	13	4	2	0	3	4	1	2	4	7	4
528	OTU_10482	1	1	0	0	0	1	0	1	1	2	10	21	20	7	19	20	3	8	3	7	12	12	3	13	6	1	0	1	1	3	3	2	1	1	2	0	4	3	2	6	1	2	8	3	8	3	9	9
529	OTU_10483	1	1	6	1	4	10	6	4	2	2	0	1	1	4	0	6	1	2	4	4	0	2	0	1	2	0	3	1	2	2	2	2	3	1	1	1	3	6	1	1	2	3	1	3	0	3	2	0
530	OTU_10484	3	6	2	4	4	2	1	1	3	2	3	3	0	0	3	2	0	3	3	1	6	3	2	9	3	2	2	1	0	2	0	2	1	1	1	1	2	0	1	4	3	2	0	2	2	0	1	0
531	OTU_10485	0	2	1	0	1	2	2	7	8	5	2	17	7	10	19	10	0	1	4	0	2	3	2	4	0	0	1	1	3	1	2	2	3	5	15	5	11	12	3	1	0	0	0	1	0	2	4	0
532	OTU_10486	0	0	0	0	0	2	1	0	1	0	0	0	0	2	2	2	1	1	1	0	1	3	5	0	1	3	9	3	2	3	5	4	2	7	5	2	2	6	2	3	1	1	2	2	2	11	2	4
533	OTU_10487	0	0	0	0	0	0	0	0	0	0	0	0	0	2	0	0	0	0	1	0	0	0	0	0	0	11	7	7	7	7	0	0	1	0	0	5	6	7	1	3	2	1	2	0	0	0	0	0
534	OTU_10488	1	2	0	0	0	0	0	0	0	0	3	3	5	4	5	10	7	5	4	4	1	4	1	0	4	1	2	0	1	2	2	3	4	8	5	4	4	8	3	6	2	2	2	2	2	5	7	4
535	OTU_10489	1	1	2	1	1	1	0	2	0	0	5	11	8	8	9	0	1	0	1	1	12	10	10	10	4	0	0	0	0	0	0	0	0	0	0	2	2	0	1	2	0	0	0	0	0	0	0	0
536	OTU_1049	0	0	0	0	0	0	0	0	0	0	0	0	0	0	0	0	0	0	1	2	1	0	0	0	1	0	0	0	0	0	0	1	0	0	0	0	0	0	0	0	0	0	0	0	0	1	0	0
537	OTU_10490	0	0	0	0	0	0	0	1	0	0	0	0	0	0	0	11	7	7	5	2	0	0	0	0	1	4	2	2	4	6	6	2	4	4	3	6	5	6	2	0	5	4	4	5	5	5	8	8
538	OTU_10491	0	1	2	1	0	0	0	0	2	2	0	0	0	6	8	19	10	46	6	18	1	2	2	1	0	4	11	2	10	2	1	1	0	0	2	9	10	52	3	2	0	1	6	1	1	2	3	1
539	OTU_10492	0	1	1	0	0	0	0	0	1	1	0	0	0	1	0	2	3	2	3	3	1	0	0	0	0	0	0	0	0	0	1	4	2	6	0	1	1	1	4	2	6	4	5	7	5	4	5	5
540	OTU_10493	2	1	0	0	1	1	1	0	0	0	3	4	1	4	3	12	8	11	6	10	3	3	1	7	3	0	0	1	0	0	1	1	2	1	3	9	1	5	5	4	0	0	2	1	2	6	6	4
541	OTU_10494	6	10	8	13	17	15	7	11	14	7	26	18	8	10	8	6	7	4	7	8	13	10	9	14	6	7	5	5	2	4	5	4	2	3	5	5	3	3	4	7	3	9	7	4	5	8	9	10
542	OTU_10495	1	2	1	3	0	2	0	2	1	1	4	4	3	7	8	1	0	2	2	1	3	4	1	1	2	0	1	1	1	0	5	1	1	6	6	1	7	5	3	2	1	2	1	0	0	1	0	1
543	OTU_10496	1	3	4	4	4	5	5	6	6	3	5	14	7	5	12	2	4	2	4	5	2	5	6	2	4	6	10	2	4	3	5	5	9	19	6	3	7	7	6	2	8	11	6	8	8	4	5	3
544	OTU_10497	0	1	0	0	0	0	0	0	1	0	5	3	5	6	15	12	10	19	11	14	2	3	3	3	0	1	1	0	0	0	4	2	1	3	3	6	3	5	3	3	0	2	1	3	0	8	3	5
545	OTU_10498	0	0	0	0	0	0	0	0	1	0	2	4	2	2	7	3	1	3	0	1	5	2	2	3	1	2	6	5	3	6	10	5	5	5	4	5	18	15	8	20	3	3	3	7	6	4	6	5
546	OTU_10499	43	35	30	46	35	21	19	26	12	11	0	1	0	3	0	1	4	0	5	4	1	0	0	1	0	8	4	2	6	3	0	1	1	3	1	11	2	5	8	6	1	0	1	0	0	0	2	4
547	OTU_105	1	5	3	2	4	1	0	6	2	2	6	1	5	4	3	0	4	0	2	1	4	5	4	6	2	0	0	1	0	1	2	1	0	1	2	0	3	0	0	0	3	4	2	2	4	0	1	0
548	OTU_1050	0	2	1	9	3	0	0	0	0	0	0	0	0	0	0	0	0	0	0	0	0	0	0	0	0	0	0	0	0	0	0	0	0	0	0	0	0	0	0	0	0	0	0	0	0	0	0	0
549	OTU_10500	1	1	2	2	2	1	0	2	1	0	5	2	3	6	0	3	4	3	1	2	3	0	5	4	0	0	0	1	0	2	1	2	6	0	0	5	0	2	7	7	1	3	1	0	2	0	0	6
550	OTU_10501	31	30	29	39	27	8	13	18	10	8	0	0	0	2	0	6	4	5	7	3	1	1	0	1	1	7	0	5	6	7	5	1	0	0	0	4	3	4	12	9	2	2	0	1	0	4	3	2
551	OTU_10502	0	0	0	0	0	0	1	0	0	0	4	1	1	2	1	6	1	7	4	14	3	0	0	3	2	4	3	3	4	2	0	0	2	1	0	2	2	1	3	2	2	3	2	1	0	3	7	12
552	OTU_10503	4	2	2	7	4	4	2	4	2	6	0	0	1	2	0	5	1	3	4	2	0	1	0	1	0	2	1	0	1	0	4	3	3	2	0	2	1	2	6	3	3	2	0	3	2	4	2	6
553	OTU_10504	3	2	5	5	5	16	8	12	5	9	2	0	1	2	0	2	8	3	0	2	0	0	0	0	0	8	2	6	5	4	4	1	0	1	1	3	5	7	7	10	1	1	1	2	0	3	3	2
554	OTU_10505	4	2	1	2	2	8	1	5	8	7	0	0	0	4	0	10	8	2	4	6	1	0	0	0	0	2	2	1	4	2	1	0	0	0	0	10	15	24	9	13	0	0	0	0	0	4	7	5
555	OTU_10506	0	1	0	0	0	1	3	1	4	3	4	8	3	1	4	1	3	5	3	5	1	6	3	3	3	2	1	1	0	1	6	6	4	3	1	1	0	1	0	4	7	4	4	4	3	1	5	5
556	OTU_10507	0	0	1	0	0	0	1	1	0	1	2	2	3	3	1	6	5	6	5	6	3	1	1	4	3	1	2	1	4	3	2	1	5	2	1	3	2	6	3	2	3	2	2	2	0	5	4	8
557	OTU_10508	0	0	0	0	0	0	0	0	0	0	0	4	0	4	2	8	1	8	0	4	5	3	0	2	1	1	4	2	0	2	6	1	4	9	2	6	7	13	10	8	4	1	2	4	2	5	3	0
558	OTU_10509	1	0	1	0	1	0	0	0	0	0	31	6	5	4	13	0	5	3	1	1	2	12	9	10	8	0	1	1	0	0	1	0	1	0	0	1	0	0	0	0	0	1	0	1	2	0	0	0
559	OTU_1051	0	3	0	1	2	0	0	0	0	0	0	0	0	0	0	0	1	0	0	0	0	0	0	0	0	0	0	0	0	0	0	0	0	0	0	0	1	0	0	0	0	0	0	0	0	0	0	0
560	OTU_10510	2	1	1	1	0	2	5	5	6	2	3	2	3	0	1	0	2	5	1	1	2	1	5	3	3	0	1	4	5	4	6	7	5	6	3	4	1	3	1	2	2	6	3	1	4	3	6	1
561	OTU_10511	6	9	6	6	3	0	0	0	2	2	0	0	0	7	0	1	2	0	0	0	0	0	0	0	0	1	0	6	3	4	1	1	0	7	2	12	19	25	6	2	1	19	3	1	1	0	0	0
562	OTU_10512	9	2	6	5	10	10	4	9	3	9	5	15	7	5	7	12	12	2	12	10	9	11	10	10	7	3	9	3	2	5	5	8	4	1	1	5	4	6	4	1	5	6	4	4	2	4	7	9
563	OTU_10513	0	0	0	0	1	0	0	0	4	0	0	0	0	6	0	1	1	1	2	0	0	0	0	0	0	4	2	8	4	3	5	13	5	38	35	9	34	22	5	2	3	4	2	2	2	1	0	0
564	OTU_10514	7	6	3	6	7	4	3	5	3	7	3	5	0	2	1	2	2	1	1	3	0	0	0	1	0	2	1	2	3	1	1	7	2	1	5	5	7	12	5	5	2	0	1	1	3	0	2	3
565	OTU_10515	8	7	4	10	10	4	8	6	4	14	29	17	8	5	10	17	13	7	9	7	14	15	7	21	8	4	3	1	1	1	10	9	7	4	3	1	0	0	2	0	7	5	2	4	6	15	8	10
566	OTU_10516	1	1	0	0	2	2	0	1	4	2	1	2	8	1	2	1	2	0	0	0	16	9	12	9	7	2	1	0	1	3	1	4	2	2	0	2	4	2	1	1	9	1	0	7	3	2	23	27
567	OTU_10517	7	0	7	1	15	8	2	3	1	1	11	4	9	5	4	2	0	0	4	0	8	6	3	1	2	2	3	8	3	2	4	1	3	0	5	3	0	0	1	0	3	0	1	1	1	0	0	3
568	OTU_10518	18	14	10	5	2	2	6	5	11	9	0	0	0	2	0	6	4	0	2	3	0	0	0	0	0	2	2	2	4	1	0	1	2	2	3	3	3	4	2	7	0	1	1	1	0	2	2	1
569	OTU_10519	2	3	1	0	1	3	1	1	2	0	3	5	3	1	4	2	2	1	6	2	3	6	4	5	5	2	2	0	0	0	3	3	1	0	3	3	1	0	2	3	2	4	8	5	4	0	2	1
570	OTU_1052	0	0	0	0	0	4	1	0	0	1	0	0	0	0	0	0	0	0	0	0	0	0	0	0	0	0	0	0	0	0	0	0	0	0	0	0	0	0	1	0	0	0	0	0	0	0	0	0
571	OTU_10520	0	0	0	0	0	2	1	8	3	2	0	3	7	3	1	3	3	1	2	0	0	2	2	2	1	0	4	2	4	3	0	2	0	0	2	9	4	2	0	2	4	2	3	2	3	0	2	2
572	OTU_10521	2	4	1	3	1	0	2	0	0	1	2	0	3	2	1	1	0	0	5	1	5	3	2	6	1	0	0	0	1	0	3	5	1	0	1	0	0	1	1	0	5	1	2	4	5	2	0	4
573	OTU_10522	3	2	2	2	3	1	0	0	0	0	7	5	11	3	1	6	2	5	2	0	11	8	1	1	3	1	3	5	1	0	2	1	1	4	2	2	0	0	0	1	2	0	1	10	0	2	3	1
574	OTU_10523	1	3	1	0	4	0	0	0	2	1	1	5	4	0	1	0	0	0	0	0	5	11	8	13	3	0	0	0	0	0	0	0	0	0	0	0	0	0	0	0	0	0	0	0	0	0	0	0
575	OTU_10524	13	13	9	4	3	3	8	6	7	2	0	0	1	1	0	1	2	0	0	1	0	2	0	0	0	0	0	0	0	0	0	0	0	0	1	1	3	2	0	2	0	0	0	2	1	1	0	2
576	OTU_10525	0	0	2	0	0	0	0	0	2	0	2	20	13	11	5	1	2	2	1	1	4	6	8	7	5	2	1	0	0	1	0	0	0	0	2	2	5	3	3	4	1	0	2	0	1	3	2	1
577	OTU_10526	0	0	1	0	0	2	0	3	3	0	0	0	1	0	0	3	0	1	1	1	0	0	0	1	0	1	2	3	2	1	0	2	3	3	7	2	4	10	3	2	1	2	2	1	1	0	0	0
578	OTU_10527	0	1	0	0	0	1	1	3	3	1	0	0	1	0	2	1	2	1	2	2	2	1	1	0	0	4	3	0	0	1	4	9	1	7	5	2	2	2	3	3	4	2	5	4	13	0	3	4
579	OTU_10528	0	0	0	0	0	0	0	1	0	1	0	2	0	2	0	8	0	0	0	0	1	2	0	1	0	0	2	1	0	1	3	0	2	6	7	0	0	2	1	0	8	2	0	1	2	1	0	0
580	OTU_10529	0	0	1	0	0	0	1	3	1	0	3	21	7	4	16	7	2	7	2	5	10	13	12	10	9	2	0	1	1	1	2	3	0	3	1	3	2	1	1	4	0	2	0	1	0	3	4	2
581	OTU_1053	0	0	0	0	0	0	1	0	0	1	0	1	0	0	4	2	1	1	1	0	0	0	1	0	1	1	1	0	0	0	0	0	0	0	0	0	0	0	0	1	1	2	0	0	0	0	0	0
582	OTU_10530	3	2	0	1	1	2	0	2	0	1	6	5	6	2	3	4	6	1	6	4	4	2	2	10	5	0	2	0	3	3	1	2	3	0	1	3	1	0	4	3	4	2	2	0	1	7	5	4
583	OTU_10531	0	4	0	2	4	0	0	0	1	1	0	0	1	1	1	8	10	3	2	5	0	0	0	1	0	1	0	3	3	0	1	1	0	2	0	4	2	4	4	5	0	0	0	2	2	3	4	2
584	OTU_10532	0	0	0	0	0	0	0	0	0	0	0	0	0	0	1	14	0	18	1	14	0	0	0	0	2	1	2	3	1	5	0	0	0	0	0	0	0	0	0	0	0	0	0	0	0	2	0	2
585	OTU_10533	0	1	0	0	1	3	1	0	0	1	0	0	0	0	2	0	4	1	1	4	4	1	1	1	1	4	0	2	1	0	4	6	3	1	0	1	0	1	3	1	2	2	4	3	0	2	2	1
586	OTU_10534	1	0	1	1	2	1	1	3	1	2	3	1	2	1	5	3	3	2	1	2	2	5	5	2	4	1	0	0	0	0	1	2	1	1	1	1	1	1	0	1	1	1	1	1	1	1	2	1
587	OTU_10535	0	2	0	0	0	2	1	1	0	1	0	1	7	5	1	8	4	4	0	3	2	1	2	2	0	4	1	2	2	3	1	1	0	2	1	2	2	7	2	2	0	2	1	1	1	0	2	0
588	OTU_10536	0	0	0	0	0	0	1	0	2	2	1	2	3	10	1	73	20	24	18	26	0	0	8	4	0	3	1	3	3	3	2	1	9	8	0	6	6	19	9	11	1	2	0	3	2	15	15	7
589	OTU_10537	1	1	1	2	5	0	1	1	2	3	3	1	3	1	1	3	3	1	1	2	0	1	0	2	1	1	1	2	0	1	2	2	1	0	0	3	2	2	2	0	0	1	0	2	1	0	3	5
590	OTU_10538	0	1	0	0	0	4	2	6	6	2	3	1	0	3	2	7	8	6	16	7	4	1	0	1	0	3	1	0	0	1	2	0	0	2	2	2	1	0	0	1	3	6	1	2	8	8	7	13
591	OTU_10539	1	3	3	2	3	7	4	4	2	2	10	9	3	3	8	3	1	7	7	5	16	9	7	4	7	6	4	9	1	6	6	5	7	4	2	5	2	3	3	3	10	10	5	1	7	1	6	6
592	OTU_1054	0	0	0	0	0	0	0	0	0	1	1	2	0	0	0	0	0	0	0	0	0	3	1	2	3	0	0	0	0	0	0	0	0	0	0	0	0	0	1	0	0	0	0	0	0	0	0	1
593	OTU_10540	0	0	0	0	0	0	1	0	0	0	1	6	2	1	1	4	2	1	1	1	3	4	3	0	0	1	1	1	1	2	2	3	1	3	4	2	2	1	0	1	4	4	1	3	1	1	1	0
594	OTU_10541	0	1	0	0	0	1	0	2	4	3	16	6	5	4	7	0	0	0	2	0	4	5	10	12	4	2	0	1	1	0	1	1	0	1	0	1	0	1	0	0	1	1	0	0	1	0	0	1
595	OTU_10542	0	1	0	0	0	5	3	0	5	6	0	0	0	2	0	0	1	1	4	0	0	1	0	0	0	1	1	2	7	7	1	0	0	2	6	11	5	6	2	0	2	0	0	2	0	0	0	0
596	OTU_10543	0	0	0	0	0	2	0	1	0	0	1	2	5	4	4	12	7	5	3	4	14	3	1	7	5	1	1	2	0	0	0	0	0	1	1	0	0	0	1	2	0	0	0	0	1	0	0	2
597	OTU_10544	1	0	4	4	2	3	0	0	1	3	4	6	5	3	5	2	1	3	2	3	1	5	0	4	2	0	1	0	0	0	0	2	1	0	0	0	0	0	0	0	1	0	1	1	1	3	0	1
598	OTU_10545	8	5	7	2	4	5	2	1	6	0	2	20	21	16	16	11	7	8	13	5	5	11	5	10	11	3	5	2	3	2	5	6	5	10	17	11	14	19	3	5	1	2	2	4	0	4	6	5
599	OTU_10546	1	3	0	3	4	3	0	4	3	3	0	0	0	2	1	9	4	6	5	4	0	3	0	0	1	3	2	2	1	1	6	6	3	3	2	1	1	1	5	3	3	12	3	6	4	3	4	1
600	OTU_10547	15	11	8	3	10	2	4	2	5	2	2	1	0	0	0	0	0	0	0	0	0	0	1	4	4	1	2	1	0	1	1	0	2	0	2	1	6	1	3	6	2	1	2	3	1	0	0	0
601	OTU_10548	1	0	2	2	3	1	1	0	1	0	0	0	0	1	0	0	0	0	0	0	0	0	0	0	0	0	2	2	3	0	2	1	11	2	9	0	0	0	1	2	1	0	0	3	1	2	0	0
602	OTU_10549	3	3	18	8	8	8	4	1	3	4	3	2	3	11	5	1	0	1	2	1	1	6	0	3	5	1	2	1	0	2	0	0	5	1	1	3	1	2	0	0	2	1	1	3	2	0	1	1
603	OTU_1055	0	0	0	0	2	0	0	0	0	0	0	0	0	1	0	0	0	0	0	0	0	0	0	0	0	1	0	0	0	0	0	0	0	0	0	0	1	1	2	0	0	0	0	0	0	0	0	1
604	OTU_10550	7	4	6	2	4	3	3	6	13	3	2	1	6	5	4	7	7	1	4	3	4	5	1	1	3	5	5	6	4	5	6	10	2	5	9	10	3	12	8	10	5	7	7	3	4	4	4	2
605	OTU_10551	4	2	0	3	1	9	1	4	4	4	0	0	0	1	0	1	4	2	2	3	0	0	0	0	0	4	2	4	5	9	4	3	4	4	3	2	2	3	5	3	3	2	3	0	2	3	1	7
606	OTU_10552	0	0	0	0	0	0	0	0	0	2	0	5	4	7	7	6	5	8	2	3	2	5	0	2	0	2	0	4	0	3	3	1	1	7	8	0	2	6	0	1	4	5	19	3	8	8	5	12
607	OTU_10553	2	3	1	0	3	0	1	2	1	1	0	0	0	8	0	3	0	0	0	3	0	0	0	1	0	0	0	0	0	2	0	0	0	0	0	7	13	27	2	1	2	1	1	2	1	0	0	0
608	OTU_10554	2	2	0	3	1	0	2	1	0	1	3	2	3	4	2	1	6	6	1	6	3	1	4	5	1	0	1	2	1	1	1	2	0	1	2	1	3	1	2	1	4	1	1	0	0	5	2	2
609	OTU_10555	7	8	0	6	6	14	9	14	6	8	13	6	14	13	4	4	9	4	9	6	7	6	5	7	1	2	3	1	3	1	6	2	2	5	1	8	3	3	11	8	6	8	4	3	4	5	4	8
610	OTU_10556	0	0	0	0	0	0	0	0	0	0	1	5	3	0	5	0	1	3	0	0	3	7	4	4	8	0	0	0	0	0	0	1	0	1	0	0	0	0	0	0	1	0	0	0	0	1	2	0
611	OTU_10557	0	0	0	0	0	0	0	3	0	1	2	3	1	3	0	10	11	13	6	7	4	3	3	3	2	1	1	2	0	0	1	3	2	3	1	1	3	5	2	4	0	2	2	1	1	7	6	8
612	OTU_10558	0	0	1	0	0	0	0	0	0	0	13	6	5	5	10	1	3	0	4	5	2	4	3	3	3	0	0	0	0	1	1	1	1	0	1	0	0	0	0	0	2	6	1	3	2	1	3	0
613	OTU_10559	0	0	0	0	0	0	0	0	0	0	6	3	5	2	5	0	0	0	0	0	12	12	10	11	7	0	0	0	0	0	0	0	0	0	0	0	0	0	0	0	0	0	0	0	0	2	3	2
614	OTU_1056	0	4	3	1	2	2	1	1	0	4	0	0	0	0	0	0	0	0	0	0	0	0	0	0	0	0	0	0	0	1	0	0	0	0	0	0	0	0	0	0	0	0	0	0	0	0	0	0
615	OTU_10560	0	1	2	0	0	0	0	0	1	0	0	4	4	4	10	0	1	1	0	0	1	1	0	0	2	2	3	1	3	0	4	3	3	13	21	1	17	7	2	1	5	1	1	0	2	0	0	0
616	OTU_10561	10	10	7	4	5	5	2	3	3	7	0	0	0	2	0	5	1	1	0	0	0	0	0	0	0	0	2	1	0	0	1	0	2	5	4	4	7	12	0	2	0	0	1	2	0	0	1	3
617	OTU_10562	0	0	0	0	1	0	0	1	0	0	0	0	0	0	0	4	4	6	4	6	0	0	0	0	0	1	0	0	0	0	0	0	0	0	0	2	0	4	0	1	0	0	0	0	0	10	6	8
618	OTU_10563	1	1	0	0	0	3	1	1	0	6	2	7	2	2	0	0	0	1	0	0	2	9	4	7	2	4	1	4	6	5	8	7	2	1	2	2	1	2	6	2	1	2	1	2	2	0	1	1
619	OTU_10564	0	8	4	0	2	3	3	2	4	4	0	0	0	1	0	0	0	0	0	0	1	1	0	0	0	1	2	2	1	0	9	2	1	12	11	2	5	7	2	5	1	1	5	2	5	0	0	1
620	OTU_10565	0	0	0	0	0	0	0	0	0	0	5	3	6	6	1	11	16	5	8	10	7	4	4	7	3	2	2	1	3	0	2	0	0	2	3	0	2	0	1	0	2	1	2	1	0	11	7	3
621	OTU_10566	2	1	0	2	1	2	6	3	3	6	2	4	0	3	0	2	1	0	2	3	2	4	1	1	5	3	4	9	2	5	6	2	6	3	4	4	1	5	7	1	6	8	4	7	5	2	3	3
622	OTU_10567	3	2	0	3	1	2	1	2	4	1	6	4	4	3	7	2	2	1	0	1	5	3	1	2	4	2	1	1	0	1	2	1	3	3	1	5	6	0	5	3	3	2	0	7	3	1	1	2
623	OTU_10568	0	0	0	0	0	0	0	0	0	0	2	3	2	2	2	9	2	3	2	4	3	0	1	3	4	0	1	0	0	0	4	1	0	0	0	0	0	1	0	0	4	0	0	0	2	2	1	5
624	OTU_10569	0	0	0	0	0	0	0	0	0	0	0	6	4	2	0	4	6	1	2	0	1	1	1	1	2	2	2	4	0	2	1	2	3	1	0	2	2	1	0	0	0	1	0	1	0	2	7	1
625	OTU_1057	0	0	0	0	0	0	0	0	0	0	1	0	0	0	0	0	0	0	0	0	0	0	0	2	0	1	0	1	2	3	0	0	0	0	0	0	0	0	2	0	0	0	0	0	0	1	0	0
626	OTU_10570	1	2	0	0	0	0	0	0	0	0	0	0	0	0	0	0	0	0	0	0	0	0	0	1	0	0	0	0	0	0	6	0	4	4	6	0	0	0	0	0	3	4	11	5	7	0	0	0
627	OTU_10571	5	2	4	0	2	2	7	4	5	5	0	1	0	6	0	6	1	1	4	0	0	0	0	0	0	1	1	0	2	3	4	5	1	15	18	9	13	11	3	3	3	3	1	3	1	1	1	1
628	OTU_10572	6	11	4	12	8	5	6	4	8	10	1	1	0	0	0	4	6	1	8	6	3	4	0	0	1	6	3	1	2	1	1	1	0	1	0	3	1	5	5	5	3	2	0	1	0	2	0	3
629	OTU_10573	0	0	0	0	0	0	0	0	0	0	0	2	0	0	2	6	6	4	2	11	2	2	2	0	1	0	1	0	0	0	0	0	0	0	0	0	1	3	0	2	0	0	0	0	0	4	3	0
630	OTU_10574	0	0	0	0	0	0	0	0	0	0	0	1	0	0	0	17	8	5	10	2	0	0	2	0	1	0	0	0	0	0	2	2	3	3	3	0	0	1	0	0	1	1	0	0	1	3	8	10
631	OTU_10575	0	0	0	0	0	5	2	0	2	2	8	5	5	8	6	1	1	0	1	1	7	9	2	5	3	0	1	0	0	1	2	2	0	0	1	0	1	1	0	0	0	4	1	1	0	1	1	1
632	OTU_10576	5	2	4	2	3	9	7	4	3	5	6	13	5	0	4	4	6	2	2	1	7	2	6	3	8	2	2	0	2	2	9	7	6	2	2	2	0	3	4	4	3	2	3	4	4	4	7	3
633	OTU_10577	9	4	10	6	11	5	5	6	4	5	13	7	7	2	5	2	8	2	3	0	8	10	7	4	3	4	1	3	2	3	7	3	4	1	1	3	1	2	3	4	3	8	1	6	7	8	3	12
634	OTU_10578	6	2	4	0	2	0	0	0	0	0	0	0	0	0	0	2	0	1	0	0	0	0	0	0	0	1	1	1	0	0	2	4	3	2	4	0	2	0	0	0	1	2	4	2	2	0	1	0
635	OTU_10579	2	1	2	2	1	4	3	1	5	5	6	22	7	10	11	6	4	5	4	8	13	14	11	24	6	4	5	6	5	5	2	2	0	5	4	9	10	17	10	6	0	4	2	4	1	4	3	2
636	OTU_1058	0	0	0	0	0	0	2	0	0	0	0	1	0	0	0	0	1	0	0	1	0	0	0	0	0	0	0	0	0	0	0	1	0	1	0	0	1	0	0	0	0	0	0	0	0	0	0	0
637	OTU_10580	0	0	0	0	0	5	2	2	2	6	8	5	5	2	4	1	4	2	5	1	1	5	6	3	2	1	2	2	3	1	1	5	3	2	1	1	1	0	2	8	3	4	2	2	3	5	1	1
638	OTU_10581	0	0	0	1	1	5	1	0	1	0	7	0	9	4	1	1	0	3	3	0	5	5	1	1	2	0	1	0	0	1	0	0	3	0	4	3	1	0	0	1	2	0	2	2	1	0	0	0
639	OTU_10582	10	12	4	5	10	6	14	7	12	11	2	6	1	2	3	5	6	3	4	1	2	1	1	3	1	3	1	5	2	3	5	2	6	5	2	4	1	4	7	5	2	8	4	1	6	4	7	3
640	OTU_10583	0	0	0	0	0	0	0	0	2	0	0	0	1	1	0	1	1	0	0	0	0	0	0	0	0	5	6	6	2	3	0	2	0	0	1	1	0	1	2	1	2	0	0	3	1	2	0	0
641	OTU_10584	3	11	14	10	6	7	5	8	9	15	28	25	13	21	12	26	26	55	20	73	36	28	30	24	32	12	14	15	11	13	6	15	8	11	7	22	14	16	26	26	7	12	17	4	10	51	46	72
642	OTU_10585	0	1	0	0	0	1	4	1	1	0	0	0	0	3	0	1	0	0	0	0	0	0	0	0	0	3	1	0	1	1	0	0	0	0	0	6	11	5	6	2	0	0	0	0	0	0	0	0
643	OTU_10586	7	7	1	0	1	2	3	4	8	2	0	1	0	5	2	3	0	0	3	0	0	1	1	5	0	0	2	2	2	0	1	7	2	0	3	2	2	4	2	4	0	3	1	0	1	1	0	2
644	OTU_10587	3	2	3	0	0	1	2	0	3	2	0	3	10	0	6	3	0	0	1	2	2	1	0	0	2	3	0	0	1	0	1	3	0	2	2	1	3	2	1	1	1	1	2	2	1	0	0	1
645	OTU_10588	0	1	0	0	1	1	1	0	5	7	0	0	0	2	0	1	0	0	1	1	0	0	0	0	0	0	0	0	1	1	0	0	0	0	0	5	11	5	2	5	0	0	0	0	0	0	0	1
646	OTU_10589	0	0	1	1	0	1	1	1	2	0	0	0	0	0	0	0	2	0	0	1	0	0	0	0	0	2	0	0	4	0	2	2	0	0	1	0	0	2	2	1	1	3	3	1	7	1	1	2
647	OTU_1059	0	0	0	0	0	1	0	0	0	0	1	0	3	3	0	1	0	0	3	1	2	1	1	0	0	0	0	0	0	0	0	0	1	1	0	0	1	1	0	0	0	1	0	0	0	0	0	0
648	OTU_10590	5	4	5	11	4	4	6	10	6	5	1	2	2	2	5	6	6	2	8	5	4	2	4	1	5	9	3	2	6	3	6	6	6	4	1	1	4	4	8	5	4	5	1	2	3	5	1	4
649	OTU_10591	0	0	0	0	0	4	3	4	1	1	0	0	0	0	0	3	1	1	0	0	0	0	1	0	0	1	2	2	0	0	0	1	1	0	1	4	0	0	0	0	1	0	0	2	0	0	1	0
650	OTU_10592	0	0	0	0	0	0	0	0	0	0	0	6	10	0	9	0	0	0	0	0	1	4	3	1	2	0	4	1	2	0	2	1	6	9	13	0	0	0	0	0	4	3	5	1	2	0	0	0
651	OTU_10593	1	0	3	0	4	2	6	4	3	4	2	1	0	4	2	4	1	3	3	2	3	3	1	0	4	0	3	1	1	3	2	3	1	7	3	3	1	3	1	0	1	2	2	1	1	2	2	1
652	OTU_10594	4	3	0	2	2	3	2	1	1	2	1	6	4	5	2	5	1	6	1	2	3	6	3	2	3	5	4	4	5	2	7	8	7	10	9	2	3	6	1	2	4	7	9	4	8	4	4	5
653	OTU_10595	0	0	0	0	0	3	2	1	4	4	0	0	0	1	0	0	0	0	0	0	0	0	0	0	0	1	0	0	0	1	0	0	0	0	0	6	26	26	3	5	0	0	0	0	0	0	0	0
654	OTU_10596	0	0	2	1	0	3	2	1	1	0	0	0	0	2	0	2	3	1	4	1	0	0	0	0	0	1	0	3	0	1	0	0	0	0	1	5	6	0	1	1	0	0	0	0	0	3	0	1
655	OTU_10597	0	0	0	0	0	0	0	0	0	0	0	0	0	0	0	0	1	2	1	1	0	0	0	0	1	1	0	0	2	0	1	1	0	0	0	0	0	2	1	1	0	0	1	1	0	1	2	3
656	OTU_10598	0	3	0	0	0	0	0	2	0	0	1	0	1	1	0	2	0	4	0	2	2	1	1	0	1	3	4	4	2	1	0	2	0	2	0	1	1	1	0	3	0	0	0	0	0	4	0	0
657	OTU_10599	0	0	1	0	0	0	0	1	1	1	17	20	8	13	16	22	6	11	6	27	13	14	10	15	12	5	3	3	4	7	3	3	1	6	3	3	1	7	3	1	2	2	6	0	2	10	11	5
658	OTU_106	0	1	0	1	0	0	0	3	4	1	0	0	0	2	0	0	0	0	0	0	1	0	0	0	0	2	1	1	0	1	0	0	0	0	0	0	0	0	0	4	0	0	1	0	0	2	0	0
659	OTU_1060	0	0	0	0	0	0	0	0	0	0	1	2	0	3	2	0	0	0	0	0	2	0	2	1	0	0	0	0	0	0	0	0	0	0	0	0	0	0	0	0	0	0	0	0	0	0	0	0
660	OTU_10600	3	4	2	1	0	2	2	1	2	2	0	0	1	7	0	35	16	14	13	17	1	0	2	1	0	2	1	0	2	2	2	2	0	4	1	2	6	4	2	6	2	2	1	2	3	20	7	16
661	OTU_10601	4	2	2	4	2	2	2	0	2	1	1	2	2	0	5	0	1	0	1	0	1	1	1	2	0	1	0	0	0	1	2	4	3	6	3	0	0	1	0	0	0	2	3	1	4	0	1	0
662	OTU_10602	3	0	1	0	2	6	10	10	10	9	0	1	0	1	0	6	3	2	3	5	3	0	1	1	1	4	3	4	2	0	1	2	1	0	2	3	0	6	1	4	2	1	0	0	1	1	2	0
663	OTU_10603	3	2	5	1	2	1	4	2	3	1	1	0	0	0	0	1	1	0	2	1	0	0	0	1	0	0	2	1	0	0	6	9	1	4	5	2	3	5	6	5	1	4	2	0	4	1	0	0
664	OTU_10604	0	0	0	0	0	0	0	0	1	1	0	0	1	1	0	2	1	1	3	0	0	0	0	0	0	0	1	0	0	0	0	0	0	0	0	1	1	3	2	1	0	0	0	0	0	1	2	2
665	OTU_10605	2	1	1	0	0	0	1	0	1	2	6	3	6	3	4	2	0	0	0	3	4	5	4	3	9	0	1	0	1	0	0	0	0	0	0	2	0	2	1	1	0	0	2	1	1	0	0	0
666	OTU_10606	8	7	7	1	0	4	5	6	6	2	0	0	0	3	0	3	0	0	0	0	0	0	0	0	0	2	0	1	3	2	1	0	0	0	3	10	16	12	5	2	0	0	0	0	0	0	0	0
667	OTU_10607	0	0	0	0	0	0	0	0	0	0	0	0	0	16	0	0	0	0	0	0	0	0	0	0	0	0	0	0	0	0	0	0	0	0	0	15	2	3	2	0	0	0	0	0	0	0	0	0
668	OTU_10608	4	1	7	1	2	2	6	2	2	2	4	23	23	18	31	15	3	3	8	2	6	3	8	1	6	2	1	0	4	3	9	1	8	28	27	10	23	6	5	0	9	6	7	4	5	2	3	0
669	OTU_10609	1	0	1	0	0	0	0	1	2	1	0	0	1	0	0	5	2	1	1	0	0	1	0	0	0	4	1	6	2	2	7	3	3	11	3	0	1	2	0	1	1	4	2	1	2	0	1	1
670	OTU_1061	0	0	0	0	0	0	0	0	2	0	0	4	1	0	0	0	2	0	0	0	0	0	1	0	0	0	1	0	0	1	0	0	0	0	0	0	1	1	0	0	0	0	1	0	0	0	2	0
671	OTU_10610	1	0	0	1	0	0	1	0	1	0	0	0	0	5	3	1	1	2	0	1	3	5	3	5	3	0	3	0	0	0	0	0	0	0	0	3	4	11	6	2	0	0	0	0	0	0	0	0
672	OTU_10611	0	0	0	0	0	0	2	0	2	1	2	7	12	2	5	3	0	2	0	0	0	2	0	3	0	0	3	0	0	0	2	0	0	1	3	0	3	3	0	0	1	0	2	1	0	0	1	0
673	OTU_10612	0	0	0	0	0	1	1	0	1	0	0	1	0	0	1	6	7	5	2	3	2	2	2	1	0	2	4	0	3	3	1	3	7	2	3	5	8	5	8	3	2	5	3	2	2	2	5	4
674	OTU_10613	0	0	0	0	0	0	0	0	0	0	0	0	0	0	0	0	0	0	0	0	0	0	0	0	0	1	3	0	3	2	1	2	7	0	1	0	0	1	1	0	1	0	3	0	0	0	0	0
675	OTU_10614	1	0	1	1	1	0	0	1	1	0	1	0	3	3	1	1	0	1	0	3	1	1	0	1	7	0	0	1	0	0	1	3	1	0	0	0	1	0	0	2	2	3	0	1	2	2	3	2
676	OTU_10615	11	3	5	4	3	1	0	0	0	4	0	0	0	2	0	0	1	0	0	0	0	0	0	0	0	0	0	0	1	0	0	0	0	0	0	4	2	1	1	1	0	0	1	0	0	0	0	0
677	OTU_10616	0	0	0	0	0	0	0	0	0	0	0	1	0	0	0	3	2	3	6	0	0	2	1	0	3	1	1	1	1	3	1	1	0	3	0	1	2	3	6	0	1	2	0	1	1	3	4	2
678	OTU_10617	0	0	0	0	0	0	0	0	0	0	0	2	1	5	2	20	7	8	3	7	5	2	1	1	1	7	3	1	3	7	1	2	1	5	7	2	6	10	6	10	1	2	2	2	2	5	3	5
679	OTU_10618	0	0	1	1	2	0	5	2	0	1	1	1	0	1	0	1	1	1	1	1	1	0	0	1	0	0	0	3	1	1	2	1	1	4	2	2	0	1	0	0	4	0	0	2	3	1	2	2
680	OTU_10619	0	0	0	0	0	0	0	0	0	0	6	0	0	4	10	3	0	0	3	11	1	4	2	2	0	0	1	0	0	0	0	0	0	0	1	4	1	1	2	0	0	0	0	0	0	2	0	1
681	OTU_1062	0	1	1	1	0	0	1	0	0	0	0	4	0	0	0	0	0	1	1	0	0	1	0	0	0	0	0	0	0	0	0	0	0	0	0	0	0	0	0	0	0	0	0	0	0	0	0	0
682	OTU_10620	0	0	1	0	0	0	1	0	0	1	1	3	3	0	4	4	5	4	4	6	6	3	5	5	2	2	1	0	0	1	0	0	0	0	1	0	1	2	3	1	1	2	0	0	1	6	5	4
683	OTU_10621	2	0	1	0	2	2	2	3	0	2	2	2	0	2	2	0	2	0	0	3	3	2	1	4	1	4	1	5	1	3	1	2	0	3	1	2	0	1	2	1	4	1	1	2	3	2	2	0
684	OTU_10622	0	0	0	0	0	0	0	0	0	0	1	6	0	3	1	0	0	0	0	0	5	7	0	2	3	0	1	0	0	0	0	0	0	1	1	0	0	0	1	0	3	1	0	3	2	0	0	0
685	OTU_10623	0	0	0	0	0	0	0	0	0	0	0	2	0	4	0	3	0	3	2	0	2	1	0	1	0	1	0	0	0	2	0	0	0	0	0	1	2	10	7	2	0	0	0	0	0	3	1	4
686	OTU_10624	2	0	0	0	0	0	0	0	0	2	0	0	0	1	0	6	0	3	2	0	0	0	0	1	0	2	2	5	3	2	18	6	10	12	11	1	2	1	1	2	4	5	4	8	9	2	2	0
687	OTU_10625	0	0	0	0	0	0	1	0	0	0	0	0	1	0	0	0	2	1	1	0	1	0	0	1	0	0	1	0	0	1	1	2	1	1	1	3	3	1	1	3	1	0	2	2	1	2	1	1
688	OTU_10626	0	3	0	1	1	1	0	2	2	0	3	1	2	1	4	4	2	4	3	2	0	0	1	2	2	2	1	2	2	0	2	3	1	2	3	2	3	3	1	7	5	2	3	3	2	5	3	1
689	OTU_10627	0	0	0	0	0	0	1	3	0	0	0	0	1	0	0	2	0	2	0	4	1	2	2	1	1	3	4	7	4	3	1	1	3	4	3	6	6	11	3	7	0	1	1	0	2	4	1	4
690	OTU_10628	2	0	2	2	2	4	2	4	0	0	0	0	0	2	1	2	0	1	0	1	0	0	0	0	0	2	3	2	2	0	0	0	0	0	0	6	4	1	0	0	0	0	0	0	0	1	1	0
691	OTU_10629	3	0	0	1	0	1	1	1	1	1	0	1	2	0	0	2	3	2	0	1	0	0	0	1	2	3	4	4	3	1	5	2	2	2	2	2	2	5	1	0	1	3	1	0	0	3	1	3
692	OTU_1063	0	0	2	1	0	0	1	0	0	1	1	2	0	1	1	1	0	0	0	0	0	2	0	0	3	0	0	0	0	0	0	0	0	0	0	0	0	0	0	0	1	0	1	0	0	0	0	0
693	OTU_10630	0	1	0	0	0	0	0	1	0	0	0	0	0	0	0	1	0	0	1	0	2	1	3	1	1	2	0	0	0	0	0	4	2	0	4	2	1	0	0	1	1	3	6	7	7	0	0	0
694	OTU_10631	0	0	0	0	0	0	0	0	1	0	0	0	4	1	1	0	0	2	0	0	0	0	0	0	0	1	0	1	0	1	1	1	3	2	6	2	1	1	1	0	1	0	0	0	0	0	0	0
695	OTU_10632	0	0	0	0	0	0	0	0	1	0	0	0	0	4	0	0	0	0	0	0	0	0	0	0	0	2	0	0	0	3	0	0	0	0	0	8	4	4	1	2	0	0	0	0	0	0	2	0
696	OTU_10633	0	0	0	0	0	0	0	0	0	0	2	3	1	1	1	10	3	5	8	12	0	1	1	1	0	0	0	0	0	0	0	0	0	0	0	3	1	2	0	1	0	0	0	0	0	3	2	6
697	OTU_10634	2	3	0	1	1	2	3	2	2	0	0	0	0	2	0	0	0	1	1	1	1	0	2	1	2	0	1	1	0	0	0	0	1	0	1	1	0	3	1	2	0	0	0	0	1	0	2	1
698	OTU_10635	0	1	0	0	0	0	0	0	2	0	0	0	0	1	0	14	2	6	4	9	0	0	0	0	2	1	0	0	0	0	0	0	0	0	1	0	0	1	0	0	0	0	0	1	0	6	5	8
699	OTU_10636	0	1	0	1	0	0	0	0	0	0	0	3	0	0	0	1	1	1	1	3	0	1	0	1	2	0	0	1	3	0	3	2	2	0	0	1	0	0	0	0	0	1	1	3	1	2	1	3
700	OTU_10637	3	3	4	4	5	4	1	0	2	8	6	2	1	2	0	0	1	1	1	2	2	1	4	3	1	5	3	2	7	2	0	2	1	0	0	1	0	0	1	3	2	2	1	1	0	1	1	1
701	OTU_10638	2	2	5	1	2	1	2	1	2	0	1	2	1	2	0	3	1	1	0	2	1	0	0	0	0	1	0	1	4	3	0	1	1	2	3	1	4	1	1	2	6	5	2	2	0	0	1	0
702	OTU_10639	0	0	0	0	0	0	0	0	1	0	1	0	1	0	1	0	1	2	0	1	1	2	0	0	0	1	0	1	0	0	0	4	4	3	4	0	0	0	1	2	5	3	4	2	1	0	0	1
703	OTU_1064	0	1	0	0	0	0	0	0	0	0	0	2	0	0	3	0	0	0	0	0	0	0	1	0	0	0	0	0	0	0	0	0	0	0	0	0	0	0	0	0	0	0	0	0	0	0	0	0
704	OTU_10640	0	0	0	0	0	0	0	0	0	0	1	2	1	1	3	5	3	6	1	1	2	3	1	8	5	0	0	0	0	0	5	4	2	3	2	0	2	0	0	2	1	0	2	0	0	1	2	3
705	OTU_10641	2	1	1	1	1	0	0	0	1	0	12	19	7	4	5	0	0	0	0	0	11	12	20	9	11	0	1	0	1	0	0	2	0	1	0	0	1	0	1	0	0	0	1	1	1	0	0	0
706	OTU_10642	3	2	7	2	0	0	0	0	0	0	0	0	1	0	1	9	7	5	4	9	8	4	1	1	2	0	0	0	0	0	1	0	0	0	0	1	0	0	0	0	0	0	1	0	0	1	4	4
707	OTU_10643	0	0	0	0	0	0	1	0	0	0	12	17	11	10	4	10	6	4	5	7	7	4	1	4	2	1	0	3	4	2	1	0	0	6	7	1	4	2	2	0	1	1	3	2	1	4	3	3
708	OTU_10644	0	0	0	0	0	0	0	0	0	0	0	0	1	0	0	1	2	3	0	0	1	0	0	0	0	4	2	1	2	0	0	0	2	0	0	3	3	2	4	2	0	0	1	1	1	0	0	0
709	OTU_10645	0	0	0	0	0	1	1	1	0	0	2	0	5	0	0	1	1	1	1	1	2	2	1	0	1	0	1	0	0	1	1	0	0	0	1	0	1	0	1	1	0	0	0	1	1	0	0	0
710	OTU_10646	30	8	7	2	3	2	0	3	2	2	0	0	0	1	0	2	1	0	0	0	0	0	0	0	0	0	0	0	0	0	0	0	0	0	0	0	1	1	1	0	0	1	0	0	0	0	0	0
711	OTU_10647	0	0	0	0	0	2	0	1	0	1	0	0	0	2	0	0	1	1	0	0	0	0	1	0	0	0	0	3	1	0	3	5	2	3	1	2	1	5	2	1	0	0	2	0	0	0	1	0
712	OTU_10648	0	0	0	0	0	0	0	0	0	0	0	0	1	1	2	2	1	2	2	0	2	0	0	0	0	0	2	1	1	0	4	0	0	3	0	3	6	0	0	1	0	1	3	0	0	2	2	0
713	OTU_10649	0	0	0	0	0	2	1	2	1	3	1	1	0	3	2	3	7	3	7	5	2	1	2	3	1	2	2	3	2	4	2	4	7	3	1	0	0	2	3	2	6	6	2	5	4	5	3	10
714	OTU_1065	0	1	0	0	0	0	0	0	0	0	0	2	0	0	0	0	0	0	0	0	1	0	0	0	0	0	0	0	0	0	1	1	0	0	1	0	0	0	0	0	1	1	0	0	0	0	0	0
715	OTU_10650	0	0	0	0	0	0	2	8	1	3	0	0	0	11	1	7	0	5	2	2	0	1	0	0	0	5	5	6	3	5	4	7	5	18	8	15	26	23	8	16	10	8	10	6	5	6	3	3
716	OTU_10651	0	0	0	0	0	0	0	0	0	0	0	1	0	4	4	0	0	0	1	1	3	2	0	7	2	0	0	0	0	0	2	1	0	1	1	0	0	1	0	0	3	1	3	0	0	0	0	1
717	OTU_10652	17	8	11	7	8	1	1	1	0	3	1	2	3	1	0	0	0	0	0	0	0	1	0	0	1	0	0	0	0	0	0	0	0	0	0	0	2	0	0	0	0	0	0	0	0	0	0	0
718	OTU_10653	4	1	1	1	0	3	3	0	3	1	1	11	2	3	5	7	4	6	4	8	2	2	3	1	3	1	1	2	2	3	2	1	4	7	3	1	0	5	1	2	2	2	2	1	2	2	4	0
719	OTU_10654	15	5	4	3	1	2	1	3	1	3	0	0	0	1	0	0	0	0	0	0	0	0	0	0	0	0	0	1	0	0	0	0	0	0	0	0	2	1	1	0	0	0	0	0	0	0	0	0
720	OTU_10655	6	5	2	4	0	0	2	1	2	2	0	2	0	1	2	0	2	2	1	1	2	0	0	1	3	1	1	1	0	1	1	3	0	3	3	1	5	7	3	3	0	0	2	1	0	1	2	1
721	OTU_10656	1	2	0	0	0	0	4	1	0	2	7	9	3	2	7	2	1	0	0	1	1	2	2	0	1	1	0	2	0	0	0	1	2	1	0	1	1	4	0	1	0	3	0	1	1	0	2	1
722	OTU_10657	4	3	12	0	5	4	4	1	1	4	0	0	0	3	0	4	1	1	1	0	0	0	0	0	0	0	1	0	0	1	2	0	1	0	2	0	5	1	1	1	0	0	0	1	1	1	1	1
723	OTU_10658	0	0	0	0	0	0	0	0	0	0	1	10	23	3	16	2	0	0	0	0	1	0	2	2	2	0	0	0	0	0	0	0	0	0	0	0	0	1	0	0	0	0	0	0	0	0	0	0
724	OTU_10659	4	2	3	7	6	7	5	6	6	5	21	16	13	5	13	3	3	8	5	5	14	14	13	22	11	3	1	1	4	4	4	5	6	1	0	3	2	1	3	5	1	4	5	1	6	5	4	9
725	OTU_1066	0	0	0	0	0	0	0	0	0	0	1	0	1	0	0	0	5	0	0	0	0	0	0	0	0	1	0	1	0	1	0	0	0	0	1	0	0	0	0	1	1	0	0	0	1	0	0	0
726	OTU_10660	2	5	6	2	2	6	6	0	2	2	4	1	5	5	0	7	4	0	4	4	1	2	0	1	1	0	2	0	0	0	0	0	0	1	0	7	2	5	1	0	1	1	0	0	0	2	3	1
727	OTU_10661	0	0	0	0	0	0	0	1	1	2	0	0	1	2	0	1	1	1	0	2	0	1	0	1	0	1	0	5	1	0	7	3	6	3	2	7	8	8	2	1	4	3	2	5	4	1	0	1
728	OTU_10662	0	0	0	0	0	1	2	1	0	0	0	0	1	1	2	0	0	1	3	0	3	2	3	0	2	0	0	0	0	0	0	0	0	0	0	0	0	0	0	0	2	0	0	1	0	0	2	1
729	OTU_10663	0	0	0	0	0	0	0	1	0	1	1	4	2	2	4	8	3	0	8	4	1	1	1	1	4	2	2	0	2	1	0	1	0	0	0	4	0	6	1	0	0	0	2	3	1	7	3	0
730	OTU_10664	0	0	0	0	0	1	1	0	0	0	5	8	3	2	8	2	3	2	3	4	0	1	0	2	3	0	1	1	1	1	2	2	1	0	1	0	0	0	0	0	1	2	1	1	0	4	2	3
731	OTU_10665	2	3	1	2	1	0	0	2	2	0	0	0	0	0	0	0	0	3	0	0	0	1	0	0	0	0	1	3	1	2	3	4	10	6	6	1	1	1	0	2	1	0	4	4	2	0	1	1
732	OTU_10666	13	15	12	28	20	11	15	16	9	8	7	7	2	5	3	6	7	3	2	8	5	8	8	2	10	12	6	4	8	10	6	9	9	9	3	6	1	4	10	4	16	14	6	9	11	2	7	7
733	OTU_10667	0	2	0	0	0	0	0	0	0	1	0	1	0	4	1	3	0	4	1	1	0	1	0	1	2	0	0	2	0	1	1	0	1	2	0	1	0	3	1	2	2	0	0	0	0	1	3	3
734	OTU_10668	0	0	0	0	0	0	0	0	0	0	0	1	3	5	1	2	3	7	3	6	0	1	0	0	2	1	0	1	1	1	3	3	3	7	2	1	3	2	0	1	2	2	1	1	1	2	0	4
735	OTU_10669	0	0	0	0	0	1	0	0	2	0	2	1	1	11	2	1	0	3	2	3	0	1	0	0	2	0	0	0	0	1	0	0	0	0	0	1	3	6	2	3	0	0	0	0	0	0	1	0
736	OTU_1067	0	0	0	0	0	1	0	0	0	0	0	0	0	3	1	0	0	0	0	0	0	0	0	0	0	3	0	1	3	1	0	3	0	0	0	0	1	0	1	2	0	0	1	0	2	1	2	1
737	OTU_10670	0	0	0	0	0	0	0	0	0	0	0	0	0	0	0	0	4	1	0	0	0	0	0	0	0	2	1	1	2	4	0	0	0	2	1	0	0	0	0	0	0	0	2	1	1	0	0	16
738	OTU_10671	0	0	0	0	0	0	0	0	0	0	0	0	0	0	0	2	1	1	0	3	0	0	0	0	0	0	1	0	0	0	3	2	1	1	1	1	1	0	0	1	2	1	1	2	4	0	2	1
739	OTU_10672	14	10	6	8	7	3	4	3	2	3	0	0	0	2	0	1	2	1	1	3	0	1	0	0	0	6	4	4	1	1	0	1	1	0	0	2	1	1	7	4	1	0	1	1	7	1	1	0
740	OTU_10673	1	1	1	0	0	1	1	0	0	2	0	0	0	0	0	1	0	0	0	0	0	0	0	0	1	0	2	2	2	2	0	0	2	5	0	3	2	1	2	2	0	1	2	4	2	0	0	1
741	OTU_10674	1	0	0	0	0	0	0	0	0	0	0	1	1	0	0	0	0	0	0	0	0	0	0	0	0	1	1	0	1	1	2	3	1	0	4	0	2	1	2	2	2	5	2	4	1	0	0	1
742	OTU_10675	1	0	1	0	1	1	0	0	0	0	0	0	0	3	0	1	2	1	5	0	2	0	1	0	1	0	1	0	0	0	2	2	2	1	3	0	2	2	1	0	2	1	1	1	3	1	2	2
743	OTU_10676	0	0	0	0	0	0	0	0	0	0	3	4	2	0	2	1	4	1	2	1	1	0	1	5	1	2	0	1	0	1	5	4	3	5	2	0	0	0	0	0	2	6	2	4	3	1	3	1
744	OTU_10677	0	0	0	0	0	0	0	0	0	0	2	2	6	2	6	2	2	0	7	3	2	5	3	5	2	1	2	1	0	1	0	0	0	2	0	0	0	2	2	2	0	0	0	0	0	3	1	0
745	OTU_10678	2	0	0	0	0	0	0	1	0	0	0	1	0	5	1	1	0	0	0	2	3	6	1	6	3	4	1	4	2	4	1	1	0	0	0	2	2	10	5	3	1	0	0	0	0	0	0	0
746	OTU_10679	0	0	0	1	0	0	0	0	0	0	0	0	0	1	1	0	6	3	0	2	0	0	0	0	0	4	1	3	2	4	2	0	1	0	0	0	0	2	0	4	2	3	1	0	0	0	0	0
747	OTU_1068	2	5	2	2	0	0	1	0	0	0	0	0	0	1	1	0	0	0	0	0	0	0	1	0	0	0	0	1	1	0	0	0	0	0	0	0	0	0	0	1	0	1	0	0	0	1	0	0
748	OTU_10680	0	0	0	0	0	0	0	0	0	0	0	0	1	1	0	0	2	0	0	2	1	2	1	1	0	1	0	1	1	1	3	1	1	1	2	1	0	0	0	3	5	6	4	2	1	1	0	0
749	OTU_10681	1	0	0	0	0	0	1	0	1	0	0	4	4	1	6	1	0	0	0	0	1	0	0	2	0	0	0	1	0	1	1	0	0	2	1	0	0	0	0	0	1	3	3	2	2	0	1	0
750	OTU_10682	0	0	0	0	0	0	0	0	0	0	0	0	2	2	0	6	3	2	0	1	2	0	0	0	0	3	5	1	6	1	0	1	2	0	0	1	0	0	1	0	0	0	0	0	1	2	0	4
751	OTU_10683	2	1	0	2	0	4	4	3	2	7	0	0	0	0	0	0	1	2	3	1	0	0	0	0	0	1	0	0	0	0	1	1	0	0	0	0	0	1	4	1	0	1	0	0	1	0	3	1
752	OTU_10684	0	0	0	0	0	0	0	0	0	0	0	0	0	0	0	3	2	7	0	0	0	0	1	0	0	1	0	4	1	1	0	0	0	0	0	2	1	4	1	0	0	0	2	0	0	0	1	1
753	OTU_10685	6	13	6	10	5	1	1	3	3	0	0	3	0	2	1	0	2	0	0	2	0	2	0	1	1	0	3	0	1	1	1	1	3	1	0	1	0	0	4	2	0	5	2	0	6	0	1	1
754	OTU_10686	2	2	2	1	2	0	0	0	1	0	0	0	0	0	0	0	0	0	1	0	0	0	0	0	0	0	2	1	1	1	0	0	1	0	1	1	4	7	2	0	0	0	0	0	0	0	0	0
755	OTU_10687	11	8	7	5	0	3	0	1	0	1	0	0	0	1	1	1	0	0	0	0	0	1	0	1	0	0	0	0	1	3	0	0	0	0	0	0	1	4	1	0	1	1	1	0	0	1	0	0
756	OTU_10688	1	4	7	1	0	0	1	0	2	0	4	13	14	7	19	0	0	0	0	0	4	2	2	2	1	1	0	1	3	2	1	2	2	13	7	0	7	3	0	2	2	1	4	1	2	2	1	0
757	OTU_10689	0	0	0	0	0	0	0	0	0	0	0	0	0	0	0	0	0	0	0	0	0	0	0	0	0	3	0	13	0	0	0	0	0	0	0	0	0	0	0	0	0	0	0	0	0	0	0	0
758	OTU_1069	0	0	0	0	0	3	0	0	0	0	0	0	0	0	0	1	0	0	0	0	0	0	0	0	0	1	0	0	0	0	0	0	0	0	0	1	2	1	0	0	0	0	0	0	0	0	0	0
759	OTU_10690	0	0	0	0	0	0	1	0	2	0	2	4	1	1	0	4	1	0	0	2	0	1	1	3	1	3	2	2	1	1	3	1	3	1	2	3	3	3	1	0	1	0	3	1	0	2	2	0
760	OTU_10691	0	0	0	0	0	1	0	0	0	0	0	4	1	0	2	2	1	0	0	0	2	1	1	0	1	0	0	0	1	1	0	0	1	0	0	1	0	3	0	0	0	2	0	1	0	0	1	0
761	OTU_10692	1	0	0	0	0	1	0	0	2	0	0	0	0	0	0	0	0	0	0	0	0	0	1	0	0	1	0	1	2	1	2	0	1	4	0	0	1	1	1	2	0	0	2	1	0	0	0	1
762	OTU_10693	0	0	0	0	0	1	1	4	1	0	1	1	0	1	0	1	1	0	2	4	1	0	0	2	0	1	0	1	0	2	0	3	0	1	0	1	0	1	1	0	0	0	3	0	1	0	1	4
763	OTU_10694	0	0	0	0	0	0	0	0	0	0	0	0	0	1	1	3	7	4	6	6	0	0	1	1	1	0	0	0	0	0	0	0	0	0	0	0	0	0	1	0	0	0	0	0	0	3	3	1
764	OTU_10695	0	0	0	0	0	0	0	0	0	0	0	0	0	0	0	2	1	0	0	2	0	0	0	0	0	0	0	0	0	1	1	5	1	5	3	0	0	0	0	0	2	0	2	1	1	0	0	0
765	OTU_10696	0	0	0	0	0	0	0	0	0	0	1	2	3	1	6	0	0	0	0	0	0	3	2	1	3	1	0	0	0	0	0	0	0	0	0	0	0	0	0	0	0	0	0	0	0	0	0	0
766	OTU_10697	0	0	0	0	0	1	0	1	1	0	0	0	0	1	0	2	0	0	0	0	0	0	0	0	0	1	0	0	1	2	3	2	0	0	1	0	1	5	1	0	0	0	1	0	0	1	2	0
767	OTU_10698	2	0	0	2	0	0	0	0	0	0	2	1	1	1	0	9	6	3	5	3	1	0	0	1	0	0	0	0	1	3	0	1	2	1	1	2	1	2	1	2	2	3	1	2	3	4	6	4
768	OTU_10699	0	0	0	0	0	0	1	0	0	0	0	2	0	1	1	2	1	3	1	4	1	1	1	1	2	0	1	0	2	1	4	0	1	1	0	0	3	0	0	1	1	0	0	1	0	4	5	3
769	OTU_107	5	5	2	5	2	1	4	1	2	2	0	0	0	0	0	0	5	0	0	0	0	0	0	0	0	1	1	3	0	1	2	0	1	1	0	1	0	0	1	2	0	0	0	0	0	0	1	0
770	OTU_1070	0	0	0	0	0	1	0	1	0	4	0	0	0	0	0	0	1	0	0	2	0	0	3	0	0	0	0	0	1	0	0	0	0	0	0	0	0	1	1	0	1	0	0	0	0	0	2	0
771	OTU_10700	0	0	0	0	0	0	0	3	4	4	0	2	0	1	4	2	2	7	0	7	2	2	2	1	2	4	3	3	2	4	1	0	0	2	3	2	4	10	4	4	1	0	0	1	1	2	6	3
772	OTU_10701	0	0	0	0	0	1	0	0	0	0	0	0	0	0	0	0	0	1	2	1	0	0	0	1	0	2	1	0	1	2	1	0	4	2	12	1	1	1	0	2	7	4	1	1	0	0	0	0
773	OTU_10702	10	6	7	6	8	0	0	2	0	3	0	0	0	0	0	0	0	0	0	0	0	0	0	0	0	1	0	2	0	0	0	1	0	0	0	0	0	1	0	1	0	0	0	0	0	0	2	0
774	OTU_10703	0	1	0	0	0	0	0	1	0	0	2	2	1	0	2	5	3	12	3	1	0	2	1	0	0	0	4	4	4	1	0	0	1	1	0	1	2	2	3	2	1	1	0	2	2	4	4	7
775	OTU_10704	1	1	1	0	0	0	2	1	0	0	0	1	0	1	1	0	0	1	1	3	1	2	0	1	1	1	2	1	2	0	2	2	1	2	1	1	1	0	3	0	2	2	1	2	5	3	3	3
776	OTU_10705	0	0	0	0	0	0	0	0	0	0	0	0	0	0	0	2	0	0	0	0	1	0	0	0	0	1	1	1	1	3	2	1	1	7	6	1	3	0	2	0	1	2	3	1	1	2	1	0
777	OTU_10706	0	0	0	0	0	0	0	0	0	0	1	3	0	2	0	3	4	1	1	2	1	2	0	2	1	1	0	0	1	0	0	0	0	6	0	2	2	7	3	2	2	0	0	0	1	1	1	0
778	OTU_10707	0	0	2	0	0	0	0	0	0	0	8	3	6	2	8	3	2	3	3	2	6	5	1	7	1	0	0	2	4	0	3	1	3	3	0	0	0	0	0	0	2	1	0	2	1	1	2	2
779	OTU_10708	2	1	0	1	3	0	1	1	0	1	0	0	1	0	1	0	0	3	1	0	0	0	1	0	0	0	1	1	2	7	0	2	0	1	1	2	0	0	1	1	0	0	2	3	2	2	4	6
780	OTU_10709	1	0	1	0	0	4	2	3	0	4	3	0	0	1	1	2	4	3	2	1	2	3	3	4	0	0	1	2	1	1	1	1	0	0	1	7	1	1	3	3	0	1	0	1	0	2	1	0
781	OTU_1071	0	0	0	0	0	0	0	0	0	0	0	0	0	1	0	1	3	2	3	1	0	0	0	0	0	0	0	0	0	0	0	0	0	0	0	0	1	0	0	0	1	0	0	1	0	2	1	1
782	OTU_10710	1	1	0	1	0	0	0	0	0	0	1	4	1	1	0	0	0	0	0	0	2	0	2	3	3	0	0	0	0	0	1	4	3	2	0	1	0	0	0	0	2	0	3	3	0	0	0	0
783	OTU_10711	1	4	0	0	0	0	0	0	0	0	0	0	0	0	0	2	0	1	0	0	0	0	0	0	0	0	0	0	0	0	0	4	3	0	0	1	2	2	1	0	1	0	2	0	2	0	0	0
784	OTU_10712	1	0	0	0	0	1	0	1	0	0	0	0	0	0	0	1	1	4	1	1	1	1	0	0	0	4	1	5	4	6	1	2	5	4	0	0	0	1	2	5	1	1	1	0	2	8	4	2
785	OTU_10713	0	0	0	0	0	1	4	0	0	0	0	1	0	0	0	0	0	1	0	0	0	0	0	0	0	0	1	3	1	3	3	3	0	2	1	5	1	8	3	2	0	0	0	0	0	0	0	0
786	OTU_10714	0	0	0	0	0	0	0	0	0	0	0	0	0	0	0	0	0	2	0	0	0	0	0	0	0	3	1	2	1	0	0	0	0	1	0	2	5	8	2	0	0	0	2	0	0	2	0	0
787	OTU_10715	1	0	3	5	5	1	1	1	0	1	0	0	0	0	0	0	0	0	0	0	0	0	0	0	0	0	0	0	0	0	0	0	0	0	0	0	0	0	0	0	0	0	0	0	0	0	0	0
788	OTU_10716	0	1	1	0	0	0	0	1	0	0	0	10	6	0	3	2	7	3	1	1	0	1	0	0	3	0	0	0	0	1	1	1	1	4	2	2	3	4	2	2	1	0	1	0	1	1	0	0
789	OTU_10717	0	0	0	0	0	0	0	0	1	0	0	0	0	1	0	2	1	0	2	2	0	3	0	1	1	0	0	1	0	0	0	0	0	1	0	2	2	0	0	0	1	2	0	1	1	1	5	1
790	OTU_10718	0	0	0	0	0	0	0	0	0	0	0	2	1	3	0	3	4	13	0	1	1	0	0	4	3	0	0	2	3	2	0	0	0	2	0	1	0	1	0	1	0	0	0	0	0	0	0	0
791	OTU_10719	0	0	0	0	0	3	1	0	0	1	0	0	0	0	0	3	1	0	1	0	0	0	0	0	0	1	0	0	0	2	1	0	0	3	9	3	1	3	0	0	4	1	0	2	0	0	0	1
792	OTU_1072	0	0	0	0	0	0	0	0	0	0	0	0	0	0	0	0	5	0	0	0	1	0	0	0	0	0	1	0	1	0	0	0	0	1	0	0	0	0	0	0	0	0	0	0	0	0	0	2
793	OTU_10720	11	6	2	3	5	0	0	0	0	0	0	0	0	0	0	0	0	0	0	0	0	0	0	0	0	0	0	0	0	0	0	0	0	0	0	0	0	0	0	0	0	0	0	0	0	0	0	0
794	OTU_10721	0	0	2	0	0	0	0	0	0	0	0	3	3	2	1	0	0	0	0	0	0	3	1	1	1	0	0	0	0	0	1	1	0	5	2	0	0	0	0	0	1	0	1	0	0	0	0	0
795	OTU_10722	1	0	1	1	0	0	2	0	0	0	3	8	7	5	15	6	10	6	5	10	14	14	5	6	14	0	0	3	2	0	0	0	0	0	1	1	0	1	0	1	0	0	0	0	0	5	3	8
796	OTU_10723	0	1	0	0	0	0	0	0	0	0	0	0	1	2	2	1	0	6	0	0	3	3	0	7	0	1	2	0	2	4	0	0	2	0	0	5	9	5	5	6	0	0	2	0	0	0	0	1
797	OTU_10724	0	0	1	0	0	1	1	0	1	0	0	0	0	1	0	2	4	2	1	1	1	0	2	0	0	2	0	0	0	0	0	0	0	0	0	0	1	0	2	1	0	2	1	0	1	2	2	1
798	OTU_10725	0	0	0	1	0	1	2	0	0	1	1	0	1	0	1	0	2	0	0	0	0	2	1	0	4	1	1	2	1	2	1	3	0	4	0	1	0	1	1	4	1	0	2	1	0	2	1	2
799	OTU_10726	0	0	0	0	0	0	0	0	1	0	2	1	4	0	3	0	0	1	0	0	2	1	1	6	3	0	0	0	0	0	1	0	0	0	2	0	0	0	0	1	0	0	0	0	0	0	0	2
800	OTU_10727	0	0	0	0	0	3	0	1	0	1	3	2	3	1	0	2	3	2	1	1	0	3	0	0	0	0	1	0	1	1	0	0	0	0	1	1	0	1	0	0	0	0	0	1	0	1	1	1
801	OTU_10728	0	0	0	0	0	0	0	0	0	0	0	0	0	1	0	1	0	5	2	3	0	0	0	0	0	1	0	1	0	1	0	0	0	0	0	1	1	0	0	1	0	0	0	0	0	4	3	3
802	OTU_10729	1	0	0	1	0	0	0	1	1	0	1	0	2	3	0	4	3	4	2	6	2	3	0	0	0	0	1	1	1	2	2	2	0	2	0	3	0	1	1	2	0	2	1	0	0	4	4	6
803	OTU_1073	0	0	0	0	0	0	1	0	0	0	0	0	0	0	0	0	1	1	1	0	0	0	0	0	0	0	2	2	2	1	0	0	4	0	0	0	0	0	1	2	0	0	1	0	0	2	1	2
804	OTU_10730	2	1	0	0	1	0	0	0	2	1	2	1	0	1	0	0	0	0	0	0	1	0	1	4	0	1	0	2	0	1	4	2	2	0	0	0	0	1	0	0	0	1	1	2	2	1	0	0
805	OTU_10731	0	0	0	0	0	0	0	1	0	0	1	0	1	0	0	1	0	1	1	8	1	2	0	4	2	0	1	0	2	0	0	0	0	0	0	0	0	0	1	0	1	1	0	0	0	1	1	0
806	OTU_10732	0	0	0	0	0	0	0	0	0	0	0	0	0	1	0	2	0	1	0	0	0	0	0	0	0	2	2	2	0	2	0	1	0	0	0	1	2	4	2	0	0	0	0	0	0	2	0	0
807	OTU_10733	2	0	0	0	3	2	3	1	0	1	0	0	1	0	0	1	1	0	2	1	0	0	2	1	2	1	2	0	0	3	2	0	1	1	0	1	0	1	0	0	1	3	1	1	0	0	3	2
808	OTU_10734	0	0	0	0	0	0	0	0	0	0	7	20	14	4	2	3	1	0	2	1	2	1	1	2	0	0	0	0	0	0	1	0	0	0	0	0	0	0	0	0	0	0	0	0	0	0	0	0
809	OTU_10735	15	9	4	2	4	1	0	0	0	1	0	0	0	0	0	0	0	0	0	0	0	0	0	0	0	0	0	0	1	0	1	0	0	1	1	0	0	0	0	0	0	0	0	0	0	0	0	1
810	OTU_10736	2	4	1	3	1	2	0	3	0	3	0	0	1	1	0	0	1	2	2	3	0	1	0	0	0	0	0	0	2	1	1	6	3	0	1	0	0	2	1	3	0	0	1	0	1	1	0	0
811	OTU_10737	0	0	0	0	0	2	0	0	1	1	5	2	2	0	2	3	0	2	0	0	1	1	1	0	0	0	0	0	0	0	0	1	0	0	0	1	0	0	0	1	1	1	1	1	0	1	2	4
812	OTU_10738	1	0	0	0	0	0	0	0	0	0	5	1	1	1	0	0	0	1	0	0	0	2	1	2	2	0	2	0	1	1	3	4	1	4	2	0	0	1	0	2	0	3	1	1	0	0	0	0
813	OTU_10739	0	0	0	0	0	0	0	2	1	1	0	0	0	3	0	0	0	0	0	0	0	0	0	0	0	1	1	0	2	0	0	0	0	0	0	6	8	3	2	1	0	0	0	0	0	0	0	0
814	OTU_1074	0	0	0	0	0	0	0	0	0	0	0	0	0	0	0	1	1	0	3	1	0	0	1	1	0	0	1	0	0	0	0	0	0	0	0	0	1	0	0	0	0	0	1	0	0	0	2	2
815	OTU_10740	0	0	0	0	0	0	0	0	1	0	0	0	0	2	1	0	0	0	0	0	0	0	0	0	0	0	2	2	0	0	0	2	3	0	0	0	2	1	0	1	2	0	0	1	1	0	0	0
816	OTU_10741	0	0	0	1	0	0	1	0	0	0	0	0	0	0	0	0	2	0	0	0	0	0	0	0	0	8	0	4	0	1	0	1	0	1	0	0	1	1	0	2	0	0	0	1	0	0	0	0
817	OTU_10742	5	4	2	1	1	1	3	0	4	3	0	0	0	3	0	0	0	0	0	0	0	0	0	0	0	0	0	0	0	1	0	0	0	0	0	1	0	1	0	1	0	0	0	0	0	0	0	0
818	OTU_10743	0	0	0	0	0	0	0	1	1	0	0	0	0	2	0	4	2	0	1	0	0	0	0	0	0	0	2	0	1	1	0	0	0	0	0	2	5	2	3	0	0	0	0	0	0	1	2	1
819	OTU_10744	0	0	0	0	0	0	0	2	0	0	1	2	2	2	2	0	3	2	0	0	1	0	0	0	0	3	1	3	2	1	0	0	1	5	4	4	3	2	0	3	0	0	1	0	0	0	0	0
820	OTU_10745	0	0	0	0	0	0	0	0	0	0	1	11	3	1	7	0	0	0	0	0	4	2	1	1	0	0	0	0	0	1	2	2	0	1	1	0	0	1	0	0	0	1	0	0	1	0	0	0
821	OTU_10746	0	0	0	0	0	0	0	0	0	0	0	0	0	1	0	0	0	0	0	0	0	0	0	0	0	0	0	0	0	0	4	1	5	1	13	0	0	0	0	0	3	2	1	2	0	0	1	0
822	OTU_10747	2	1	5	2	2	0	1	0	1	0	0	0	0	0	0	1	0	0	0	0	0	0	0	0	0	1	2	1	1	1	7	3	1	6	3	2	0	0	3	1	6	4	5	7	5	1	0	0
823	OTU_10748	0	0	0	0	0	0	0	0	0	0	0	0	0	0	0	1	0	0	0	1	0	0	0	0	0	0	0	0	0	0	3	1	0	0	1	0	0	0	0	0	2	1	4	3	2	0	0	0
824	OTU_10749	0	0	0	0	0	0	0	0	0	0	1	1	1	1	2	5	1	5	7	4	0	1	0	1	0	3	2	3	0	4	0	0	1	0	0	0	0	0	0	1	1	0	0	0	1	4	3	5
825	OTU_1075	2	0	0	1	2	0	0	1	0	1	0	0	0	0	0	0	0	0	1	0	0	0	0	0	0	0	0	0	0	0	0	0	2	0	0	1	0	1	0	0	0	1	0	0	0	0	0	0
826	OTU_10750	0	0	0	0	0	0	0	0	0	0	0	0	3	0	1	3	0	0	1	1	3	0	3	2	1	1	0	0	1	0	0	1	0	0	0	0	1	2	1	3	0	0	1	2	1	0	2	0
827	OTU_10751	0	0	1	0	0	0	0	0	0	0	0	0	0	0	0	0	0	0	0	0	0	0	0	0	0	0	0	0	0	0	0	2	0	1	0	0	0	0	0	0	1	4	2	5	1	0	0	0
828	OTU_10752	0	0	0	0	0	0	0	1	0	0	0	0	0	0	0	3	2	0	1	0	1	0	2	0	2	0	1	0	0	1	1	2	1	2	2	0	0	1	0	0	0	0	1	1	3	2	0	0
829	OTU_10753	0	0	0	0	0	1	1	3	2	1	0	0	0	0	0	0	0	0	0	0	0	0	0	0	0	0	0	0	0	0	0	0	0	0	0	2	3	10	2	2	0	0	0	0	0	0	0	0
830	OTU_10754	1	0	0	0	0	2	0	1	0	1	0	0	0	0	1	0	0	1	0	1	0	1	0	0	1	0	2	2	0	0	2	0	0	0	1	1	1	0	0	0	1	1	1	1	0	1	0	0
831	OTU_10755	0	0	0	0	1	0	0	0	0	0	0	0	0	0	0	0	0	2	0	0	0	0	0	0	0	2	0	0	1	0	2	0	0	0	0	0	0	0	1	3	0	0	0	0	0	0	0	0
832	OTU_10756	0	1	2	3	2	3	1	0	0	0	2	2	1	1	0	0	1	0	3	0	1	0	1	0	1	2	2	2	1	0	0	0	1	0	1	0	1	2	3	2	1	0	2	0	3	0	0	2
833	OTU_10757	0	0	0	0	0	0	0	0	0	0	0	7	2	5	6	1	1	0	1	1	4	2	0	3	0	0	0	0	0	0	0	0	0	0	0	0	0	0	0	0	0	0	0	0	0	0	0	0
834	OTU_10758	0	1	0	1	0	0	0	0	2	0	2	1	2	2	1	3	4	4	4	3	1	1	3	1	2	2	1	1	1	3	2	1	2	1	4	2	2	8	2	3	1	2	4	1	4	4	8	4
835	OTU_10759	0	0	0	0	0	0	0	0	0	0	0	0	0	1	0	1	0	2	1	0	0	1	0	0	0	0	0	0	1	0	0	0	0	0	0	4	4	0	4	1	0	0	0	0	0	0	1	0
836	OTU_1076	0	0	0	0	0	0	0	0	1	0	0	0	0	0	0	0	0	0	0	1	0	0	0	0	0	0	0	0	1	0	0	0	0	0	0	0	0	0	0	0	0	0	0	0	0	0	0	1
837	OTU_10760	0	0	0	0	0	0	0	0	0	0	0	0	0	0	0	5	1	2	1	7	0	2	0	0	0	0	0	0	0	0	0	0	0	0	0	0	0	1	0	0	0	0	0	0	0	0	4	0
838	OTU_10761	0	0	0	0	0	0	0	0	0	0	0	0	0	0	0	0	0	5	0	0	0	0	0	0	0	0	0	0	0	0	1	1	1	1	1	0	0	1	1	1	0	0	1	0	0	0	0	0
839	OTU_10762	1	1	0	0	0	0	0	0	0	0	0	0	0	0	0	1	0	0	0	0	0	0	0	0	0	0	1	0	1	1	2	1	2	0	1	0	0	0	0	0	3	3	3	1	3	0	0	0
840	OTU_10763	0	0	0	0	0	0	0	0	0	1	1	0	0	1	0	1	1	1	0	2	0	0	0	0	0	4	0	1	4	5	2	2	0	1	2	5	0	3	2	2	0	1	1	0	1	2	1	2
841	OTU_10764	10	9	8	2	5	2	7	1	3	3	2	1	0	5	1	1	0	0	0	1	1	0	1	0	1	0	0	0	0	1	1	3	0	4	5	2	9	5	1	0	2	2	1	3	0	0	0	0
842	OTU_10765	0	3	2	1	1	1	1	0	0	3	0	1	2	0	0	0	0	0	0	1	0	1	0	0	0	2	0	2	0	1	1	1	0	1	1	1	0	0	3	2	0	0	0	1	0	1	0	0
843	OTU_10766	0	0	0	0	0	0	0	0	0	0	1	0	0	1	0	1	1	2	1	0	0	0	0	1	0	0	1	0	0	0	0	0	0	0	0	0	0	3	0	0	0	0	0	0	0	1	2	0
844	OTU_10767	0	0	1	1	1	4	0	6	2	1	2	0	0	1	0	0	1	1	0	2	2	2	1	0	1	1	2	0	2	4	2	0	3	0	0	1	0	2	1	0	1	3	3	2	1	0	0	2
845	OTU_10768	4	3	2	3	2	4	5	3	9	6	0	0	0	2	0	3	2	1	7	2	0	0	0	0	0	1	2	0	0	0	3	4	1	2	0	0	0	1	1	2	3	4	1	1	1	0	6	0
846	OTU_10769	0	0	0	0	0	0	0	0	0	0	2	3	1	0	0	9	2	2	0	3	1	2	0	1	0	3	5	4	3	3	0	2	3	1	2	0	0	0	0	0	0	2	1	0	1	2	1	0
847	OTU_1077	3	0	2	0	1	0	0	1	0	0	0	0	0	1	0	0	0	0	0	0	0	0	0	0	1	0	2	0	0	0	0	0	0	0	0	0	0	1	0	0	0	0	0	0	0	0	0	0
848	OTU_10770	0	0	0	0	0	0	0	0	0	0	2	3	2	4	1	8	3	2	1	2	0	1	0	0	0	0	3	0	1	0	1	0	2	5	1	2	0	1	0	0	0	0	1	2	2	5	12	1
849	OTU_10771	5	1	1	4	1	2	0	2	2	3	0	0	0	0	0	0	0	0	0	1	0	0	0	0	1	1	1	3	0	0	0	1	0	1	1	1	2	3	1	2	0	0	0	0	0	2	2	0
850	OTU_10772	20	18	13	27	16	7	16	9	5	14	9	8	1	13	1	9	11	10	8	7	3	9	2	7	5	14	16	15	4	16	8	5	7	8	0	14	8	8	22	11	13	15	12	7	5	11	4	16
851	OTU_10773	9	7	1	3	2	0	1	1	2	1	0	0	0	0	0	0	0	0	0	0	0	0	0	0	0	2	0	0	1	0	0	0	0	0	0	1	3	2	1	2	0	0	0	0	0	0	0	1
852	OTU_10774	0	0	0	0	0	1	0	3	0	0	2	0	1	4	2	0	0	0	0	0	1	0	0	0	1	0	2	2	1	1	1	1	0	0	0	1	0	1	0	0	0	0	0	0	0	0	1	0
853	OTU_10775	8	1	0	0	0	2	1	1	0	0	1	3	8	4	4	17	3	10	5	7	3	0	4	3	0	2	0	1	0	1	0	1	0	2	0	1	1	2	0	2	0	0	1	0	0	8	4	5
854	OTU_10776	0	1	0	0	0	0	0	0	0	0	0	0	1	0	0	1	3	0	4	0	0	0	0	0	0	0	1	0	1	2	1	0	2	1	0	0	0	0	0	0	0	0	0	1	1	1	1	1
855	OTU_10777	0	0	0	0	0	2	3	2	2	1	0	0	0	1	0	16	1	3	5	0	0	1	0	0	0	0	0	1	0	0	0	1	1	0	0	5	3	0	1	0	0	1	0	0	0	2	3	1
856	OTU_10778	1	1	0	0	0	0	0	0	0	0	1	0	0	1	0	0	2	0	3	0	1	0	1	0	0	3	1	1	1	0	0	0	0	0	2	1	1	7	3	2	0	0	0	0	0	0	3	2
857	OTU_10779	0	0	0	0	0	0	0	0	0	1	1	4	1	2	4	0	1	4	0	0	5	1	1	1	3	0	1	0	1	1	0	1	0	0	0	0	0	5	2	1	0	0	1	1	0	3	1	2
858	OTU_1078	0	0	0	0	0	0	0	1	0	1	1	0	2	0	0	0	1	1	1	0	0	1	0	1	0	1	0	0	0	0	2	0	3	0	0	0	2	2	2	0	0	1	1	0	2	1	0	1
859	OTU_10780	2	0	0	3	0	2	1	0	1	2	1	2	0	0	0	3	3	1	7	1	0	1	0	1	0	1	0	0	0	0	2	3	2	2	1	0	0	1	0	1	1	7	3	1	1	1	3	1
860	OTU_10781	0	0	0	0	0	0	0	0	0	0	0	0	0	1	1	1	2	3	0	0	1	0	1	0	2	0	1	1	0	1	0	0	0	0	0	1	1	1	1	3	0	0	0	0	0	0	0	4
861	OTU_10782	5	2	1	4	2	5	5	7	3	6	1	1	1	5	2	2	1	0	1	1	2	0	2	2	0	1	0	2	1	0	3	1	1	0	0	1	0	1	0	2	1	1	5	2	4	1	0	1
862	OTU_10783	0	0	0	0	0	1	0	3	0	0	4	2	0	0	3	2	0	1	2	1	1	1	0	0	0	0	1	0	0	0	1	2	0	0	1	0	0	0	1	0	0	2	0	0	0	3	2	2
863	OTU_10784	0	0	1	2	0	1	0	0	3	1	2	3	4	1	3	2	0	0	0	0	4	0	2	1	4	0	1	0	0	0	2	3	2	3	3	0	0	4	1	0	4	4	1	1	5	0	0	0
864	OTU_10785	0	0	0	0	0	1	0	0	0	0	2	1	1	0	1	1	1	2	2	2	2	1	2	2	7	0	0	0	0	1	0	1	0	0	0	0	0	0	0	0	0	1	0	0	0	2	1	0
865	OTU_10786	0	0	0	0	0	2	0	0	1	0	0	1	1	0	1	1	1	0	0	2	1	0	0	3	4	1	3	1	2	3	2	1	0	1	0	0	3	1	0	1	2	2	1	2	0	1	2	3
866	OTU_10787	1	1	4	0	0	1	1	1	5	4	0	0	0	3	0	0	0	0	0	0	0	0	0	0	0	0	0	0	0	0	0	0	0	0	0	1	5	2	1	0	0	0	0	0	0	0	0	1
867	OTU_10788	5	2	0	0	0	0	0	1	0	2	2	0	0	2	1	1	0	2	2	1	0	0	3	0	0	1	0	1	0	2	2	2	3	1	4	1	2	0	0	0	0	0	2	1	1	0	0	1
868	OTU_10789	1	0	0	0	0	0	0	0	0	0	0	0	0	1	0	1	1	0	0	0	0	1	0	0	0	0	1	0	1	0	0	0	0	0	0	0	0	1	0	2	0	0	0	0	0	0	0	3
869	OTU_1079	0	1	0	0	1	3	2	0	0	1	0	0	0	0	0	1	0	2	0	1	0	0	0	1	0	1	0	0	0	0	0	0	0	0	0	1	0	0	1	1	0	0	0	1	0	0	0	1
870	OTU_10790	2	0	0	0	0	0	1	1	1	1	0	0	0	0	0	1	0	0	0	0	0	0	0	0	0	0	0	2	1	1	0	0	0	0	0	3	3	5	2	2	0	0	0	0	0	0	0	0
871	OTU_10791	12	5	4	7	5	3	1	0	2	1	0	0	0	3	0	10	6	10	6	4	0	0	0	0	0	0	2	1	1	0	0	0	0	0	0	9	7	3	0	5	0	1	0	0	0	2	3	2
872	OTU_10792	0	0	0	0	0	0	0	1	0	0	2	1	3	0	2	1	2	0	1	0	0	1	0	0	0	0	0	0	1	0	1	1	0	1	1	1	2	1	0	2	1	1	1	0	0	0	0	1
873	OTU_10793	0	0	0	0	0	1	0	1	2	1	1	5	1	0	1	1	0	0	1	1	0	2	0	0	1	0	0	0	0	0	1	1	0	0	1	0	0	0	0	0	1	0	0	0	0	2	0	0
874	OTU_10794	0	0	0	0	0	0	0	0	0	0	0	0	0	1	0	1	1	1	0	1	0	3	0	2	1	3	3	4	2	1	4	0	1	3	0	1	1	1	2	0	0	0	0	1	0	2	0	1
875	OTU_10795	1	2	2	1	2	1	1	0	1	3	0	0	0	0	0	1	0	0	0	0	0	0	0	0	0	1	0	2	0	0	0	0	0	1	1	2	3	3	1	0	0	1	0	0	0	0	1	0
876	OTU_10796	4	1	0	0	2	0	0	0	0	0	0	0	0	0	0	0	0	0	0	0	0	0	0	0	0	2	0	6	1	1	0	0	0	0	0	0	0	0	0	0	0	0	0	0	0	0	0	0
877	OTU_10797	1	0	0	1	1	3	0	0	0	4	0	0	0	1	0	0	1	0	0	0	0	0	0	0	0	1	0	2	0	2	1	0	3	2	1	2	0	1	2	3	1	2	1	1	0	0	0	0
878	OTU_10798	1	0	0	2	2	1	0	3	1	1	2	0	0	1	1	2	0	1	2	2	2	0	3	1	3	3	3	1	4	1	5	5	5	6	3	2	8	4	0	2	1	3	7	3	8	1	1	2
879	OTU_10799	0	0	0	0	0	0	0	0	0	0	0	0	0	0	0	0	0	0	0	0	1	1	1	1	1	2	1	2	1	3	0	0	0	0	0	0	1	0	0	0	0	0	0	0	0	0	1	1
880	OTU_108	4	0	4	1	1	1	2	2	2	1	0	3	0	0	0	0	0	0	1	0	0	2	2	2	0	0	0	0	0	0	0	0	0	0	0	0	1	0	0	0	0	0	0	0	0	0	1	0
881	OTU_1080	0	0	1	0	0	0	0	0	0	0	0	0	0	0	0	0	0	0	1	1	0	0	2	0	0	0	0	0	1	0	0	0	0	0	0	0	0	2	0	1	0	0	0	0	0	0	0	1
882	OTU_10800	0	0	0	0	0	0	0	0	0	0	0	2	0	0	2	0	0	0	0	2	1	1	0	4	1	0	0	0	0	2	0	0	0	1	1	0	2	1	0	1	0	1	0	0	0	0	0	1
883	OTU_10801	0	0	0	0	0	0	0	2	0	0	1	0	1	1	1	0	0	0	0	0	0	0	1	3	3	2	0	2	4	2	0	2	1	3	1	1	8	4	2	3	0	1	3	6	1	3	1	0
884	OTU_10802	0	0	0	0	0	0	0	0	0	0	0	0	0	0	0	5	3	6	7	5	0	0	0	0	0	0	0	0	0	0	0	0	0	0	0	0	0	0	0	0	0	0	0	0	0	2	3	3
885	OTU_10803	0	0	0	0	0	3	2	3	4	1	3	6	5	2	3	0	2	1	2	0	7	1	3	5	2	0	1	0	0	1	0	1	2	1	1	1	0	0	0	0	1	0	2	0	1	0	1	1
886	OTU_10804	0	0	0	0	0	1	0	1	0	0	0	0	0	1	0	0	0	0	1	0	1	1	0	2	1	1	1	0	1	2	0	3	1	3	0	2	0	2	6	0	1	1	2	2	1	0	1	3
887	OTU_10805	0	0	0	0	0	0	0	1	2	1	1	0	0	2	0	3	0	1	0	0	0	1	1	2	0	1	0	1	2	1	0	0	0	0	0	3	2	6	3	9	0	0	1	1	0	0	0	1
888	OTU_10806	0	0	0	0	0	0	0	0	0	0	0	0	0	0	0	2	3	2	1	0	0	0	0	0	0	0	0	0	0	4	0	0	0	0	0	2	2	2	0	1	0	0	0	0	0	0	0	2
889	OTU_10807	1	0	1	0	0	0	1	1	0	2	0	0	0	1	0	0	1	0	0	0	0	0	0	0	0	1	1	0	2	0	0	0	1	0	1	5	4	2	0	2	0	0	1	0	1	0	1	0
890	OTU_10808	0	0	0	1	0	0	0	1	0	1	0	0	0	0	0	0	0	0	0	0	0	0	0	0	0	0	0	1	1	2	0	0	0	0	0	0	0	0	2	1	0	0	0	0	0	0	0	0
891	OTU_10809	0	0	0	1	0	3	1	5	0	4	0	0	0	0	1	0	1	0	2	0	0	0	0	0	0	0	2	0	0	0	0	0	0	0	0	5	4	3	0	4	0	0	0	0	0	0	0	1
892	OTU_1081	0	0	1	0	0	1	1	2	0	0	0	1	0	1	0	1	0	1	5	2	1	0	2	0	0	3	0	0	1	2	0	0	1	0	0	0	0	1	0	1	0	0	0	0	0	1	1	1
893	OTU_10810	0	0	1	0	0	0	0	1	1	1	0	0	0	1	0	0	0	1	0	0	0	0	0	0	0	3	1	2	5	2	0	0	2	0	0	2	1	0	0	1	0	0	2	0	0	0	0	0
894	OTU_10811	0	0	0	0	0	0	0	0	0	0	0	2	0	1	0	5	5	7	0	2	2	0	0	1	1	5	4	5	3	4	1	1	4	4	2	2	3	2	8	9	3	0	3	2	2	5	6	13
895	OTU_10812	0	0	2	1	0	0	0	0	0	0	0	0	0	0	0	0	0	0	0	0	0	0	0	0	0	0	1	1	0	0	1	1	1	2	5	1	1	6	2	1	0	0	0	0	0	0	0	0
896	OTU_10813	0	1	0	0	0	0	0	0	0	0	1	2	0	0	1	2	2	2	2	3	1	0	2	0	0	0	0	1	0	0	0	0	0	0	0	1	0	1	0	1	0	0	0	0	0	0	2	1
897	OTU_10814	2	6	0	1	0	4	3	4	2	6	0	0	1	1	2	1	3	0	0	0	0	2	0	0	1	0	1	0	1	1	1	1	1	2	0	0	4	3	0	2	1	0	1	0	1	0	1	0
898	OTU_10815	0	0	0	1	0	0	0	0	0	0	0	0	0	0	1	1	0	0	0	0	0	0	1	0	0	0	0	0	0	0	0	0	0	4	2	0	5	1	0	0	0	0	0	0	0	0	0	0
899	OTU_10816	0	0	0	0	0	0	0	0	0	0	0	0	0	2	0	9	0	0	0	4	0	0	1	0	0	0	0	0	0	0	0	0	0	0	0	0	0	3	0	1	0	0	0	0	0	0	2	4
900	OTU_10817	0	0	0	0	0	0	0	0	1	1	0	0	0	2	0	3	3	1	1	2	0	0	0	0	1	2	3	2	1	1	2	0	0	0	0	2	2	1	1	0	0	0	1	2	2	1	1	2
901	OTU_10818	8	4	3	4	3	1	2	3	2	0	0	0	0	1	0	2	1	0	0	0	0	0	0	0	0	0	1	0	0	0	0	0	0	0	0	1	0	3	1	1	0	0	0	0	0	0	0	0
902	OTU_10819	0	1	4	1	2	1	0	1	2	1	7	1	1	0	1	0	1	1	0	2	1	1	0	1	0	0	0	0	0	0	0	2	2	0	1	1	0	0	1	0	1	1	2	2	2	1	0	3
903	OTU_1082	0	0	0	0	0	0	0	0	0	0	0	0	0	0	0	0	2	1	0	0	0	0	0	0	0	0	0	0	0	0	0	0	0	0	0	0	1	1	0	1	0	0	0	0	0	0	0	0
904	OTU_10820	0	0	0	0	0	0	0	0	0	0	0	0	0	0	0	0	0	0	1	0	0	0	0	0	0	0	0	0	7	0	0	0	0	0	0	0	0	0	0	0	0	0	0	0	0	0	0	1
905	OTU_10821	2	0	0	0	0	0	0	0	0	0	2	0	0	2	1	0	1	0	0	0	2	1	1	1	1	0	0	0	0	0	0	0	0	0	0	0	0	0	0	0	0	2	1	0	1	1	2	0
906	OTU_10822	0	0	0	0	0	0	0	0	0	0	0	1	2	2	5	1	2	2	2	1	2	0	1	1	1	0	0	1	0	0	0	0	0	0	0	0	0	0	0	0	0	0	0	0	0	1	0	1
907	OTU_10823	0	0	0	0	0	0	0	0	0	0	0	7	5	2	0	2	1	0	1	1	3	3	4	6	2	0	0	0	0	0	0	0	0	0	0	0	0	0	0	0	0	0	0	0	0	0	0	0
908	OTU_10824	0	0	0	0	0	0	0	0	0	0	2	0	0	0	1	2	1	3	1	0	0	0	1	1	0	4	1	2	1	0	1	0	1	1	4	1	0	1	1	0	3	2	3	2	3	1	1	1
909	OTU_10825	0	0	0	0	0	0	0	0	0	0	0	0	0	0	0	0	0	1	1	1	0	0	0	0	0	0	0	0	0	1	3	4	3	3	4	0	0	1	0	1	4	3	1	2	5	0	0	0
910	OTU_10826	4	0	1	0	0	5	4	4	2	1	0	0	1	0	3	0	0	0	0	2	1	0	0	0	0	0	0	0	0	0	1	0	1	0	0	0	0	0	0	0	1	0	0	0	0	0	0	0
911	OTU_10827	0	0	0	0	0	1	0	0	0	0	1	1	1	3	3	1	3	0	1	2	0	0	0	0	0	0	0	0	0	0	0	0	0	0	0	0	0	0	1	0	0	0	0	0	0	0	0	0
912	OTU_10828	5	0	3	1	3	0	0	0	2	0	0	2	0	0	0	1	0	1	3	0	0	0	0	0	1	0	0	0	0	0	0	0	1	2	0	3	1	3	0	0	0	0	0	3	0	0	0	0
913	OTU_10829	0	0	0	0	0	0	0	0	3	0	4	3	1	2	1	0	0	0	0	1	1	1	1	0	1	0	0	0	0	0	1	0	2	0	0	0	0	0	1	0	0	1	0	1	1	0	0	1
914	OTU_1083	0	0	0	0	0	0	0	0	0	0	0	0	1	0	0	0	1	0	0	2	2	0	0	1	0	0	0	0	0	3	0	0	0	0	0	0	0	0	0	0	0	0	0	0	0	1	1	0
915	OTU_10830	2	1	1	1	0	1	0	0	0	0	2	3	2	3	2	0	0	0	0	0	0	0	0	3	0	0	0	0	0	0	0	0	0	0	0	0	0	0	1	0	0	0	0	0	0	0	0	0
916	OTU_10831	0	0	0	1	0	3	1	0	4	1	0	0	0	2	0	0	0	0	0	0	0	0	0	0	1	1	0	1	1	2	0	1	0	3	0	1	1	2	2	2	0	1	0	0	0	0	0	0
917	OTU_10832	1	0	0	1	1	2	3	2	1	1	0	0	0	1	0	0	0	0	0	2	0	1	1	0	0	0	0	0	0	1	2	0	0	1	0	0	0	0	0	0	1	0	0	1	2	0	0	1
918	OTU_10833	4	1	2	1	2	0	3	1	5	2	0	0	0	1	1	2	1	0	0	0	0	0	1	0	0	0	1	1	1	0	0	0	0	0	0	0	2	0	1	1	0	0	0	0	0	1	0	2
919	OTU_10834	0	0	0	0	0	0	0	0	0	0	1	3	0	0	3	1	1	1	3	2	0	0	1	0	2	0	0	0	0	1	0	0	0	0	0	0	0	0	0	0	0	0	0	0	0	2	2	3
920	OTU_10835	0	0	0	0	0	0	0	0	1	0	0	0	0	2	0	1	0	0	0	0	0	0	0	0	0	1	3	1	1	1	2	3	2	6	3	0	1	5	0	0	0	1	5	5	1	2	2	1
921	OTU_10836	0	0	0	0	0	0	0	0	0	0	0	0	0	1	1	2	0	3	3	1	3	1	0	1	0	0	0	0	0	0	0	0	0	0	0	0	1	4	4	2	0	0	0	1	0	0	0	0
922	OTU_10837	1	1	0	3	1	0	1	1	1	1	0	0	0	1	0	1	2	0	0	1	1	1	0	1	0	0	0	0	0	0	1	1	1	1	1	1	0	0	0	0	1	1	2	0	1	0	2	0
923	OTU_10838	0	0	0	0	0	0	0	0	0	0	0	0	0	0	0	0	0	0	0	0	0	0	0	0	1	0	0	0	1	0	3	1	0	0	2	0	0	0	0	0	2	0	2	2	2	0	0	0
924	OTU_10839	0	0	0	0	0	0	0	0	0	0	0	0	0	0	0	2	0	1	0	0	0	0	0	0	0	0	1	1	0	0	4	2	3	0	3	0	0	0	0	0	0	0	0	2	2	1	0	0
925	OTU_1084	0	1	1	0	3	1	0	0	0	0	0	0	0	0	0	0	0	0	0	0	0	0	0	0	0	0	0	0	0	0	0	0	0	1	0	0	0	0	0	0	0	0	0	1	0	0	0	0
926	OTU_10840	0	2	1	2	1	6	2	3	2	0	2	3	1	3	3	1	4	1	4	3	1	2	0	1	1	0	4	3	2	2	0	2	0	1	0	0	2	0	3	3	4	2	2	2	1	4	5	1
927	OTU_10841	0	0	0	0	0	0	0	0	0	0	0	0	0	0	0	1	0	2	0	0	0	0	0	0	0	1	1	1	2	0	0	0	1	0	2	1	1	1	0	2	0	0	1	1	0	0	0	0
928	OTU_10842	4	7	2	0	8	0	0	0	1	0	0	0	0	4	0	2	0	0	0	0	0	0	0	0	0	1	0	1	1	0	0	1	0	1	1	2	5	4	0	1	0	0	1	0	0	0	0	0
929	OTU_10843	0	0	0	0	0	0	0	0	0	0	0	0	0	0	0	0	0	1	0	0	0	0	0	0	0	3	2	5	3	6	1	0	1	0	0	0	1	0	0	0	0	0	0	0	0	0	0	0
930	OTU_10844	0	0	0	17	0	0	0	0	0	0	0	0	0	0	0	0	0	0	0	0	0	0	0	0	0	1	1	0	0	1	0	0	0	0	0	0	0	0	0	0	0	0	0	1	0	0	0	0
931	OTU_10845	0	0	0	0	0	0	0	0	0	0	2	1	2	0	2	1	0	1	0	2	2	0	2	1	6	1	0	0	1	0	0	2	2	0	0	0	0	1	0	0	0	2	1	1	0	0	0	1
932	OTU_10846	22	9	4	9	5	0	0	0	0	0	3	1	0	0	0	0	0	0	0	0	0	0	0	1	0	0	0	0	0	0	0	0	0	0	0	0	0	0	0	0	0	0	0	0	0	0	0	1
933	OTU_10847	6	12	14	3	0	0	0	0	0	0	0	0	0	0	0	0	0	0	0	0	0	0	0	0	0	0	0	0	0	0	0	0	0	0	0	0	0	0	0	0	0	0	0	0	0	0	0	0
934	OTU_10848	0	5	1	1	1	3	7	0	1	3	0	0	1	3	1	1	1	0	0	1	0	1	0	2	1	1	0	1	0	2	3	3	1	0	1	4	0	0	5	2	2	1	1	0	0	1	0	0
935	OTU_10849	0	0	0	0	2	2	0	1	3	0	4	0	4	2	3	1	0	0	0	2	0	1	0	0	0	0	0	0	0	0	0	0	1	0	0	0	0	0	0	1	0	0	1	0	2	0	0	0
936	OTU_1085	0	0	0	0	0	1	0	1	0	0	0	0	2	1	0	0	0	1	3	1	0	0	1	0	0	0	0	1	0	0	1	1	1	0	1	0	0	0	0	0	0	1	1	1	0	1	0	0
937	OTU_10850	0	0	0	0	0	1	0	2	3	0	0	0	0	3	0	0	0	0	0	0	0	0	0	0	0	0	0	0	0	0	0	0	0	0	0	0	3	1	1	1	0	0	0	0	0	0	0	0
938	OTU_10851	0	0	0	0	0	0	0	0	0	1	0	1	1	5	0	7	0	0	0	0	0	2	1	1	1	1	3	4	4	1	7	3	1	8	6	1	2	4	1	5	4	1	2	6	6	0	4	0
939	OTU_10852	1	0	0	0	0	2	2	3	1	2	0	0	0	0	0	0	1	0	0	0	0	0	0	0	0	0	0	0	0	1	0	0	0	0	0	0	0	0	3	2	0	0	0	0	0	0	0	0
940	OTU_10853	0	0	0	0	0	1	0	0	1	0	1	0	4	3	0	1	0	0	0	0	1	2	3	1	0	1	0	0	0	1	1	0	0	0	0	1	1	3	1	1	0	1	0	1	0	0	0	0
941	OTU_10854	0	0	0	0	0	0	0	1	0	0	0	0	0	1	0	1	0	1	0	0	0	0	0	0	0	0	0	0	1	0	2	1	1	1	0	1	3	5	0	0	0	0	0	0	1	0	1	1
942	OTU_10855	0	0	0	0	0	0	0	1	1	0	0	2	0	4	3	2	0	4	4	7	0	0	2	2	1	3	2	3	1	2	0	0	0	0	0	6	6	2	4	5	0	0	2	0	0	1	5	1
943	OTU_10856	0	0	0	0	0	0	0	1	0	0	6	11	3	0	4	0	0	0	0	1	1	2	1	0	0	0	0	0	1	2	0	0	0	0	0	1	0	1	0	0	0	0	0	0	0	0	0	0
944	OTU_10857	0	0	0	0	0	0	0	0	0	0	0	0	0	1	0	0	0	0	0	0	0	0	0	0	0	0	0	0	0	0	1	0	0	0	0	2	2	3	0	0	0	0	0	1	1	0	0	0
945	OTU_10858	0	0	0	0	0	0	0	1	0	0	0	0	0	0	0	2	1	0	0	0	0	0	0	0	0	4	1	2	1	6	0	0	1	3	0	0	0	0	0	0	3	1	1	2	4	2	7	3
946	OTU_10859	0	0	0	0	0	0	0	0	0	0	0	0	0	0	0	4	3	0	2	2	0	0	0	0	0	0	0	0	0	1	0	0	0	0	0	0	0	0	0	0	1	0	0	0	0	3	1	2
947	OTU_1086	0	0	0	0	0	0	0	0	0	0	0	0	0	0	0	0	0	0	0	0	1	0	0	0	0	1	0	0	0	0	1	0	0	1	2	0	0	0	0	0	0	0	0	0	0	0	0	0
948	OTU_10860	0	0	0	0	0	0	0	0	0	0	0	0	0	0	0	0	0	0	0	0	1	0	1	0	0	0	0	0	0	0	1	0	1	1	0	0	0	0	0	0	1	0	0	2	8	0	0	0
949	OTU_10861	0	0	0	0	0	0	1	0	0	0	0	0	0	0	0	0	0	0	0	0	0	0	0	1	0	2	1	2	2	1	0	1	0	0	0	2	1	1	0	0	1	0	0	0	0	0	0	1
950	OTU_10862	17	24	10	13	6	8	8	15	20	10	2	5	0	6	0	12	7	3	8	4	2	1	3	2	3	2	4	4	1	3	13	8	10	8	2	4	9	11	3	11	4	3	4	9	2	1	4	4
951	OTU_10863	0	0	0	0	0	0	0	0	0	0	0	0	0	0	0	1	6	1	1	2	0	0	0	0	0	0	0	0	0	0	0	0	0	0	0	0	0	0	0	0	0	0	0	0	0	1	3	1
952	OTU_10864	0	0	0	0	0	0	1	0	3	0	0	1	0	4	3	2	2	1	4	3	1	0	0	3	0	0	0	0	1	0	0	0	0	0	0	1	8	0	4	1	0	0	0	0	0	0	1	1
953	OTU_10865	282	276	277	302	320	398	403	588	515	456	345	276	212	308	234	712	920	934	857	823	385	342	296	382	336	1022	634	578	690	702	632	517	536	625	305	342	184	346	508	440	543	694	483	532	443	806	976	853
954	OTU_10866	1	1	0	2	3	0	1	1	2	2	1	0	0	0	0	0	0	0	0	0	2	1	3	3	0	0	0	0	0	0	0	0	0	0	0	1	0	0	0	0	0	1	1	2	0	1	0	0
955	OTU_10867	0	0	0	1	0	0	1	1	2	1	0	2	0	1	3	2	1	1	0	0	0	2	0	2	1	1	0	0	0	1	0	1	0	4	1	3	0	1	2	1	0	1	0	1	0	0	3	1
956	OTU_10868	0	0	0	0	0	0	0	1	0	0	0	0	0	2	1	0	0	0	1	0	0	0	0	0	0	0	0	0	1	0	0	1	0	0	1	0	1	2	0	1	0	0	0	0	0	0	0	1
957	OTU_10869	0	0	0	0	0	0	0	0	0	0	0	0	0	0	0	0	1	0	0	0	0	0	0	0	0	0	0	0	0	0	1	0	0	0	1	0	0	0	0	0	1	0	2	0	2	1	0	0
958	OTU_1087	0	0	0	0	1	0	0	0	0	0	0	0	0	0	0	0	0	0	0	1	0	0	0	0	0	0	1	0	0	0	0	0	0	0	0	0	0	0	0	0	0	0	0	0	0	0	0	0
959	OTU_10870	1	1	1	0	2	7	0	1	0	4	0	0	0	0	0	0	0	0	0	0	0	0	0	0	0	0	0	0	2	0	0	0	0	0	0	0	0	1	2	1	0	0	0	0	0	0	0	0
960	OTU_10871	0	1	0	0	0	0	0	1	0	0	1	0	0	0	0	1	0	0	0	0	0	0	0	0	0	0	0	0	0	0	0	0	0	0	0	6	0	2	5	0	0	0	0	0	0	0	3	0
961	OTU_10872	3	8	1	1	2	2	1	0	0	1	4	0	0	1	0	1	2	3	0	0	0	0	0	0	0	0	1	3	0	2	1	1	1	1	0	4	1	5	3	2	0	1	1	0	1	4	3	2
962	OTU_10873	0	0	1	0	1	0	0	0	0	0	1	12	6	4	9	1	0	0	0	0	0	6	3	2	4	0	0	1	1	0	1	0	0	0	2	1	0	1	0	0	1	0	5	1	3	0	0	0
963	OTU_10874	0	0	0	0	0	0	0	0	0	0	0	0	2	0	3	0	0	0	0	1	1	1	2	0	1	0	0	0	0	0	0	0	0	1	0	0	0	0	0	0	2	0	0	2	0	0	0	0
964	OTU_10875	0	0	0	0	0	0	0	0	0	0	2	0	0	0	0	0	0	0	0	0	2	3	1	0	0	0	0	0	0	0	0	0	0	0	1	0	0	0	0	0	0	0	1	1	3	0	0	0
965	OTU_10876	0	0	1	0	0	1	0	0	0	0	0	0	0	1	1	0	0	2	1	0	0	0	0	0	0	0	0	0	0	0	0	0	0	1	0	2	2	7	3	0	0	0	0	0	1	2	1	0
966	OTU_10877	2	1	0	0	0	0	0	0	1	1	0	0	0	0	0	0	0	0	0	0	0	0	0	0	0	0	0	0	0	1	0	0	0	2	0	1	3	2	0	1	0	0	0	1	0	0	0	0
967	OTU_10878	0	0	0	0	0	0	4	1	0	0	0	0	0	0	0	2	2	0	0	0	0	0	0	0	0	0	1	1	0	0	0	0	0	0	0	1	1	1	0	0	0	0	0	0	0	0	1	0
968	OTU_10879	1	0	0	0	0	0	0	0	0	0	0	0	0	2	1	0	2	1	0	1	2	1	1	2	0	0	0	1	0	0	0	0	0	0	0	1	0	0	0	0	0	1	1	1	0	1	0	5
969	OTU_1088	0	0	0	0	2	0	0	0	0	0	0	0	0	0	0	1	0	0	1	1	0	1	0	0	0	0	0	0	0	1	0	0	0	0	0	0	1	0	3	0	1	0	1	0	1	0	0	1
970	OTU_10880	0	0	0	0	0	0	0	0	0	0	0	0	0	0	0	2	0	0	0	2	0	0	0	0	0	0	2	2	3	0	0	0	0	4	0	0	0	1	0	0	1	0	1	1	0	0	2	1
971	OTU_10881	0	0	0	0	0	0	0	0	0	0	1	0	0	1	0	0	0	0	0	0	1	0	1	0	1	0	0	1	0	0	2	0	3	1	3	0	0	0	0	0	1	1	3	4	4	0	0	3
972	OTU_10882	0	0	0	1	1	0	0	0	2	0	1	0	0	0	0	0	0	0	0	0	0	2	0	0	0	0	0	0	0	1	0	0	0	0	0	0	0	1	1	1	0	0	0	1	0	0	0	0
973	OTU_10883	0	0	0	1	1	1	1	2	0	0	0	0	0	0	0	0	0	1	1	1	0	0	0	1	0	0	0	0	0	0	0	0	1	1	1	1	2	1	0	2	0	1	1	0	0	1	2	3
974	OTU_10884	3	2	1	0	0	2	0	0	1	4	2	0	0	0	0	1	0	1	1	0	1	1	2	0	0	1	2	3	2	1	3	0	2	1	0	1	1	1	3	3	0	1	1	2	1	4	3	1
975	OTU_10885	0	0	0	0	0	0	0	0	0	1	1	0	1	0	0	3	0	0	0	1	1	0	1	0	1	1	0	0	1	0	1	1	0	0	0	2	0	1	0	2	0	0	0	0	0	0	0	0
976	OTU_10886	0	0	0	0	0	0	0	0	0	1	0	0	0	0	0	0	1	1	0	0	0	0	0	0	0	1	1	0	0	1	0	0	0	2	2	0	0	0	0	0	0	0	1	0	0	0	0	0
977	OTU_10887	0	0	2	1	0	0	0	2	6	1	7	6	3	2	3	1	0	0	1	0	2	1	2	0	0	0	0	0	1	0	1	1	0	1	2	1	1	1	0	0	1	0	0	0	0	0	0	0
978	OTU_10888	1	1	1	0	1	0	0	3	0	2	0	1	2	1	0	1	1	0	2	0	0	0	2	0	0	2	0	0	0	0	0	0	1	0	0	0	1	0	1	0	0	1	0	0	0	0	3	0
979	OTU_10889	0	1	0	0	0	0	0	0	0	0	1	0	2	1	0	9	4	4	3	2	1	3	0	1	1	2	2	1	1	3	1	3	5	5	2	2	2	2	3	2	0	3	0	2	2	1	1	2
980	OTU_1089	0	0	0	0	1	0	0	0	1	0	3	0	0	1	0	0	0	0	0	0	0	2	1	0	1	0	0	0	0	0	1	0	0	0	0	0	0	0	0	0	2	1	2	0	0	0	0	0
981	OTU_10890	0	0	0	0	0	0	0	0	0	0	1	1	0	2	0	3	1	1	2	3	0	0	0	3	0	0	0	0	0	0	0	0	0	1	0	0	0	0	0	0	0	0	0	1	1	0	0	0
982	OTU_10891	0	0	0	0	0	0	0	0	0	1	1	0	0	1	0	0	2	0	0	0	1	0	0	1	0	1	0	3	2	0	2	0	2	0	1	2	4	2	3	3	0	1	0	1	0	0	0	0
983	OTU_10892	0	1	0	0	0	0	1	0	0	0	0	0	0	1	0	0	0	4	0	0	0	0	0	0	0	0	0	0	0	1	0	1	1	0	0	1	0	1	0	0	1	1	0	0	0	0	1	3
984	OTU_10893	0	0	0	0	0	1	0	1	0	1	0	0	0	0	0	0	1	1	0	0	0	0	0	0	1	1	0	0	0	2	1	1	1	1	2	0	0	0	1	1	3	2	0	0	0	0	0	0
985	OTU_10894	0	1	1	0	0	0	0	0	0	0	0	0	0	0	0	0	1	0	0	0	0	0	0	0	0	0	0	2	0	0	0	0	3	1	1	1	1	0	0	0	0	0	0	2	0	0	0	0
986	OTU_10895	0	0	0	0	0	0	0	0	0	0	0	0	0	1	0	0	0	0	0	0	0	0	0	0	0	0	0	0	0	2	2	0	1	0	0	0	1	0	0	2	0	0	1	0	0	1	1	1
987	OTU_10896	0	0	1	0	0	0	0	0	1	1	0	0	0	0	0	0	1	0	1	0	0	0	0	0	0	0	0	0	0	0	0	0	1	1	1	0	1	0	0	0	1	1	1	2	0	0	1	0
988	OTU_10897	0	0	0	0	0	0	0	0	0	0	1	0	0	0	1	0	0	0	1	0	0	0	0	0	0	0	0	0	0	0	0	1	1	1	0	0	0	0	0	0	0	0	0	1	0	0	0	0
989	OTU_10898	0	0	0	0	0	1	0	1	2	0	0	0	0	0	0	0	0	0	0	0	0	0	0	0	0	0	0	0	0	0	0	0	0	0	0	0	0	1	0	0	0	0	0	0	0	0	0	0
990	OTU_10899	0	0	0	0	0	0	0	0	0	0	1	1	1	0	1	0	0	0	0	1	1	0	1	2	2	0	0	1	1	0	1	0	0	2	0	0	0	0	0	0	0	1	2	0	0	0	1	1
991	OTU_109	2	3	1	1	0	3	3	0	1	1	1	4	1	3	0	1	1	1	1	1	2	1	1	1	3	0	1	0	1	0	2	1	1	1	3	0	0	1	1	1	2	3	1	4	1	2	0	2
992	OTU_1090	160	207	165	225	231	153	155	168	144	206	260	270	183	152	147	88	125	66	93	108	189	193	151	235	159	136	138	118	130	165	199	234	151	117	96	63	72	92	151	92	254	298	152	231	198	87	114	159
993	OTU_10900	0	2	1	1	0	1	0	0	8	6	0	2	3	1	3	2	0	0	0	0	3	2	1	3	5	0	3	1	0	0	2	0	0	0	0	0	2	2	1	4	0	0	0	0	0	0	0	2
994	OTU_10901	0	0	0	0	0	0	0	0	0	0	0	2	0	1	1	0	0	0	0	0	1	0	1	0	0	0	0	0	0	0	0	0	0	0	0	0	0	0	0	0	0	0	0	0	0	0	0	0
995	OTU_10902	0	0	2	0	0	0	0	0	0	0	0	2	0	0	2	0	0	2	0	0	1	0	0	0	0	1	0	1	1	0	2	2	2	2	0	1	1	2	0	0	0	0	2	1	2	0	0	0
996	OTU_10903	0	0	0	0	0	0	0	0	0	0	0	0	0	0	4	0	0	0	0	1	0	0	0	1	0	0	0	0	1	0	0	0	0	3	2	1	0	0	0	1	1	5	0	1	3	0	0	0
997	OTU_10904	0	0	0	1	0	0	0	0	0	0	0	2	1	0	2	0	0	0	0	0	2	0	4	1	0	2	2	2	2	3	0	1	0	1	2	1	0	0	0	0	2	0	3	0	2	0	6	0
998	OTU_10905	0	0	1	1	0	3	1	3	0	1	4	1	2	2	4	6	1	6	4	3	4	3	2	3	2	17	13	9	12	12	7	3	8	11	5	5	2	7	4	6	2	5	8	6	5	15	13	12
999	OTU_10906	2	0	1	1	0	3	0	0	0	0	0	1	0	0	0	0	1	0	0	0	0	0	0	0	1	0	0	0	0	0	1	3	0	0	0	0	1	0	1	0	0	1	0	0	1	0	0	0
1000	OTU_10907	0	1	0	0	0	0	0	1	0	0	0	0	0	1	0	0	0	0	0	0	0	0	2	1	0	0	0	0	0	0	2	0	1	2	1	2	2	5	2	3	1	0	0	1	1	2	0	0
1001	OTU_10908	7	4	8	3	0	0	0	0	0	0	0	0	0	0	0	0	0	0	0	0	0	0	0	0	0	0	0	0	0	0	0	0	0	0	0	0	0	0	0	0	0	0	0	0	0	0	0	0
1002	OTU_10909	16	13	5	6	10	0	0	0	0	0	0	0	0	0	0	0	0	0	0	0	0	0	0	0	0	0	0	1	0	1	0	0	0	0	0	0	0	0	0	0	0	0	0	0	0	0	0	1
1003	OTU_1091	0	0	0	0	0	0	0	0	0	0	1	0	0	0	0	0	0	1	0	0	0	0	0	0	0	0	0	0	0	0	0	0	0	0	0	0	0	0	0	0	0	0	0	1	0	0	1	0
1004	OTU_10910	0	0	0	0	0	0	0	0	0	0	1	0	0	0	0	0	2	3	1	0	0	0	0	0	0	1	0	0	0	1	0	0	0	0	0	0	0	0	0	0	0	0	0	0	0	1	2	2
1005	OTU_10911	1	1	0	0	1	0	0	3	2	2	8	4	4	2	2	1	4	2	1	2	3	1	5	0	1	1	0	0	1	0	0	0	0	0	0	1	0	0	0	0	1	2	0	0	1	0	1	1
1006	OTU_10912	2	3	3	1	0	0	0	0	0	0	0	0	0	0	0	0	0	0	0	0	0	0	0	0	0	1	1	1	3	1	0	0	0	0	1	1	0	0	0	0	0	0	0	0	0	0	0	0
1007	OTU_10913	0	1	0	0	0	0	0	2	0	1	1	0	0	1	1	0	0	0	0	0	0	1	0	0	1	0	0	0	0	0	0	1	0	0	1	0	0	0	0	0	0	0	0	0	1	0	0	0
1008	OTU_10914	0	0	0	0	0	0	0	0	0	0	0	0	0	0	0	0	0	0	0	0	0	0	0	0	0	0	0	0	0	0	0	0	0	0	0	0	0	0	0	0	0	0	0	0	0	0	0	0
1009	OTU_10915	0	0	0	0	0	0	0	0	0	0	2	2	3	3	5	0	0	0	0	0	1	0	0	0	1	0	0	0	0	0	0	0	0	4	0	0	0	3	2	2	0	0	0	0	0	0	0	0
1010	OTU_10916	0	1	0	0	0	0	0	0	1	0	0	0	0	0	0	0	0	0	0	0	0	0	0	0	0	1	0	0	0	0	0	2	0	2	3	0	0	0	0	0	2	0	0	2	0	0	0	0
1011	OTU_10917	0	0	0	0	0	0	0	0	0	0	2	0	0	0	0	0	1	0	0	0	0	0	0	0	0	0	0	1	0	1	0	0	1	0	2	0	0	0	0	0	0	3	1	1	0	1	0	1
1012	OTU_10918	0	0	0	0	0	0	0	1	0	0	0	1	1	3	4	1	0	1	0	0	0	3	1	1	1	2	0	0	0	0	0	0	0	0	0	0	1	1	0	0	0	0	0	0	1	0	0	1
1013	OTU_10919	3	4	1	2	2	0	2	1	0	1	2	1	1	1	2	0	0	0	0	0	1	1	1	0	1	1	0	0	0	1	0	0	1	0	0	2	1	0	0	2	0	0	0	0	0	0	0	0
1014	OTU_1092	0	0	0	0	0	0	6	0	0	0	0	0	0	0	0	0	0	0	0	0	0	0	0	0	0	0	0	0	0	0	0	0	0	0	0	0	0	0	0	0	0	0	0	0	0	1	1	0
1015	OTU_10920	3	2	1	2	1	1	0	1	0	1	0	4	1	3	1	3	0	1	0	2	0	0	0	1	1	0	0	0	0	0	1	0	1	1	2	0	3	1	1	1	1	1	0	0	0	0	0	0
1016	OTU_10921	0	0	0	0	0	0	0	0	0	0	0	3	2	1	1	0	1	1	0	0	0	0	0	0	0	0	0	0	0	0	0	0	0	0	0	0	0	0	0	0	0	0	0	0	0	0	0	1
1017	OTU_10922	0	0	0	0	0	0	0	1	3	3	0	1	0	0	0	1	0	14	2	0	3	1	1	1	2	0	1	0	0	0	1	0	0	0	0	0	0	1	1	1	0	0	0	1	0	0	1	0
1018	OTU_10923	0	0	0	0	0	0	0	0	0	0	0	0	0	0	0	0	0	0	0	0	1	1	0	0	0	0	0	0	1	0	7	7	4	2	3	0	0	0	0	0	5	3	0	0	2	0	0	0
1019	OTU_10924	0	0	0	1	0	1	0	0	1	0	1	2	0	0	0	0	0	0	0	0	0	0	0	0	0	0	0	0	0	0	2	1	0	1	1	0	1	1	0	0	0	0	0	0	0	0	0	0
1020	OTU_10925	0	0	0	0	0	0	0	0	0	0	1	0	0	0	0	0	0	0	0	1	0	0	0	1	1	0	1	0	0	0	2	0	1	1	0	1	0	0	1	0	2	5	0	3	0	1	0	0
1021	OTU_10926	0	0	0	0	0	0	0	0	0	0	1	4	2	3	3	0	0	1	0	1	0	0	0	2	1	1	0	0	0	0	1	0	1	2	4	0	0	0	1	0	1	1	1	0	0	0	0	1
1022	OTU_10927	1	0	0	0	0	0	0	0	0	0	0	0	0	0	1	0	0	3	0	0	0	0	3	0	1	0	1	0	1	2	0	1	1	1	0	1	0	0	0	1	0	0	1	0	2	0	2	0
1023	OTU_10928	20	23	43	24	23	34	21	19	40	30	69	49	96	131	83	150	125	188	158	96	172	114	72	75	126	168	281	372	237	165	67	89	132	120	231	145	130	140	82	100	138	55	178	103	98	157	229	72
1024	OTU_10929	1	0	2	0	6	7	0	2	2	0	1	0	1	2	4	0	0	0	0	1	0	0	0	0	3	0	0	0	0	0	0	0	1	1	2	0	1	0	2	0	1	0	1	0	1	0	1	7
1025	OTU_1093	0	0	0	0	0	0	0	0	0	0	0	0	0	0	0	0	0	0	0	0	0	0	0	0	0	1	0	1	0	0	3	0	1	0	0	0	0	0	0	0	0	0	0	1	0	0	0	0
1026	OTU_10930	0	0	0	0	0	0	0	0	0	0	1	2	2	1	2	0	0	0	0	0	0	3	0	0	0	0	0	0	0	0	0	1	0	0	0	0	0	0	0	0	0	0	0	0	0	1	0	0
1027	OTU_10931	0	0	0	0	2	0	0	0	0	0	1	1	0	0	4	0	0	0	0	0	0	0	3	1	0	0	0	0	0	1	4	0	1	1	0	0	0	0	0	0	0	1	1	1	0	0	2	0
1028	OTU_10932	0	0	0	0	0	0	0	0	0	0	2	5	13	2	15	3	3	1	0	2	1	2	3	2	3	0	0	0	0	0	1	0	0	1	1	0	0	0	0	0	1	0	0	0	0	2	0	0
1029	OTU_10933	0	0	0	0	0	0	1	0	1	0	1	2	2	1	2	2	11	2	3	6	0	0	0	0	0	0	0	0	0	0	0	0	0	0	0	0	0	0	0	0	0	0	0	0	0	1	0	1
1030	OTU_10934	0	0	0	0	0	0	0	0	0	1	0	0	0	3	0	0	0	0	0	0	0	0	0	0	0	0	0	0	0	0	0	0	0	0	0	3	1	1	0	0	0	0	0	0	0	0	0	0
1031	OTU_10935	0	0	0	0	0	0	0	0	0	0	0	0	0	0	0	3	0	0	2	0	0	0	0	0	0	0	0	0	0	0	0	0	0	0	0	2	0	0	0	0	0	0	0	0	0	0	0	0
1032	OTU_10936	0	0	0	0	0	0	0	0	0	0	0	0	0	1	0	1	0	1	0	0	1	0	1	1	2	0	0	1	0	1	1	0	1	0	0	0	0	0	1	0	0	0	1	0	0	0	0	0
1033	OTU_10937	0	0	0	0	0	0	0	0	0	0	0	0	0	0	0	1	4	4	4	2	1	2	0	1	1	1	0	0	0	0	1	1	0	0	0	0	0	0	0	0	0	0	0	0	0	3	2	4
1034	OTU_10938	0	0	0	0	0	1	1	2	1	0	1	1	1	2	1	2	0	1	1	1	0	1	0	1	0	0	1	1	0	1	0	0	0	2	0	1	1	1	0	0	0	0	0	1	0	0	2	2
1035	OTU_10939	3	3	5	4	3	5	3	6	4	2	1	0	0	1	0	0	0	2	4	1	0	2	1	0	0	2	2	3	2	1	4	4	2	2	1	0	3	3	2	1	0	0	1	1	2	3	2	6
1036	OTU_1094	0	0	0	0	0	0	0	0	0	0	0	0	1	0	0	0	0	0	0	0	0	0	0	0	0	0	0	0	0	0	2	0	0	0	0	0	0	0	0	0	1	0	0	1	0	0	0	0
1037	OTU_10940	1	2	1	5	3	1	0	0	1	3	0	0	1	0	1	1	0	0	1	0	0	2	1	1	3	0	0	1	1	1	0	1	0	0	2	0	0	0	0	0	2	1	0	0	0	0	0	0
1038	OTU_10941	0	0	0	0	0	0	0	0	1	0	0	0	0	0	0	1	0	0	0	0	0	0	0	0	0	0	3	1	0	0	2	3	0	5	4	1	2	1	0	1	0	0	1	1	1	0	0	0
1039	OTU_10942	12	6	4	2	2	1	0	0	2	0	0	0	0	0	0	0	0	0	0	0	0	0	0	0	0	0	0	0	0	0	0	0	0	0	0	0	0	0	0	0	0	0	0	0	0	0	0	0
1040	OTU_10943	0	0	0	0	0	0	0	0	0	0	0	0	0	0	0	0	1	0	0	0	0	0	0	0	0	0	0	0	0	0	1	0	0	0	1	1	0	0	0	1	0	0	1	0	0	0	0	0
1041	OTU_10944	0	0	0	0	0	1	1	3	0	1	2	0	2	0	1	1	2	0	2	3	0	2	1	0	2	0	0	0	0	1	1	0	1	0	0	1	0	0	0	0	0	0	1	1	0	0	0	0
1042	OTU_10945	0	1	1	0	0	1	1	0	0	0	1	2	0	0	1	0	1	0	0	1	1	0	1	5	0	1	1	1	0	1	2	2	0	0	1	1	2	0	1	0	2	0	2	0	1	1	1	1
1043	OTU_10946	0	0	0	0	0	0	0	0	2	0	0	0	1	0	0	0	0	0	0	0	2	3	1	2	1	1	0	0	1	1	0	0	0	0	0	1	2	2	1	1	0	0	0	0	0	0	0	0
1044	OTU_10947	0	0	0	0	0	0	0	0	1	0	1	0	0	0	0	0	0	0	0	0	1	0	0	1	1	0	0	0	0	0	0	0	1	0	0	0	0	0	0	0	0	0	0	0	0	0	0	1
1045	OTU_10948	1	1	1	2	1	0	3	0	2	1	0	0	0	1	0	1	0	0	0	0	0	0	0	0	0	0	0	0	1	0	0	0	0	1	0	1	3	3	0	0	0	0	0	0	0	0	0	0
1046	OTU_10949	0	1	0	2	1	0	1	0	0	0	0	0	0	0	0	0	1	0	0	1	0	1	0	0	1	1	0	1	0	0	2	5	2	4	2	0	0	0	1	1	4	0	0	2	5	1	0	0
1047	OTU_1095	0	0	0	0	0	0	1	0	0	0	0	0	0	0	0	0	0	0	0	0	0	0	0	0	0	1	0	1	1	2	0	0	0	0	0	0	0	0	0	0	1	0	0	0	0	0	0	0
1048	OTU_10950	1	0	1	0	0	0	0	0	1	0	2	0	0	0	0	0	1	0	1	1	0	0	0	0	0	0	0	0	0	0	0	2	0	0	1	0	0	0	0	1	0	0	0	1	0	1	1	1
1049	OTU_10951	0	0	0	0	0	0	0	0	0	0	0	0	0	0	0	3	0	0	0	2	1	0	0	0	0	0	0	0	1	0	0	0	1	1	0	0	0	0	0	0	0	1	0	1	1	1	0	0
1050	OTU_10952	95	58	68	102	72	87	82	127	144	143	185	211	117	115	142	153	180	133	130	140	214	228	158	197	214	110	61	74	96	88	244	192	155	170	86	89	56	107	165	139	179	228	166	169	127	116	194	160
1051	OTU_10953	0	0	0	0	0	0	0	0	1	0	1	1	0	0	0	1	1	0	1	0	0	0	0	1	0	0	0	0	1	1	0	2	1	0	0	0	2	2	0	1	0	0	1	0	1	0	0	0
1052	OTU_10954	0	0	0	0	0	0	0	0	1	1	0	0	0	0	0	2	0	1	0	2	0	0	1	0	0	0	0	1	0	0	0	3	0	1	0	1	0	0	0	0	5	3	3	1	3	0	0	0
1053	OTU_10955	0	0	0	0	0	0	0	0	0	0	0	0	0	0	0	3	1	0	1	5	0	0	0	0	0	0	0	0	0	0	0	0	0	0	0	0	0	0	0	0	0	0	0	0	0	0	3	1
1054	OTU_10956	0	3	4	0	1	0	0	0	0	1	0	0	0	0	1	1	0	0	1	0	0	0	0	0	0	0	0	0	0	0	0	0	0	0	0	1	2	0	1	0	0	0	0	0	0	0	0	0
1055	OTU_10957	0	0	0	0	1	0	1	0	0	0	1	3	1	0	0	0	1	0	1	0	1	0	0	1	1	0	0	0	1	0	2	0	2	0	0	0	0	0	0	0	1	1	0	0	0	0	2	1
1056	OTU_10958	0	0	0	0	0	0	0	0	0	0	1	2	0	0	0	1	1	1	1	1	0	0	0	0	1	0	0	0	0	0	0	0	2	0	1	0	0	0	0	0	1	0	1	0	0	1	0	0
1057	OTU_10959	0	0	0	0	0	0	0	0	0	0	1	3	2	1	5	3	0	0	0	0	0	0	0	0	0	0	0	0	0	0	0	0	0	0	0	0	0	0	0	0	0	0	0	0	0	0	0	0
1058	OTU_1096	0	0	0	0	0	0	0	0	0	0	0	0	0	0	0	0	0	0	0	0	0	0	0	0	0	0	0	0	0	0	0	1	1	0	1	0	0	1	0	2	1	0	2	2	0	0	0	0
1059	OTU_10960	0	0	0	0	0	0	0	0	0	0	0	0	0	0	4	2	0	0	0	0	0	0	0	0	0	0	1	0	1	0	0	0	0	0	0	0	0	1	0	0	0	0	0	0	0	1	0	0
1060	OTU_10961	0	0	0	0	0	0	0	0	0	0	0	1	1	1	0	1	0	1	1	4	0	0	0	0	0	0	0	0	0	0	0	0	0	0	0	0	0	0	0	1	0	0	0	0	0	0	0	1
1061	OTU_10962	0	0	0	0	0	0	0	0	0	0	0	0	0	0	0	4	5	3	3	2	0	0	0	0	0	0	0	0	0	0	0	0	1	0	0	0	0	0	0	0	0	0	1	0	0	0	0	0
1062	OTU_10963	0	0	0	0	0	0	0	0	0	0	0	0	0	0	0	1	2	0	0	5	0	0	0	0	0	0	0	0	0	0	0	0	0	0	0	0	0	0	0	0	0	0	1	1	0	0	0	0
1063	OTU_10964	0	0	0	0	0	0	0	0	0	0	1	3	2	2	2	1	0	0	0	0	3	2	1	2	1	3	0	0	0	0	0	0	0	5	0	1	0	1	1	1	0	0	1	0	1	0	0	1
1064	OTU_10965	0	0	0	0	0	0	0	0	0	0	0	0	0	0	0	0	0	0	0	0	0	0	0	0	0	0	0	0	0	0	0	2	3	1	4	0	0	0	0	0	0	0	0	0	0	0	0	0
1065	OTU_10966	3	5	5	1	6	1	2	1	1	1	0	0	0	1	0	0	0	0	0	0	2	0	0	0	0	0	0	2	0	1	0	0	0	0	1	1	1	0	1	1	2	0	0	0	0	0	0	0
1066	OTU_10967	0	0	0	0	0	0	1	1	0	0	0	0	0	1	0	0	2	0	0	0	0	1	0	1	0	0	1	0	0	0	0	2	0	0	2	0	1	0	1	0	1	0	0	2	0	0	0	1
1067	OTU_10968	0	0	0	0	0	0	0	0	1	0	0	0	0	0	0	1	0	2	0	0	0	0	0	0	0	0	0	0	0	0	0	0	0	1	0	0	0	0	0	0	0	0	0	1	1	0	2	1
1068	OTU_10969	33	45	53	33	46	67	48	44	54	42	170	108	230	136	184	71	27	30	55	26	103	105	63	61	89	43	63	58	44	31	56	64	131	98	149	97	67	62	31	26	118	99	122	127	81	28	39	17
1069	OTU_1097	2	3	0	1	0	0	1	1	0	0	0	0	0	0	0	0	0	0	0	0	0	0	0	0	0	0	0	0	1	1	0	0	0	0	0	0	0	0	0	0	0	0	0	0	0	0	0	0
1070	OTU_10970	0	0	0	0	0	0	1	1	0	0	0	1	0	1	1	0	0	0	0	0	1	1	0	2	2	0	0	0	1	0	0	0	0	0	0	0	0	0	0	1	1	1	0	0	0	1	1	1
1071	OTU_10971	5	7	1	0	0	0	1	2	1	3	2	2	4	1	0	2	2	1	1	0	1	0	2	1	1	2	2	1	2	1	1	0	0	1	2	1	2	1	0	4	0	4	0	1	0	1	0	0
1072	OTU_10972	0	0	0	0	0	4	1	3	2	2	8	5	1	0	5	2	3	0	2	1	4	3	2	1	2	0	0	0	0	0	1	1	0	0	1	1	0	0	0	0	1	0	0	1	1	2	0	1
1073	OTU_10973	0	0	0	0	0	0	0	0	2	0	0	0	0	0	1	3	0	0	0	0	0	0	2	1	1	1	0	0	0	0	0	1	1	0	0	2	2	3	0	5	0	0	0	0	0	0	0	0
1074	OTU_10974	0	0	0	0	0	0	0	0	0	0	3	2	5	1	0	0	0	0	0	0	2	0	1	2	1	0	0	0	0	1	0	0	0	0	1	0	0	0	0	0	0	0	0	1	0	0	0	0
1075	OTU_10975	0	0	0	0	0	0	0	0	0	0	3	2	1	0	0	2	1	2	0	0	0	0	5	1	1	0	1	0	0	0	3	1	0	0	0	0	0	1	0	1	1	2	1	2	0	2	0	2
1076	OTU_10976	0	1	0	0	0	0	0	0	0	0	1	1	4	1	9	1	1	0	0	0	1	1	0	1	1	0	0	0	1	0	0	0	0	0	0	0	0	0	0	2	0	0	3	0	1	0	1	0
1077	OTU_10977	0	0	1	4	1	1	1	0	0	2	1	0	6	3	3	1	1	0	5	0	2	1	0	0	3	0	0	0	2	1	2	0	1	1	0	0	0	1	0	0	0	0	2	0	0	0	3	0
1078	OTU_10978	0	0	0	0	0	1	1	0	0	0	1	0	0	0	0	1	0	0	0	0	0	0	0	1	0	1	0	0	1	0	0	2	0	0	1	1	0	0	0	0	0	1	0	0	2	0	0	0
1079	OTU_10979	0	1	0	0	0	0	0	0	2	2	0	0	0	0	0	2	2	3	0	1	0	0	0	1	1	0	1	0	1	2	0	0	0	0	0	0	3	1	4	1	0	0	1	1	0	3	2	2
1080	OTU_1098	0	0	0	0	0	2	1	1	0	0	0	0	0	0	0	0	0	0	0	0	0	0	0	0	0	0	1	1	0	0	0	0	0	0	0	0	0	0	0	0	0	0	0	0	0	0	0	0
1081	OTU_10980	0	1	0	0	0	0	0	0	0	0	0	0	0	1	0	1	0	5	0	0	0	0	0	0	0	0	0	0	0	0	1	2	0	1	4	0	1	2	0	1	0	0	0	0	1	0	1	0
1082	OTU_10981	1	0	0	0	0	0	0	0	1	0	0	0	1	0	2	0	1	3	1	1	1	2	0	3	0	0	1	2	0	1	0	0	0	0	0	2	2	4	2	1	0	0	1	0	0	2	1	0
1083	OTU_10982	3	8	10	9	5	6	13	9	11	8	0	2	0	10	2	11	4	5	5	6	1	0	3	0	1	7	3	8	17	6	11	10	6	8	16	17	18	8	5	4	12	10	10	8	16	1	7	4
1084	OTU_10983	0	0	0	0	0	0	0	0	0	0	0	0	0	0	1	0	0	3	5	1	0	0	0	2	0	2	4	3	2	2	0	0	0	0	0	0	0	0	1	0	0	0	0	0	0	0	0	0
1085	OTU_10984	0	0	0	0	0	0	0	0	0	0	0	0	0	0	0	0	0	0	0	1	0	0	0	0	0	0	0	0	0	0	0	0	0	0	0	0	0	0	0	2	1	0	0	0	0	1	1	0
1086	OTU_10985	0	4	0	4	1	0	1	0	1	1	0	0	0	0	0	2	1	2	2	0	0	1	0	0	0	1	0	0	0	1	0	1	0	0	0	0	0	0	0	1	1	2	0	0	0	1	4	1
1087	OTU_10986	2	0	0	0	0	0	0	0	1	0	0	0	0	2	0	0	0	0	0	0	0	1	0	0	1	0	0	3	1	1	4	7	5	5	8	2	1	1	2	2	4	2	7	3	11	0	0	0
1088	OTU_10987	0	0	0	0	0	0	0	0	0	1	0	0	0	2	1	0	1	1	0	2	1	1	0	1	1	0	0	0	0	1	1	0	0	0	0	0	0	0	0	0	0	2	3	1	2	2	0	0
1089	OTU_10988	0	0	0	0	0	0	0	0	0	0	0	0	0	0	0	0	0	0	0	0	0	0	0	0	0	0	0	1	0	0	0	2	1	2	2	0	0	0	0	0	1	0	0	3	1	0	1	0
1090	OTU_10989	0	0	0	0	0	0	0	0	0	0	0	0	0	0	0	0	0	0	0	0	0	0	0	0	0	3	0	0	0	0	5	1	1	2	1	0	0	0	0	1	0	3	0	1	1	1	0	1
1091	OTU_1099	0	0	2	0	0	0	0	0	0	1	0	0	0	0	0	0	0	0	0	0	0	0	0	0	0	0	0	0	1	1	0	0	1	0	0	0	0	1	0	0	0	0	0	0	0	0	0	0
1092	OTU_10990	0	0	0	1	1	0	0	0	0	1	0	0	0	0	0	0	0	0	0	0	0	0	0	0	0	0	10	1	0	0	0	0	0	0	1	0	0	0	0	0	0	0	0	0	0	0	0	3
1093	OTU_10991	0	0	0	0	0	0	0	0	0	0	0	0	0	0	0	0	0	0	0	0	0	0	0	0	0	1	0	0	0	0	1	0	0	1	1	0	0	0	0	0	0	1	1	4	5	0	0	0
1094	OTU_10992	0	0	0	0	0	0	0	0	0	0	0	0	0	0	0	0	0	0	0	0	0	0	0	0	0	0	0	0	0	0	2	1	0	17	4	0	0	0	0	0	5	1	0	2	1	0	0	0
1095	OTU_10993	0	0	0	0	0	0	0	0	0	0	0	0	0	0	0	0	0	0	0	0	0	0	0	0	0	0	1	0	2	0	1	4	2	2	4	0	0	0	0	0	0	0	0	1	0	0	0	0
1096	OTU_10994	0	0	0	0	0	0	1	0	0	2	0	3	0	4	4	3	2	1	3	7	1	0	1	1	1	2	1	0	0	0	11	0	4	1	0	0	0	1	0	0	2	4	4	7	1	0	1	1
1097	OTU_10995	0	0	0	0	1	0	0	0	3	1	0	0	0	0	0	0	0	0	0	0	0	0	0	0	0	1	0	0	1	0	0	0	1	0	0	0	0	5	0	1	1	2	0	0	0	0	0	0
1098	OTU_10996	0	0	0	0	0	0	5	4	10	3	0	0	0	0	0	0	0	1	0	0	0	0	0	0	0	0	0	2	0	0	0	0	0	0	0	1	1	1	0	0	0	0	0	0	0	0	0	0
1099	OTU_10997	102	131	108	182	166	269	256	250	205	213	146	133	74	154	90	120	185	164	227	179	118	144	116	102	83	179	198	167	167	152	251	216	174	189	154	194	92	124	201	203	185	233	192	232	229	227	240	219
1100	OTU_10998	0	1	0	1	0	0	1	1	0	3	3	1	1	2	0	0	0	0	0	0	0	0	2	2	0	1	0	0	1	0	0	0	0	0	0	1	0	0	0	0	0	0	0	0	0	0	0	0
1101	OTU_10999	5	4	1	2	0	2	0	0	0	1	0	0	0	0	0	0	0	0	0	0	0	0	0	0	0	1	0	0	0	0	0	0	0	0	0	0	0	2	1	0	0	0	0	0	0	0	0	0
1102	OTU_11	0	0	0	0	1	0	1	0	0	0	0	0	0	0	0	0	0	0	0	0	0	0	0	0	0	0	0	0	0	0	0	0	0	0	0	0	0	1	0	0	0	0	0	0	0	0	0	0
1103	OTU_110	1	1	1	2	1	1	0	1	0	0	0	0	0	0	0	0	0	0	0	0	2	0	0	0	0	0	0	0	0	0	0	0	0	0	0	0	0	0	0	0	0	0	0	0	0	0	0	0
1104	OTU_1100	0	1	0	1	0	0	0	0	0	0	0	0	0	1	0	0	0	0	0	0	0	0	1	0	0	3	0	1	0	0	1	1	0	1	2	1	0	0	0	0	0	0	0	2	1	0	0	0
1105	OTU_11000	0	0	0	0	0	0	0	0	0	0	0	0	0	1	1	1	0	2	1	0	0	1	0	1	2	0	1	1	1	0	0	0	0	2	2	1	0	0	0	0	0	1	3	2	0	1	1	0
1106	OTU_11001	0	0	0	0	0	0	1	0	0	0	0	0	0	0	0	0	0	0	0	0	0	0	0	0	0	0	0	0	0	0	0	0	0	0	0	0	0	1	0	0	0	2	0	0	0	0	0	0
1107	OTU_11002	0	0	0	0	0	0	0	0	0	0	0	0	0	0	0	1	0	1	0	1	0	0	0	0	0	0	0	0	0	0	0	0	0	0	0	3	1	1	0	0	0	0	0	0	0	0	0	0
1108	OTU_11003	0	0	0	0	0	0	0	0	0	0	2	1	0	1	0	0	0	0	1	0	2	3	0	1	0	0	0	0	0	0	0	0	0	0	0	0	0	0	0	0	0	2	0	0	0	0	0	0
1109	OTU_11004	0	0	0	0	0	0	0	0	1	0	2	0	0	3	1	0	0	2	1	2	1	1	0	0	0	0	0	0	0	1	1	1	0	0	0	0	0	0	0	0	0	0	0	1	0	1	1	0
1110	OTU_11005	0	0	0	2	0	0	1	0	0	0	3	0	0	0	0	0	0	0	0	0	2	0	1	0	2	1	0	0	0	0	1	2	0	1	1	0	0	0	0	0	0	1	0	1	1	0	0	0
1111	OTU_11006	134	124	130	145	173	171	178	193	191	195	117	104	72	142	62	146	232	225	229	190	125	145	141	171	131	266	269	227	271	215	273	248	213	244	147	137	102	153	233	261	203	182	191	204	211	188	176	205
1112	OTU_11007	0	2	1	0	0	0	3	0	0	1	0	0	0	1	0	2	1	0	1	0	0	0	0	0	0	1	1	0	0	1	0	0	0	0	0	2	1	2	0	0	0	0	0	0	0	0	1	0
1113	OTU_11008	0	0	1	0	0	1	3	2	3	1	0	0	0	0	0	0	0	0	0	0	0	0	0	0	0	0	0	0	0	0	0	0	0	0	0	2	1	2	0	1	0	0	0	0	0	0	0	0
1114	OTU_11009	0	0	0	0	0	0	0	0	0	0	0	0	0	1	0	6	2	0	6	3	1	1	0	0	0	0	0	1	0	0	0	1	0	0	0	0	0	1	0	1	0	0	1	2	0	2	0	0
1115	OTU_1101	0	0	3	2	1	0	0	0	0	0	0	0	0	0	0	0	0	0	0	0	2	0	1	0	0	0	0	0	0	0	0	0	0	0	0	0	0	1	0	0	0	0	0	0	0	0	0	0
1116	OTU_11010	0	0	0	0	0	0	0	0	0	0	0	0	0	0	0	0	0	2	0	1	0	1	0	1	2	0	0	0	0	0	0	0	0	0	0	0	0	1	0	0	0	0	0	0	0	0	0	0
1117	OTU_11011	0	0	0	0	0	0	0	0	0	0	3	4	3	1	0	0	0	0	0	0	1	0	1	0	0	0	0	0	0	0	0	0	0	0	0	0	0	0	0	0	0	0	0	1	0	0	0	0
1118	OTU_11012	0	0	0	0	0	0	0	0	0	0	0	1	2	0	0	0	0	0	0	0	0	0	0	0	0	0	0	0	0	0	0	0	1	0	1	0	0	0	0	0	0	0	3	1	1	0	0	0
1119	OTU_11013	0	0	0	0	0	0	0	0	0	2	0	2	0	0	0	1	0	0	0	1	1	0	0	0	1	0	0	0	0	0	1	1	0	0	0	0	1	0	0	1	1	0	0	0	0	1	1	0
1120	OTU_11014	0	0	0	0	0	2	0	1	0	0	0	0	0	1	0	3	2	2	0	0	0	0	0	0	0	0	1	1	0	0	0	0	0	0	0	1	1	0	0	2	0	0	0	0	0	2	0	2
1121	OTU_11015	0	0	0	0	0	1	0	0	0	0	0	0	0	0	0	5	2	2	1	1	0	0	0	0	0	0	0	0	0	0	0	0	0	0	0	1	0	3	1	0	0	0	0	0	0	2	0	1
1122	OTU_11016	0	0	0	0	0	0	0	0	0	0	0	0	0	0	0	0	2	0	0	6	0	0	0	0	0	0	0	0	0	0	0	0	0	0	0	0	0	0	0	0	0	0	0	0	0	0	0	1
1123	OTU_11017	0	0	0	0	0	0	0	0	0	0	0	0	0	0	0	7	2	1	0	1	0	0	1	0	0	1	0	0	0	0	0	0	0	0	0	0	0	0	1	0	0	0	0	0	0	0	0	0
1124	OTU_11018	0	0	0	0	0	1	1	1	2	1	0	0	0	0	0	0	0	0	0	1	0	0	0	0	0	0	0	1	0	0	0	0	0	0	0	0	0	0	1	1	0	0	0	0	0	0	0	0
1125	OTU_11019	2	4	2	3	5	0	0	0	0	0	0	0	0	0	0	0	0	1	0	0	0	0	0	0	0	0	0	0	0	0	0	0	0	0	0	0	0	0	0	0	0	0	0	0	1	0	0	0
1126	OTU_1102	1	1	0	0	1	2	2	1	1	2	0	0	0	0	0	1	0	0	0	0	0	0	0	0	0	0	0	0	0	0	0	0	0	0	0	0	0	0	0	1	0	0	0	0	0	0	0	0
1127	OTU_11020	1	0	0	0	1	1	0	1	0	0	0	0	0	0	0	0	0	0	1	0	0	0	0	0	0	0	1	0	0	0	0	0	0	0	0	0	0	1	0	0	0	0	0	0	0	0	0	0
1128	OTU_11021	78	84	72	78	86	82	106	111	117	116	124	113	57	74	53	60	112	95	131	86	136	96	112	126	104	61	54	51	48	61	81	103	93	80	40	53	61	64	121	104	89	88	65	65	78	66	51	64
1129	OTU_11022	0	0	0	0	0	0	0	0	0	0	0	0	0	0	0	0	0	0	0	0	0	0	0	0	0	1	3	3	3	2	0	0	0	0	0	0	0	0	1	0	0	0	0	0	0	0	0	0
1130	OTU_11023	0	0	0	0	0	1	0	0	0	3	0	1	2	1	2	0	0	0	3	0	0	2	0	0	2	0	0	2	0	1	1	2	2	0	2	1	5	2	0	0	2	0	2	0	0	0	2	1
1131	OTU_11024	0	0	0	0	0	0	0	0	1	0	0	0	0	0	0	0	0	0	0	0	0	0	0	0	0	1	1	0	0	1	0	0	0	0	0	1	0	0	0	0	0	0	0	0	0	0	0	0
1132	OTU_11025	0	0	0	0	0	0	0	0	0	0	0	0	0	0	0	0	0	0	0	0	0	0	0	0	0	0	2	4	4	2	0	0	0	0	0	0	0	0	0	0	2	0	1	0	0	0	0	0
1133	OTU_11026	0	0	0	0	0	0	0	0	0	0	0	0	0	0	0	0	0	0	0	0	0	0	0	0	0	0	0	0	0	0	1	1	3	1	1	0	0	0	0	0	1	0	6	2	0	0	0	0
1134	OTU_11027	0	0	0	0	0	0	0	0	0	0	0	0	0	0	0	0	0	0	0	0	0	0	0	0	0	0	0	0	0	0	2	1	1	1	0	0	0	1	0	1	1	0	0	0	0	0	0	0
1135	OTU_11028	0	0	0	0	0	0	0	0	0	0	0	0	0	0	0	0	0	0	0	0	0	0	0	0	0	0	0	0	0	0	0	0	0	0	0	0	0	0	0	0	0	0	0	0	0	0	0	0
1136	OTU_11029	0	0	0	0	0	0	4	0	1	0	0	0	0	0	0	1	0	0	0	0	0	0	0	0	0	0	0	0	0	0	0	0	0	0	0	1	0	0	1	1	0	0	0	0	0	0	0	0
1137	OTU_1103	7	1	6	2	5	2	0	0	0	0	0	0	0	0	0	0	0	0	0	0	0	0	0	0	0	0	0	0	0	0	0	0	1	0	0	0	0	0	0	0	0	0	0	0	0	0	0	0
1138	OTU_11030	0	0	0	0	0	0	0	0	0	0	0	0	0	0	0	0	1	1	0	1	0	0	0	0	0	0	1	0	0	0	0	0	0	0	0	0	0	0	0	0	0	0	0	0	0	0	0	1
1139	OTU_11031	2	0	0	1	1	3	1	2	0	1	0	0	0	1	0	0	0	0	0	0	0	0	0	0	0	0	0	1	0	0	0	0	0	0	0	1	1	0	0	0	0	0	0	0	0	0	0	0
1140	OTU_11032	0	0	0	2	0	2	1	1	1	1	0	0	0	0	0	0	0	1	1	0	0	0	0	0	0	1	0	0	1	0	0	0	0	2	0	0	0	0	2	0	2	0	0	0	0	1	1	1
1141	OTU_11033	0	0	0	0	0	1	1	1	1	0	0	0	0	1	0	0	0	0	0	0	0	0	0	0	0	0	0	0	0	0	0	0	0	0	0	1	1	1	0	0	0	0	0	0	0	0	0	0
1142	OTU_11034	2	4	2	8	6	2	4	6	5	4	29	42	17	10	20	2	14	5	13	8	21	24	19	21	18	3	3	2	1	1	11	6	7	7	6	12	2	6	1	8	9	14	9	9	12	12	9	14
1143	OTU_11035	0	0	0	0	0	0	0	0	0	0	0	0	0	0	0	0	0	0	0	0	0	0	0	0	0	1	0	0	0	0	0	0	0	0	0	0	0	2	0	0	0	0	0	0	0	0	0	0
1144	OTU_11036	2	4	1	1	2	12	6	9	7	12	0	11	0	4	0	0	0	0	0	0	9	18	5	6	1	3	2	2	2	1	1	0	0	0	0	6	4	15	10	6	0	0	0	1	0	0	0	2
1145	OTU_11037	0	0	0	0	0	0	0	1	0	0	1	0	2	0	0	0	0	0	0	0	0	0	0	1	0	0	0	0	0	0	0	0	0	0	0	0	0	0	0	0	0	0	0	0	1	0	0	0
1146	OTU_11038	0	1	0	0	0	0	1	1	0	1	1	0	1	1	0	1	0	1	0	0	0	0	0	0	2	0	0	0	0	0	2	1	1	1	0	2	2	1	2	2	0	0	0	0	0	0	0	0
1147	OTU_11039	0	0	0	0	0	0	0	0	0	0	0	0	1	1	0	1	1	2	3	3	0	1	0	0	0	0	0	0	0	0	0	0	0	1	0	0	0	0	2	0	0	0	0	0	0	0	0	1
1148	OTU_1104	0	0	0	3	2	3	1	0	0	1	0	0	0	0	0	0	0	0	0	0	0	0	0	0	0	0	0	0	0	0	0	0	0	0	0	0	0	0	0	0	0	0	0	0	0	0	0	0
1149	OTU_11040	0	0	0	0	0	0	0	0	0	0	0	2	0	1	3	6	0	1	0	0	1	0	0	0	0	2	0	0	2	2	2	4	1	3	1	0	0	0	0	0	1	0	3	0	0	0	1	0
1150	OTU_11041	0	0	0	0	0	0	0	0	0	0	0	1	0	0	0	6	3	0	0	1	0	0	0	0	0	0	0	0	0	0	0	0	0	0	1	0	0	1	0	0	0	0	0	0	0	0	0	1
1151	OTU_11042	0	0	0	0	0	0	0	0	0	0	0	1	0	1	0	0	1	0	0	0	0	1	0	0	0	2	1	1	4	1	1	0	0	0	1	0	1	0	0	1	0	0	0	0	0	1	0	0
1152	OTU_11043	0	0	0	0	0	0	0	0	0	0	0	0	0	0	0	0	0	0	0	0	0	0	0	0	0	0	0	0	0	0	0	0	0	0	0	0	0	1	0	0	0	0	0	0	0	2	0	0
1153	OTU_11044	1	0	0	0	0	0	0	0	0	0	0	0	0	0	0	1	0	0	0	1	0	0	0	0	0	0	0	0	0	0	0	0	1	0	0	0	0	0	0	0	0	0	0	1	1	1	0	0
1154	OTU_11045	0	1	0	0	0	0	1	0	1	0	0	1	0	1	0	0	1	0	0	0	0	0	1	0	2	0	0	0	1	1	1	1	0	0	2	1	0	1	0	0	1	0	1	1	3	0	0	2
1155	OTU_11046	0	0	0	0	0	1	0	0	0	0	0	0	0	0	0	0	1	0	0	0	0	0	0	0	0	0	2	0	1	0	3	2	1	1	2	1	1	0	0	0	2	1	1	0	0	0	1	0
1156	OTU_11047	0	0	0	0	0	0	0	0	0	0	0	0	0	0	0	0	0	0	0	0	0	0	0	0	0	0	0	0	0	0	1	6	0	0	1	1	0	1	0	0	0	0	1	1	0	0	0	0
1157	OTU_11048	0	0	0	0	0	0	0	0	0	1	0	0	0	0	0	0	0	0	0	0	0	0	0	0	0	0	0	0	0	0	2	4	2	0	1	0	0	0	0	0	0	2	2	2	2	0	0	0
1158	OTU_11049	0	0	0	0	0	0	0	0	0	0	0	0	0	0	0	0	0	0	0	0	0	1	0	1	0	0	0	0	0	0	1	2	1	0	0	0	0	0	0	0	0	0	1	1	3	0	0	0
1159	OTU_1105	2	1	1	1	2	1	0	0	0	0	0	0	0	0	0	0	0	0	0	0	0	0	0	0	0	0	0	0	0	0	0	0	0	0	0	0	0	0	0	0	0	0	0	0	0	0	0	0
1160	OTU_11050	1	2	4	3	1	0	0	0	0	0	0	0	0	0	0	0	0	0	0	0	0	0	0	0	0	0	0	0	0	0	0	0	0	0	0	0	0	0	0	0	0	0	0	0	0	0	0	0
1161	OTU_11051	0	0	0	0	0	0	0	0	0	0	0	0	0	0	0	1	0	0	0	0	1	0	0	0	0	0	1	0	0	0	0	1	0	0	0	1	1	1	1	3	0	0	0	0	1	0	2	0
1162	OTU_11052	1	2	2	2	0	0	0	2	1	4	1	0	0	0	0	0	1	1	0	1	0	2	0	0	1	1	0	0	0	0	0	1	1	2	0	1	1	0	0	0	0	3	1	1	0	1	0	0
1163	OTU_11053	0	1	0	0	0	0	0	0	0	0	0	0	0	0	0	0	0	1	0	0	2	0	2	0	0	0	0	0	0	0	0	0	0	0	0	0	0	0	0	0	0	0	0	0	0	0	0	0
1164	OTU_11054	3	0	2	0	1	0	1	0	0	0	0	0	0	0	0	0	0	0	0	0	0	0	0	0	0	0	0	0	0	0	0	0	0	0	0	0	0	0	0	0	0	0	0	0	0	0	0	0
1165	OTU_11055	1	0	0	0	0	0	0	0	1	0	0	0	0	1	0	0	4	1	3	0	0	0	0	0	0	0	0	0	0	1	0	0	0	1	0	0	0	0	1	0	0	1	0	1	0	0	1	1
1166	OTU_11056	0	0	0	0	0	0	0	0	0	0	0	0	1	0	0	1	0	0	1	0	0	0	0	1	0	0	0	0	1	0	1	0	0	1	0	0	0	0	0	0	0	0	1	0	0	1	0	0
1167	OTU_11057	162	201	159	163	145	58	98	167	186	156	64	49	38	58	52	90	123	127	111	213	93	77	84	88	122	118	100	115	167	132	197	308	157	194	96	75	73	97	163	182	133	170	289	143	205	201	240	308
1168	OTU_11058	0	0	0	0	0	0	0	0	1	0	0	0	0	0	0	0	0	0	1	1	0	0	0	0	0	1	0	0	0	0	0	0	0	0	0	0	0	0	0	0	0	0	0	0	0	0	0	0
1169	OTU_11059	0	0	0	0	0	0	0	0	0	0	0	0	0	0	0	1	0	1	0	0	0	0	0	0	0	0	0	0	1	0	1	0	0	0	1	0	0	0	0	0	0	0	0	0	0	0	0	0
1170	OTU_1106	2	1	3	1	1	0	0	0	0	0	0	0	0	0	0	0	0	0	0	0	0	0	0	0	0	0	0	0	0	0	1	0	0	0	0	0	0	0	0	0	0	0	1	0	0	0	0	0
1171	OTU_11060	5	7	1	5	0	0	3	1	14	6	0	0	0	2	0	0	1	0	0	0	1	0	0	0	0	1	1	1	1	1	0	0	0	0	0	0	1	0	1	1	0	0	0	0	0	1	1	0
1172	OTU_11061	0	0	0	0	0	0	0	0	0	0	0	0	0	0	0	0	0	0	1	0	0	0	0	0	0	0	0	0	0	0	0	0	0	0	0	0	0	1	0	0	0	0	0	0	0	3	0	1
1173	OTU_11062	1	0	1	0	1	0	0	0	0	0	1	0	0	0	1	0	0	0	0	1	0	2	0	0	0	1	0	0	0	0	0	0	1	0	0	0	0	0	0	0	0	0	0	0	0	1	0	0
1174	OTU_11063	0	0	0	0	0	1	0	0	0	1	0	2	1	0	1	0	1	0	1	0	0	1	1	1	2	0	1	0	0	1	0	1	1	1	0	0	0	2	0	0	1	1	0	0	1	0	1	1
1175	OTU_11064	0	0	0	0	0	0	0	0	0	0	0	1	1	2	0	0	0	0	0	0	1	0	0	0	1	0	0	0	0	0	0	0	0	0	0	0	0	0	0	0	1	0	0	0	0	1	1	0
1176	OTU_11065	0	0	0	0	0	0	0	1	0	0	0	1	0	1	2	1	0	0	0	2	0	0	0	1	0	0	0	1	0	0	0	0	0	0	0	0	0	0	0	0	0	0	0	2	0	0	1	1
1177	OTU_11066	0	0	0	0	0	0	0	0	0	0	1	1	3	0	5	2	1	1	0	2	2	3	2	0	1	0	0	1	1	0	0	0	0	0	0	0	0	0	0	0	0	0	0	0	0	2	0	0
1178	OTU_11067	0	1	2	0	0	1	0	1	3	1	0	0	0	1	0	2	0	2	0	2	0	0	0	0	0	1	0	0	2	1	0	0	0	0	1	0	0	0	0	1	2	0	1	0	2	2	0	2
1179	OTU_11068	0	0	0	0	0	0	0	1	0	0	0	0	0	0	0	0	1	1	0	0	1	0	0	1	0	0	1	0	0	0	0	0	1	1	0	0	0	0	0	0	0	1	0	0	0	0	0	1
1180	OTU_11069	0	2	0	0	0	0	0	0	0	0	0	0	0	0	0	2	2	2	2	1	0	0	0	0	0	0	0	0	0	0	0	0	0	0	0	0	0	0	0	0	0	0	0	0	0	0	0	0
1181	OTU_1107	5	2	3	3	0	0	0	0	0	0	0	0	0	0	0	0	0	0	0	0	0	0	0	0	0	0	0	0	0	0	0	0	0	0	0	0	0	0	0	0	0	0	0	0	0	0	0	0
1182	OTU_11070	1	0	1	2	0	1	0	1	1	0	0	0	0	1	0	0	0	0	0	0	0	0	0	0	0	0	0	0	0	0	0	0	0	0	0	0	0	0	0	0	0	0	0	0	0	1	0	0
1183	OTU_11071	0	1	0	0	0	1	0	1	0	2	0	0	0	0	0	0	2	0	0	0	1	0	0	1	0	2	1	0	0	2	1	1	1	2	1	2	1	0	2	1	0	1	0	0	0	0	0	0
1184	OTU_11072	0	0	0	0	0	0	0	0	0	0	0	0	0	0	0	2	1	2	1	0	0	1	0	0	0	0	0	1	0	1	1	0	0	0	0	0	0	0	0	0	0	0	0	0	0	3	3	2
1185	OTU_11073	0	0	0	0	0	0	0	0	0	0	0	0	0	0	0	1	2	0	1	1	0	0	0	0	0	0	0	0	0	0	0	0	0	0	2	0	0	0	1	0	0	0	0	0	0	1	0	0
1186	OTU_11074	0	0	0	1	0	0	0	1	0	2	0	0	0	0	0	0	0	0	0	0	0	0	0	0	0	0	0	0	0	0	0	0	0	0	0	0	1	1	1	0	0	0	0	0	0	0	0	0
1187	OTU_11075	0	0	0	0	0	0	0	0	0	0	1	0	0	1	0	0	0	1	0	1	1	0	0	0	0	0	1	0	0	1	0	0	0	0	0	0	2	1	1	1	0	0	1	0	0	1	3	0
1188	OTU_11076	0	0	0	0	0	0	0	0	0	0	0	0	0	0	0	0	0	2	0	0	0	0	0	0	0	0	0	0	1	1	0	0	0	0	0	0	0	1	0	0	0	0	0	1	0	0	0	0
1189	OTU_11077	0	0	0	0	0	0	0	0	0	0	0	0	0	0	0	0	0	0	0	0	0	1	0	0	0	0	0	0	0	0	0	0	0	0	0	0	0	0	0	0	0	1	0	1	4	0	0	0
1190	OTU_11078	0	2	1	2	0	0	0	0	0	0	0	0	0	0	0	0	0	0	0	0	0	0	0	0	0	0	0	0	0	0	0	0	0	0	0	0	0	0	0	0	0	0	0	0	0	0	0	0
1191	OTU_11079	0	0	0	0	0	0	0	0	0	0	0	0	0	0	0	0	0	0	0	0	0	0	0	0	0	0	0	0	0	0	0	2	0	1	2	0	0	0	0	0	0	1	0	0	0	0	0	0
1192	OTU_1108	2	0	2	1	4	3	4	2	0	0	2	2	1	1	1	0	0	0	0	0	0	2	0	0	0	0	0	0	0	1	0	0	0	0	1	1	0	0	0	1	0	0	0	0	0	0	0	0
1193	OTU_11080	4	2	1	2	2	1	0	1	0	0	0	0	0	1	0	0	0	0	0	0	0	0	0	0	0	0	0	0	0	0	0	0	0	0	0	0	0	0	0	0	0	0	0	0	0	0	1	0
1194	OTU_11081	0	0	0	0	0	0	0	0	0	0	0	0	0	0	0	0	0	0	1	0	0	0	0	0	0	0	0	0	0	0	0	0	0	0	0	0	0	0	0	0	2	1	1	2	0	0	0	0
1195	OTU_11082	8	3	2	0	1	0	0	0	0	0	0	0	0	0	0	0	0	0	0	0	0	0	0	0	0	0	0	0	0	0	0	0	0	0	0	0	0	0	0	0	0	0	0	0	0	0	0	0
1196	OTU_11083	0	0	0	0	0	0	0	0	0	10	0	0	0	0	0	0	0	0	0	0	0	0	0	0	0	0	0	0	0	0	0	0	0	0	0	0	0	0	0	0	0	0	0	0	0	0	0	0
1197	OTU_11084	0	0	0	0	0	0	0	3	2	2	3	1	0	7	3	61	8	2	30	127	5	3	4	5	7	3	8	5	3	5	1	0	0	1	1	1	5	12	3	4	0	0	0	0	1	6	20	29
1198	OTU_11085	0	1	1	0	1	5	0	0	0	5	2	3	2	3	2	4	3	0	0	1	1	1	1	1	6	0	0	0	0	2	1	2	0	1	1	2	0	1	0	0	4	9	5	3	0	2	2	1
1199	OTU_11086	0	0	0	0	0	0	0	0	0	0	0	0	0	0	0	0	0	0	0	0	0	0	0	0	0	0	0	0	0	1	1	0	0	1	0	0	0	0	0	0	0	0	0	0	0	0	0	0
1200	OTU_11087	0	0	0	0	0	0	0	0	0	0	0	0	0	0	0	0	0	0	0	0	0	0	0	0	0	0	0	0	0	0	0	0	0	0	0	0	0	0	0	0	0	0	0	0	0	0	0	0
1201	OTU_11088	0	0	0	0	0	0	0	0	0	0	0	0	0	0	0	0	0	0	0	0	0	0	0	0	0	0	0	0	0	0	0	0	0	0	0	0	0	0	0	0	0	0	0	0	0	0	0	0
1202	OTU_11089	0	0	0	0	0	0	0	0	2	1	0	0	0	0	0	1	0	0	2	0	0	0	0	0	1	0	0	0	0	0	0	0	0	0	1	1	0	0	0	2	0	1	1	0	0	1	1	0
1203	OTU_1109	3	0	1	5	1	0	0	0	0	0	0	0	0	0	0	1	0	0	0	0	0	0	0	0	0	0	0	0	0	0	1	0	0	0	0	0	0	0	0	0	0	0	0	0	0	0	0	0
1204	OTU_11090	0	0	0	0	0	1	1	1	2	0	0	0	0	0	0	0	0	0	0	0	0	0	0	0	0	0	0	0	1	0	0	0	0	0	0	0	0	0	3	1	0	0	0	0	0	0	0	0
1205	OTU_11091	0	0	0	0	0	0	0	0	0	0	0	0	0	0	0	0	0	0	0	0	0	0	0	0	0	0	0	0	0	0	0	1	0	3	0	1	1	0	0	0	0	0	0	0	0	0	0	0
1206	OTU_11092	0	0	0	0	0	0	1	1	0	0	0	0	0	0	0	0	0	0	0	0	0	0	0	0	0	0	0	0	0	0	0	0	0	0	0	0	0	0	0	0	0	0	0	0	0	0	0	0
1207	OTU_11093	0	0	0	0	0	0	0	0	1	0	0	0	0	0	0	2	1	0	1	0	0	0	0	0	0	0	0	0	0	0	0	0	0	0	0	0	0	0	0	0	0	0	0	0	0	0	0	0
1208	OTU_11094	0	0	0	0	0	0	0	0	0	1	0	0	0	0	0	0	0	0	0	0	0	0	0	0	0	1	0	0	0	0	0	0	0	0	0	0	2	0	0	0	0	0	0	0	0	0	0	0
1209	OTU_11095	0	0	1	0	0	0	0	0	0	0	0	0	0	0	0	0	0	0	0	0	0	0	0	1	1	0	0	0	0	0	0	0	0	0	0	0	0	0	0	0	0	0	0	0	0	0	0	0
1210	OTU_11096	0	0	0	1	0	0	0	0	0	0	0	0	0	0	0	0	1	0	0	0	0	0	0	0	0	0	0	0	0	0	0	0	1	0	0	0	0	0	0	0	1	0	0	0	0	0	0	0
1211	OTU_11097	0	0	0	0	0	0	0	1	0	0	0	0	0	0	0	0	0	0	1	0	0	0	0	0	0	0	0	0	2	0	0	0	0	0	0	0	0	1	0	0	0	0	0	0	0	1	0	0
1212	OTU_11098	0	0	0	0	0	0	0	1	0	1	0	0	1	0	0	6	1	0	0	1	1	1	1	1	1	0	0	0	1	0	1	0	0	1	0	0	0	1	0	0	0	0	1	0	0	0	0	0
1213	OTU_11099	4	3	10	1	4	9	8	5	8	6	3	6	2	13	4	13	6	14	4	3	5	15	6	4	7	11	41	32	27	19	18	24	24	29	39	22	33	14	17	12	16	2	24	19	20	14	9	4
1214	OTU_111	2	1	2	4	3	4	1	0	0	0	0	0	0	0	0	0	0	0	0	0	0	0	0	0	0	1	0	1	0	0	0	1	0	0	0	0	0	0	0	0	0	0	0	0	0	0	0	2
1215	OTU_1110	0	1	1	0	0	0	0	1	1	0	0	0	0	0	1	0	0	0	0	0	0	0	0	0	1	1	0	0	0	0	0	0	0	0	0	0	0	0	0	1	0	0	1	0	0	0	0	0
1216	OTU_11100	0	0	0	0	0	0	1	0	0	0	0	1	0	1	2	2	0	0	1	2	1	1	1	3	2	0	0	0	0	0	0	0	0	0	0	3	1	4	2	2	0	0	0	0	0	0	0	0
1217	OTU_11101	1	0	0	0	0	0	1	0	2	0	1	1	0	1	2	0	0	0	0	1	0	0	0	0	1	0	0	0	0	0	0	0	0	0	0	0	0	0	0	0	0	0	0	0	0	0	0	0
1218	OTU_11102	0	0	0	0	0	2	0	0	0	1	0	0	1	0	0	0	0	0	0	0	1	0	1	0	0	0	1	0	0	0	0	0	0	0	0	0	1	0	1	0	0	0	0	0	0	0	0	0
1219	OTU_11103	0	0	0	0	0	0	0	0	0	0	0	0	0	0	0	0	6	2	0	0	0	0	0	0	0	0	0	0	0	0	0	0	0	0	0	0	0	0	0	0	0	0	0	0	0	0	0	1
1220	OTU_11104	0	0	0	0	0	0	0	1	2	1	0	0	0	0	0	0	0	0	0	0	0	0	0	0	0	0	0	0	0	0	0	0	1	0	0	0	1	1	0	0	0	0	0	1	0	0	1	0
1221	OTU_11105	0	0	0	0	0	0	0	0	0	0	0	0	0	0	0	1	0	0	0	0	0	0	0	1	0	0	0	0	0	0	0	2	0	0	0	0	0	0	0	0	0	0	0	0	0	2	0	0
1222	OTU_11106	0	0	0	0	0	0	1	0	0	0	0	0	0	0	0	3	0	0	0	0	0	0	0	0	0	0	1	0	0	0	0	1	0	0	0	0	0	0	0	0	0	0	0	0	0	0	0	0
1223	OTU_11107	0	0	0	0	0	1	0	0	0	0	0	0	0	0	0	1	0	0	0	0	0	0	0	0	0	0	0	0	0	0	0	0	0	0	0	1	1	4	0	0	0	0	0	0	0	0	0	0
1224	OTU_11108	0	0	0	0	1	0	0	0	0	0	1	0	0	0	0	1	2	0	1	1	0	0	0	0	0	0	0	0	0	0	0	0	0	0	0	0	0	0	0	0	0	0	0	0	0	0	0	0
1225	OTU_11109	79	102	75	86	73	78	95	201	161	178	118	98	59	71	64	129	208	200	179	227	112	99	95	77	117	109	117	92	102	96	182	259	170	196	101	47	56	90	115	146	152	204	219	135	180	185	200	218
1226	OTU_1111	0	0	0	0	0	0	0	0	0	1	1	0	0	0	0	0	1	0	0	1	0	3	0	0	0	0	0	1	0	0	0	0	0	0	1	0	0	1	0	0	0	1	0	1	0	0	0	0
1227	OTU_11110	0	2	0	0	0	0	0	0	0	0	0	0	0	0	0	0	1	1	0	0	0	0	0	0	0	0	0	0	0	0	0	0	0	0	0	0	0	1	0	0	0	0	0	0	0	0	1	0
1228	OTU_11111	0	0	0	0	0	1	1	2	0	0	0	0	0	2	0	0	2	1	0	0	0	0	0	0	1	0	0	0	1	0	0	0	0	0	0	0	0	0	0	0	2	1	0	1	1	1	1	3
1229	OTU_11112	0	0	0	0	0	0	0	0	0	0	0	0	0	0	0	0	0	0	2	0	0	0	0	0	0	0	0	0	0	0	0	0	1	0	1	0	0	0	0	0	1	1	0	0	0	0	0	0
1230	OTU_11113	0	0	0	0	0	0	0	0	0	0	0	0	0	0	0	0	0	0	0	0	0	0	0	0	0	0	1	0	2	0	1	0	0	2	1	0	0	0	0	0	0	1	0	0	1	0	0	0
1231	OTU_11114	0	0	0	0	0	0	0	0	0	0	0	0	0	0	0	0	0	0	0	0	0	0	0	0	0	1	0	0	1	1	0	0	0	0	1	0	0	0	0	0	0	0	1	2	0	0	0	0
1232	OTU_11115	0	1	0	1	0	0	0	0	0	0	0	0	0	0	0	2	0	1	0	1	0	0	0	0	0	0	0	0	0	0	0	0	0	0	2	0	0	0	0	0	0	2	2	1	1	0	0	1
1233	OTU_11116	1	1	0	1	1	0	1	1	0	0	0	0	0	0	0	0	0	0	0	0	0	0	0	0	0	0	0	0	0	1	0	0	0	0	0	0	0	1	0	0	0	0	0	0	0	0	0	1
1234	OTU_11117	0	0	0	0	0	0	0	0	0	1	0	0	0	0	0	0	0	0	0	0	0	0	0	0	0	0	0	0	0	1	0	0	0	1	3	0	2	0	1	0	0	0	0	0	0	0	0	0
1235	OTU_11118	0	0	0	0	0	0	0	2	0	0	0	0	0	0	0	0	0	0	0	0	0	2	0	0	0	0	0	1	0	0	1	1	1	2	1	0	0	0	0	0	1	0	0	0	1	0	0	0
1236	OTU_11119	0	0	0	0	0	1	0	0	0	0	0	0	0	0	0	0	0	0	0	0	0	0	0	0	0	0	1	0	0	0	2	3	1	1	0	0	0	0	0	0	0	2	0	0	0	0	0	0
1237	OTU_1112	1	0	3	0	1	0	1	1	0	0	1	0	0	0	0	0	0	2	1	0	0	0	0	0	0	0	1	0	0	1	1	1	0	0	2	0	0	0	1	2	0	1	0	0	0	0	0	1
1238	OTU_11120	0	0	0	0	0	0	0	0	0	0	0	0	0	0	0	0	0	0	0	0	0	0	0	0	0	0	0	0	0	0	0	0	0	1	1	0	0	0	0	0	0	0	0	0	2	0	0	0
1239	OTU_11121	0	0	0	0	1	0	0	0	0	0	0	0	0	1	0	0	0	0	0	0	0	0	0	0	0	1	0	0	2	0	0	0	0	0	2	0	0	0	0	0	2	1	1	0	4	0	0	0
1240	OTU_11122	5	3	3	2	0	0	0	0	1	0	0	0	0	0	0	0	0	0	0	0	0	0	0	0	0	0	0	0	0	0	0	0	0	0	0	0	0	0	0	0	0	0	0	0	0	0	0	0
1241	OTU_11123	4	0	1	0	1	0	0	0	0	0	0	0	0	0	0	0	0	0	0	0	0	0	0	0	0	0	0	0	0	0	0	0	0	0	0	0	0	0	0	0	0	0	0	0	0	0	0	0
1242	OTU_11124	2	2	2	2	2	0	1	0	0	1	0	0	0	1	0	0	0	0	0	0	0	0	0	0	0	0	0	0	0	0	0	0	0	0	0	0	0	0	0	0	0	0	0	0	0	0	0	0
1243	OTU_11125	0	0	0	0	0	0	0	0	0	0	0	0	0	1	0	0	0	0	0	2	0	0	0	0	0	0	0	0	0	0	0	1	0	0	0	0	0	0	1	0	0	0	0	0	0	0	0	0
1244	OTU_11126	8	7	12	9	13	17	9	5	2	1	3	4	1	4	3	4	7	6	11	4	3	5	2	1	6	5	5	4	4	1	6	2	17	5	15	16	2	6	2	4	14	7	7	16	8	8	1	4
1245	OTU_11127	0	0	0	0	0	0	0	0	0	0	1	0	0	0	0	1	1	0	0	0	0	0	0	0	0	0	0	0	0	0	0	0	2	0	1	1	0	1	0	1	0	1	0	1	1	0	0	0
1246	OTU_11128	0	0	0	0	0	0	0	0	0	0	0	0	0	0	0	0	0	0	0	0	0	0	1	0	0	0	0	0	0	0	0	3	1	2	1	0	0	0	0	0	1	0	1	0	1	0	0	0
1247	OTU_11129	0	1	0	0	0	0	0	0	0	0	0	1	0	0	0	0	1	0	1	0	0	2	1	0	0	0	0	0	0	0	0	1	0	0	0	2	0	0	1	0	0	0	0	0	0	0	0	0
1248	OTU_1113	0	0	0	0	0	0	0	0	0	0	0	0	0	1	0	1	0	0	0	0	0	0	0	0	0	0	0	0	0	0	0	0	0	0	0	0	0	0	0	1	0	0	0	0	0	1	0	0
1249	OTU_11130	1	0	0	0	0	0	0	0	0	1	3	0	0	0	0	0	0	0	0	0	0	0	0	1	0	1	1	0	1	0	0	1	0	0	1	0	0	0	0	0	0	0	1	0	0	0	0	0
1250	OTU_11131	1	0	0	0	0	0	0	0	0	0	3	5	6	11	2	2	2	2	3	4	7	9	6	9	5	2	1	0	1	3	5	2	1	5	1	7	2	6	2	4	2	2	1	1	3	1	6	5
1251	OTU_11132	5	2	2	3	2	0	0	0	0	0	0	0	0	0	1	0	0	0	0	0	0	0	0	2	2	1	1	0	0	0	0	1	1	0	1	0	0	1	0	0	0	0	0	0	0	0	1	0
1252	OTU_11133	18	29	42	44	29	32	58	54	58	53	82	54	36	86	39	111	151	320	172	169	75	60	55	56	68	179	170	160	191	152	157	127	130	148	100	96	35	51	88	108	100	102	150	74	100	273	252	274
1253	OTU_11134	148	157	130	132	145	107	121	121	126	122	118	82	26	64	38	67	100	39	68	61	100	79	93	133	90	51	45	52	49	53	73	83	49	58	50	68	48	57	79	102	68	96	72	69	68	62	46	45
1254	OTU_11135	0	0	0	0	0	0	1	0	1	1	0	0	0	0	0	0	0	0	0	0	0	0	0	0	0	0	0	0	0	1	0	0	0	0	0	0	0	1	0	1	0	0	0	0	0	0	0	0
1255	OTU_11136	35	29	18	36	21	16	14	17	15	16	28	24	15	14	17	8	8	12	19	14	24	31	19	32	29	14	10	10	16	12	30	24	14	11	8	9	11	9	20	31	30	21	21	32	17	12	11	17
1256	OTU_11137	1	0	0	0	0	0	0	0	0	0	0	0	0	0	1	2	1	3	1	2	0	0	1	0	0	0	0	0	0	0	0	0	1	0	1	0	0	0	0	0	0	0	0	0	0	2	1	1
1257	OTU_11138	0	0	0	0	0	0	0	0	0	1	0	0	0	0	0	0	0	0	0	0	0	0	0	0	0	0	0	1	1	3	0	0	0	0	0	1	0	0	0	1	0	1	0	0	0	0	0	0
1258	OTU_11139	0	0	0	0	2	0	1	0	0	1	0	0	0	0	0	0	0	0	1	0	0	0	0	0	0	0	0	0	0	0	0	0	0	0	0	1	2	0	0	1	0	0	0	0	0	0	0	0
1259	OTU_1114	0	0	0	0	0	0	0	0	0	1	0	0	0	0	0	0	0	0	0	0	0	0	1	0	0	0	0	0	0	0	0	0	0	0	0	0	0	0	0	1	0	0	0	0	0	0	0	0
1260	OTU_11140	0	0	0	0	0	0	0	0	0	0	0	0	0	0	0	0	0	0	0	0	0	0	0	0	0	0	0	0	0	0	0	0	0	0	0	0	1	1	0	0	0	0	0	0	0	0	0	0
1261	OTU_11141	0	0	0	0	0	1	0	0	0	0	0	0	0	0	0	0	0	1	0	0	0	0	0	1	0	0	0	0	0	1	0	0	0	0	0	0	0	0	2	0	0	0	0	0	0	0	0	0
1262	OTU_11142	0	0	0	0	0	0	0	0	0	0	0	0	0	0	0	0	0	0	0	0	0	0	0	0	0	0	0	0	0	0	0	3	2	5	0	0	0	0	0	0	0	1	2	2	0	0	0	0
1263	OTU_11143	0	0	0	0	0	0	0	0	0	0	0	0	0	0	0	0	0	0	0	0	0	1	0	0	0	0	1	0	0	1	0	0	0	0	2	0	0	0	0	0	0	0	0	0	0	0	0	0
1264	OTU_11144	1	0	0	0	2	0	0	0	0	0	0	0	0	0	0	0	1	0	0	0	0	0	0	0	0	0	0	0	0	0	0	0	0	0	0	0	0	0	0	0	0	0	0	0	0	0	0	1
1265	OTU_11145	1	0	0	0	0	1	0	1	1	1	0	0	0	0	0	0	0	0	0	0	0	0	0	0	0	0	0	0	0	0	0	0	0	0	0	0	0	0	0	0	0	0	0	0	0	0	0	0
1266	OTU_11146	0	0	0	0	0	0	0	0	0	0	1	0	2	0	1	0	0	0	0	0	0	0	1	1	0	0	0	0	0	0	0	0	0	0	0	0	0	0	0	0	0	0	0	0	0	0	0	0
1267	OTU_11147	0	0	0	0	0	0	0	0	0	0	2	0	0	0	0	0	0	0	0	0	0	0	5	0	0	0	0	0	0	0	0	0	0	0	0	0	0	0	0	0	0	0	0	0	0	0	0	0
1268	OTU_11148	0	0	0	0	0	0	0	0	0	0	2	4	0	0	1	0	0	0	0	0	0	1	0	0	1	0	0	0	0	0	0	0	0	2	0	0	0	0	0	0	0	1	0	0	0	0	0	0
1269	OTU_11149	0	0	0	0	0	0	0	0	0	0	0	1	0	1	1	0	0	1	0	0	0	0	2	0	0	0	0	0	0	0	0	0	0	0	0	0	0	0	0	0	0	0	0	1	0	1	2	0
1270	OTU_1115	2	1	2	0	0	1	1	0	0	2	0	0	0	0	1	0	0	0	0	0	1	0	0	1	0	0	0	0	0	0	0	0	0	0	0	0	0	0	0	0	0	0	0	0	0	0	0	0
1271	OTU_11150	1	1	0	0	2	0	0	3	0	0	1	1	0	0	0	0	3	0	0	0	2	2	1	0	1	0	0	0	0	0	0	0	0	1	1	1	0	0	0	0	1	1	0	0	0	0	0	1
1272	OTU_11151	0	0	0	0	0	0	0	0	0	0	2	1	0	0	0	0	0	0	0	0	0	0	0	0	1	0	0	2	0	0	0	0	0	0	0	0	0	0	0	0	0	0	1	0	1	0	0	1
1273	OTU_11152	0	0	0	0	0	0	0	0	0	0	0	0	2	0	1	1	0	0	0	1	1	0	3	4	2	0	0	0	0	0	0	0	1	0	0	0	0	0	0	0	0	0	0	0	0	0	0	0
1274	OTU_11153	0	1	3	1	2	2	0	0	0	0	1	2	5	0	1	0	0	1	0	0	0	0	0	0	1	0	0	0	0	0	0	0	0	0	0	0	0	0	0	0	0	0	0	0	0	0	0	0
1275	OTU_11154	0	0	0	0	0	0	0	0	0	0	0	2	2	2	0	0	3	3	1	2	0	1	1	3	2	3	2	2	0	0	0	0	0	0	0	2	0	2	0	3	0	0	0	2	0	3	3	3
1276	OTU_11155	0	0	0	0	0	0	1	1	0	0	0	0	0	0	0	1	0	0	0	0	1	0	2	0	0	0	0	0	1	0	0	0	0	0	0	0	1	1	0	0	0	0	0	0	0	0	0	0
1277	OTU_11156	0	0	0	0	0	0	0	0	0	0	0	0	1	1	0	4	0	0	0	2	0	0	0	0	0	0	0	0	0	0	0	0	0	0	0	0	0	0	0	0	0	0	0	0	0	0	0	1
1278	OTU_11157	0	0	3	0	3	2	0	0	0	0	0	0	1	1	0	0	0	0	0	1	0	1	0	0	0	0	0	0	1	0	0	0	0	0	1	1	0	0	0	0	1	0	0	0	0	0	1	2
1279	OTU_11158	0	0	0	0	0	0	0	0	0	0	0	0	0	1	0	1	0	1	0	0	0	0	0	0	0	0	0	1	0	0	0	0	0	0	0	1	0	1	0	1	0	0	0	0	0	0	0	0
1280	OTU_11159	0	0	0	0	0	0	0	0	0	0	1	0	0	0	2	0	1	0	0	0	0	0	0	0	0	0	0	0	0	0	0	0	0	0	0	0	0	0	0	0	0	0	0	0	0	1	0	0
1281	OTU_1116	0	0	1	1	0	0	0	1	0	0	0	0	0	0	0	0	0	0	0	0	0	0	0	0	0	0	0	0	1	0	0	0	0	1	0	0	0	0	1	1	1	0	1	0	1	0	0	0
1282	OTU_11160	0	0	0	0	0	0	1	0	0	0	2	1	0	0	0	2	0	0	0	1	1	0	0	1	1	1	0	0	0	0	0	1	0	1	0	0	0	0	0	1	0	0	0	0	0	1	0	0
1283	OTU_11161	0	2	0	0	0	1	0	0	0	0	0	0	0	0	1	2	0	2	0	0	0	0	0	0	0	0	1	0	0	0	0	0	0	0	0	1	0	2	0	0	0	0	0	0	0	0	1	0
1284	OTU_11162	0	0	0	0	0	0	0	0	0	0	0	0	0	0	0	0	1	0	3	0	2	0	0	1	0	0	0	0	0	0	0	0	0	0	0	0	0	0	0	0	0	0	0	0	0	1	0	0
1285	OTU_11163	5	5	2	0	0	0	1	0	1	2	0	0	1	0	0	1	0	1	0	1	0	0	0	0	0	0	1	2	1	0	1	0	1	1	1	0	0	1	0	4	0	0	1	0	1	0	0	0
1286	OTU_11164	0	0	0	0	0	0	0	0	0	0	0	0	0	0	0	2	1	1	1	2	0	0	0	0	0	0	0	0	1	0	0	0	0	0	0	0	0	0	0	0	0	0	0	0	0	1	0	1
1287	OTU_11165	0	0	0	0	0	0	0	0	0	0	0	3	2	4	5	2	1	3	2	3	6	6	3	5	5	0	0	2	1	1	0	2	0	0	1	4	1	3	0	3	0	0	0	0	2	5	3	8
1288	OTU_11166	0	0	0	0	0	0	0	0	0	0	0	0	0	0	0	1	0	0	0	0	0	0	0	0	0	0	0	1	0	0	0	0	0	0	0	0	0	0	1	1	0	0	0	0	0	0	0	0
1289	OTU_11167	0	0	0	0	0	0	0	0	0	0	0	0	0	0	0	1	0	0	0	0	0	0	0	0	0	0	1	0	0	0	1	0	0	1	0	0	0	0	0	0	0	0	0	1	0	0	0	1
1290	OTU_11168	0	0	0	1	0	0	1	0	0	0	1	0	0	0	0	0	2	2	0	1	0	0	0	0	0	0	1	0	1	1	0	0	0	0	0	0	1	0	0	0	0	0	1	2	0	2	1	0
1291	OTU_11169	0	1	0	0	0	0	0	0	0	0	0	0	0	0	0	5	0	0	0	0	0	0	1	0	0	0	0	0	0	0	0	0	0	0	0	0	0	0	0	0	0	0	2	0	0	0	2	4
1292	OTU_1117	0	0	0	0	0	0	0	0	0	0	0	1	0	0	0	0	0	0	1	0	0	1	0	1	0	0	0	0	1	0	0	0	0	0	0	0	0	0	0	0	0	0	0	0	0	0	0	0
1293	OTU_11170	0	0	0	0	0	0	0	0	0	0	1	0	2	0	0	0	0	1	1	0	0	0	0	0	0	0	0	0	0	0	0	0	0	0	0	0	1	1	0	0	0	0	0	0	0	1	1	0
1294	OTU_11171	0	2	1	0	1	2	1	2	2	1	0	1	2	0	1	2	1	2	2	1	2	0	0	1	0	5	0	3	1	4	8	3	2	3	2	2	0	1	2	0	2	4	11	5	4	7	3	4
1295	OTU_11172	0	0	0	0	0	0	0	0	0	0	0	0	0	0	0	0	1	0	0	1	0	0	0	0	0	0	0	0	0	0	0	0	0	0	0	0	0	0	0	0	0	0	0	0	0	0	1	1
1296	OTU_11173	0	0	0	0	0	0	0	0	0	0	0	0	0	0	0	1	1	0	0	0	0	0	0	1	0	0	0	0	0	0	0	1	0	0	0	0	0	0	0	0	0	0	0	0	0	1	0	0
1297	OTU_11174	0	1	0	0	0	0	0	0	0	0	0	1	0	0	0	0	0	0	0	0	0	0	0	1	0	0	0	0	0	0	0	0	0	0	0	0	0	0	0	1	0	0	0	0	0	0	0	0
1298	OTU_11175	0	0	0	0	0	0	0	0	1	0	0	0	0	0	0	0	0	0	0	0	0	0	0	0	0	0	0	0	0	0	0	0	0	0	0	1	0	0	0	0	0	0	0	0	0	0	0	0
1299	OTU_11176	0	0	0	0	0	0	0	0	0	0	0	0	0	0	0	0	0	0	1	0	0	0	0	0	0	0	0	0	0	0	0	0	0	0	0	0	0	0	0	0	0	0	0	0	0	0	5	0
1300	OTU_11177	0	0	0	0	0	0	0	0	0	1	0	0	0	0	0	0	1	0	1	0	0	0	0	0	0	0	0	0	0	0	0	0	0	1	0	0	0	0	0	0	0	0	0	0	0	0	0	0
1301	OTU_11178	0	1	1	0	0	0	0	0	1	0	0	0	0	0	0	0	2	0	1	0	0	0	0	0	0	0	0	0	0	0	0	0	0	0	0	0	2	2	1	0	0	0	0	0	0	0	0	0
1302	OTU_11179	0	0	0	0	0	0	0	0	1	0	3	3	2	2	1	3	2	0	1	0	1	2	0	2	2	1	0	0	0	0	2	2	0	4	0	1	0	0	0	0	1	1	0	1	1	1	1	2
1303	OTU_1118	6	5	4	1	3	0	1	0	1	3	0	0	0	0	0	0	0	0	0	0	0	0	0	0	0	1	0	0	0	0	0	0	0	0	0	1	0	0	1	2	0	0	2	0	0	0	0	0
1304	OTU_11180	0	0	0	0	0	0	0	0	0	0	0	0	0	0	0	0	0	0	0	0	0	0	0	0	0	0	0	0	0	0	0	0	0	0	1	0	0	0	0	0	1	1	0	0	0	0	0	0
1305	OTU_11181	0	0	0	0	0	0	0	0	0	0	0	0	0	0	0	0	0	0	0	0	0	0	0	0	0	0	0	0	0	0	0	0	0	0	0	0	0	2	0	0	0	0	0	0	0	0	1	0
1306	OTU_11182	32	23	16	17	21	44	66	61	81	77	31	41	49	31	42	74	75	43	64	38	43	48	45	74	50	47	11	26	33	35	48	53	43	58	38	18	24	61	53	60	70	89	65	84	82	59	81	78
1307	OTU_11183	0	0	0	0	0	0	0	0	0	0	0	0	0	0	0	0	0	0	0	0	0	0	0	0	0	0	0	0	0	0	0	0	0	0	0	2	0	0	0	0	0	0	0	0	0	0	0	0
1308	OTU_11184	0	0	1	0	0	1	1	1	0	0	0	0	0	0	0	0	0	0	0	0	0	0	0	0	1	0	0	0	0	0	0	0	0	0	0	0	0	0	0	0	0	0	0	0	0	0	0	0
1309	OTU_11185	0	0	0	0	0	0	0	0	0	0	0	0	0	0	1	2	0	0	0	0	0	0	0	0	1	3	0	0	0	2	2	3	1	5	4	1	0	0	0	1	2	1	0	0	1	0	1	0
1310	OTU_11186	0	0	0	0	0	0	0	0	0	0	1	0	0	0	0	0	0	0	0	0	0	0	0	0	0	0	0	0	1	0	0	0	0	0	0	1	0	0	0	0	0	0	0	0	0	0	0	1
1311	OTU_11187	0	0	1	0	0	0	0	0	0	0	0	0	0	0	0	1	1	1	0	2	0	0	0	1	0	0	1	0	0	0	0	0	0	1	0	0	0	0	1	10	0	0	0	1	0	0	0	0
1312	OTU_11188	0	0	0	0	1	0	0	0	0	0	0	0	0	0	0	0	0	0	0	0	0	0	0	0	0	0	1	0	0	1	0	0	0	0	0	0	0	0	0	0	0	0	0	0	0	0	0	0
1313	OTU_11189	0	0	0	0	0	0	0	0	0	0	0	0	0	0	0	0	0	0	0	0	0	0	0	0	0	1	0	0	0	0	1	3	0	0	0	0	0	1	1	1	2	2	0	1	0	0	0	2
1314	OTU_1119	0	0	0	0	0	0	0	0	0	0	0	0	0	0	1	1	1	0	2	0	0	0	0	0	1	1	0	0	0	1	0	0	0	0	1	1	0	1	0	0	0	0	1	0	0	0	0	1
1315	OTU_11190	0	0	0	0	0	0	0	0	1	0	0	0	0	0	0	0	0	0	0	0	0	0	0	0	0	1	1	3	0	2	0	0	0	0	0	0	0	0	0	0	0	0	0	0	0	0	0	0
1316	OTU_11191	0	0	0	0	0	0	0	0	0	0	0	0	0	0	0	0	0	0	0	0	0	0	0	0	0	0	0	0	1	0	0	0	0	0	0	0	0	0	2	0	0	0	0	0	0	0	0	0
1317	OTU_11192	0	0	0	1	0	0	0	0	0	0	0	0	0	1	1	1	1	0	0	0	0	0	0	0	0	0	0	0	0	0	3	1	2	1	4	3	0	4	1	0	0	0	0	0	0	0	0	1
1318	OTU_11193	0	0	0	0	0	0	0	0	0	0	0	0	0	0	0	0	0	0	0	0	0	0	0	0	0	0	0	0	0	0	1	1	1	1	1	0	0	0	0	0	0	0	1	0	0	0	0	0
1319	OTU_11194	0	1	0	0	0	0	0	0	0	0	0	0	0	0	0	0	0	0	0	0	0	0	0	0	0	0	0	0	0	0	0	1	0	0	0	0	0	1	0	0	0	0	0	0	0	0	0	0
1320	OTU_11195	0	0	1	1	0	0	0	0	0	0	0	0	0	0	0	0	0	0	0	0	0	0	0	0	0	0	0	0	0	0	0	0	0	0	0	2	0	0	1	1	0	0	0	0	0	0	0	0
1321	OTU_11196	0	0	0	0	0	1	0	0	0	0	0	0	0	0	0	0	0	0	0	0	0	0	0	0	0	0	0	0	0	0	0	0	0	0	0	2	1	0	0	0	0	0	0	0	0	0	0	0
1322	OTU_11197	0	0	0	0	0	0	0	0	0	0	0	0	0	0	0	0	0	0	0	0	0	0	0	0	0	0	0	0	0	0	0	0	0	0	0	0	0	0	0	0	0	0	0	0	0	1	0	3
1323	OTU_11198	4	2	3	2	1	0	0	0	0	0	0	0	0	0	0	0	0	0	0	0	0	0	0	0	0	0	0	0	0	0	0	0	0	0	0	0	0	0	0	0	0	0	0	0	0	0	0	0
1324	OTU_11199	7	6	0	1	3	1	0	0	0	0	0	0	0	0	0	0	0	0	0	0	0	0	0	0	0	0	0	0	0	0	0	0	0	0	0	1	0	1	0	0	0	0	0	0	0	0	0	0
1325	OTU_112	0	0	0	0	0	2	0	2	1	0	0	0	0	0	0	0	1	1	2	1	0	0	0	0	1	1	0	0	0	0	0	0	0	0	0	1	1	2	0	0	0	0	1	0	0	0	3	0
1326	OTU_1120	1	2	3	3	3	10	5	5	6	4	3	6	5	4	12	2	1	1	3	4	11	10	3	1	4	0	7	2	6	0	2	3	4	6	11	2	10	4	0	2	5	6	4	10	2	1	3	2
1327	OTU_11200	4	6	0	2	1	0	0	0	0	0	0	0	0	0	0	0	0	0	0	0	0	0	0	0	0	0	0	0	0	0	0	0	0	0	0	0	0	0	0	0	0	0	0	0	0	0	0	0
1328	OTU_11201	0	2	2	0	1	0	0	1	1	0	0	0	0	0	0	0	0	0	0	0	0	0	0	0	0	0	0	0	0	0	0	0	0	0	0	0	0	0	0	1	0	0	0	0	0	0	0	0
1329	OTU_11202	2	2	2	0	2	1	0	0	0	0	0	0	0	0	0	0	1	1	0	0	1	0	0	0	0	0	0	0	0	0	0	0	0	4	0	0	0	0	0	2	1	0	0	0	1	0	1	0
1330	OTU_11203	2	2	0	0	4	0	0	0	0	0	0	0	0	0	0	0	0	0	0	0	0	0	0	1	0	0	0	0	0	0	0	0	0	0	0	0	0	0	0	0	0	0	0	0	0	0	0	0
1331	OTU_11204	0	0	0	0	0	0	1	0	1	0	0	2	1	0	0	0	0	0	0	0	0	0	0	0	0	0	0	0	0	0	0	0	0	0	0	0	0	1	0	0	0	0	1	0	0	0	0	0
1332	OTU_11205	0	0	0	0	0	0	0	0	0	0	0	0	0	0	0	0	0	0	0	0	0	0	0	0	0	0	0	0	0	0	3	0	0	0	0	0	0	0	0	0	0	0	0	0	0	0	1	1
1333	OTU_11206	0	0	1	0	0	0	0	5	0	0	0	0	0	0	0	0	0	0	0	0	0	0	0	0	0	0	0	0	1	0	0	0	0	0	0	0	0	1	0	0	1	1	0	0	0	0	0	0
1334	OTU_11207	0	0	0	0	0	0	0	0	0	0	0	0	0	0	0	0	0	1	0	0	0	0	0	0	0	0	0	1	0	0	0	1	0	0	0	1	0	0	0	0	0	0	0	0	0	0	0	0
1335	OTU_11208	78	99	63	116	67	46	63	59	60	63	30	14	24	29	21	40	61	28	34	28	31	34	24	30	29	35	26	35	31	31	41	48	32	26	15	19	22	38	50	64	41	44	27	40	36	31	31	46
1336	OTU_11209	0	0	0	0	0	0	0	0	0	0	0	0	0	0	0	0	0	0	0	0	0	0	0	0	0	0	0	0	0	0	1	0	0	0	0	0	0	0	0	0	0	0	1	0	1	0	0	0
1337	OTU_1121	0	0	1	0	0	0	1	0	1	0	1	0	1	0	0	0	0	0	0	1	0	0	0	0	0	0	1	0	2	0	1	0	0	4	0	0	0	0	0	0	0	1	0	0	0	0	0	0
1338	OTU_11210	2	0	0	2	0	0	0	0	0	0	0	0	0	0	0	0	0	0	0	0	0	0	0	0	0	0	0	0	0	1	0	0	0	0	1	0	0	0	0	1	0	0	0	0	0	0	0	0
1339	OTU_11211	0	0	0	0	0	0	0	0	0	0	0	0	0	0	0	0	1	0	0	1	0	0	0	0	0	0	0	0	0	0	0	0	0	0	0	0	0	0	0	0	0	0	0	0	0	0	0	4
1340	OTU_11212	36	40	42	45	39	41	37	56	56	61	90	79	53	51	45	48	69	62	51	67	86	91	87	100	78	47	40	62	46	52	66	72	71	50	28	44	36	55	63	69	58	69	67	53	58	71	52	84
1341	OTU_11213	2	0	0	0	0	0	0	1	0	0	0	0	0	0	0	0	0	0	0	0	0	0	0	0	0	0	0	0	0	0	0	0	0	0	0	0	0	1	0	0	0	0	0	0	0	0	0	0
1342	OTU_11214	0	0	0	0	0	0	0	0	0	0	0	0	0	0	0	0	0	0	1	1	0	0	0	0	0	0	0	0	1	0	0	0	0	0	0	0	0	0	0	0	0	0	0	0	0	0	0	0
1343	OTU_11215	0	0	0	0	0	0	0	0	0	0	0	0	0	0	0	0	0	0	0	0	0	0	0	0	0	0	0	0	0	0	0	0	0	0	0	0	1	1	0	1	0	0	0	0	0	0	0	0
1344	OTU_11216	0	0	0	0	0	0	0	0	0	0	0	0	0	0	0	0	0	0	0	0	0	0	0	0	0	0	0	0	0	0	0	0	0	0	0	0	0	0	0	0	0	0	0	0	0	0	0	0
1345	OTU_11217	1	0	0	0	1	0	0	0	0	0	0	0	0	0	0	0	0	0	0	0	0	0	0	0	0	0	0	0	0	0	0	0	0	0	0	0	0	0	0	0	0	0	0	1	0	0	0	0
1346	OTU_11218	0	0	0	0	0	0	0	0	0	0	0	0	0	0	0	0	0	0	0	0	0	0	0	0	0	0	0	0	0	0	0	0	0	0	0	1	1	2	1	1	0	0	0	0	0	0	0	0
1347	OTU_11219	0	0	0	0	0	0	0	0	0	0	0	0	0	2	0	0	0	0	0	0	0	0	0	0	0	0	1	0	0	0	0	0	0	0	0	0	0	0	0	0	0	0	0	0	0	0	0	0
1348	OTU_1122	0	0	0	0	0	1	0	3	0	1	0	0	0	0	0	0	0	0	0	0	0	0	0	0	0	0	0	1	0	0	0	0	0	0	0	0	0	0	1	1	0	1	0	0	0	0	0	0
1349	OTU_11220	0	0	0	0	0	0	1	0	0	1	3	1	0	0	1	0	0	0	0	0	0	0	0	0	0	0	0	0	0	0	0	0	0	0	0	1	0	0	0	0	0	0	0	0	0	0	0	0
1350	OTU_11221	0	0	0	0	0	0	0	0	0	0	1	0	0	0	0	2	0	0	0	0	0	0	0	0	0	0	0	1	0	2	0	0	0	0	0	0	0	0	0	0	0	0	0	0	0	0	0	0
1351	OTU_11222	0	1	0	0	1	0	0	0	0	0	1	0	0	0	0	0	0	0	0	0	1	0	0	0	0	0	0	0	0	0	0	0	0	0	0	0	0	0	0	0	1	0	0	1	0	1	0	0
1352	OTU_11223	0	0	0	0	0	2	0	0	0	0	2	0	0	0	0	1	0	0	0	0	0	0	0	0	0	1	0	0	0	0	0	0	0	0	0	0	0	1	0	0	0	0	1	0	0	0	1	1
1353	OTU_11224	0	0	0	0	0	0	0	0	0	0	0	0	0	1	1	0	2	0	0	0	0	1	0	0	0	0	0	0	0	0	0	0	0	0	0	0	1	0	0	0	0	0	1	0	0	0	1	0
1354	OTU_11225	0	0	0	0	0	0	0	0	0	0	0	0	0	0	1	1	0	0	0	0	0	1	0	1	0	0	0	0	0	0	0	0	0	0	0	0	0	0	0	0	0	0	0	0	0	0	0	0
1355	OTU_11226	0	0	0	1	0	0	1	2	0	0	0	1	0	0	0	0	1	0	1	1	0	0	0	0	1	0	0	0	1	0	1	0	0	1	0	3	1	1	0	0	1	0	1	0	0	0	2	0
1356	OTU_11227	0	0	0	0	0	0	0	0	0	0	0	0	0	0	0	0	0	0	0	0	0	0	0	0	0	0	0	0	0	0	0	0	0	0	0	0	0	0	0	0	0	0	0	2	0	1	0	0
1357	OTU_11228	0	1	0	0	0	0	1	0	0	1	0	0	2	2	0	2	6	0	1	0	0	0	1	0	0	0	2	0	1	1	0	0	0	0	0	0	1	1	0	0	0	0	0	0	0	0	0	0
1358	OTU_11229	0	0	0	0	0	0	0	0	0	0	1	1	3	1	0	5	2	3	4	2	0	1	1	1	2	1	0	0	0	0	0	0	0	0	0	0	0	0	0	0	0	0	0	0	0	1	1	0
1359	OTU_1123	0	0	0	0	0	1	0	0	1	1	0	0	0	0	0	0	0	0	0	0	0	0	0	0	1	0	0	0	0	0	0	0	0	0	0	0	0	1	0	1	0	0	0	0	0	0	0	0
1360	OTU_11230	0	0	0	0	0	0	0	1	1	0	0	0	1	1	0	0	0	0	0	0	0	0	0	0	0	0	0	0	0	0	0	0	0	0	0	0	0	0	0	0	0	0	0	0	0	0	0	0
1361	OTU_11231	0	0	0	0	0	0	0	0	0	0	0	0	0	0	0	1	0	0	0	0	0	0	0	0	0	0	0	0	0	0	0	0	0	0	0	0	0	0	0	0	0	0	0	0	0	0	0	0
1362	OTU_11232	1	1	1	2	0	0	0	0	1	0	0	0	0	0	2	6	0	0	0	0	1	0	1	1	2	0	0	0	0	0	0	0	1	0	0	0	0	3	0	0	0	0	1	1	0	1	0	1
1363	OTU_11233	0	0	0	0	0	0	0	0	0	0	0	0	0	0	0	0	1	0	0	0	0	0	0	0	0	0	0	0	0	0	0	0	0	0	0	0	0	0	0	0	0	0	0	0	0	1	3	1
1364	OTU_11234	0	0	0	0	0	0	0	0	0	0	0	0	0	0	0	0	2	0	1	0	0	0	0	0	0	0	0	0	0	0	0	0	0	0	0	0	0	0	0	0	0	0	0	0	0	0	0	0
1365	OTU_11235	0	1	0	0	0	0	0	0	0	0	0	0	0	0	0	8	0	16	2	2	1	2	4	0	2	1	0	1	0	0	4	0	0	1	0	0	0	0	0	0	0	1	0	1	0	11	8	5
1366	OTU_11236	0	0	0	0	0	0	0	0	0	0	0	0	0	0	0	1	0	0	1	0	0	0	0	0	0	0	0	0	0	1	0	0	0	0	0	0	0	0	0	0	0	0	0	0	0	0	1	0
1367	OTU_11237	0	0	0	0	0	0	0	0	0	0	0	0	0	0	0	0	0	0	0	0	0	0	0	0	0	0	0	0	0	0	0	0	0	0	0	0	0	0	0	0	1	0	0	1	1	0	0	0
1368	OTU_11238	0	4	1	0	0	0	0	0	0	0	0	1	0	0	0	0	0	3	5	2	0	0	0	2	1	1	0	3	5	2	1	0	1	1	0	0	0	0	0	0	0	1	1	0	0	5	0	4
1369	OTU_11239	1	0	0	0	0	0	0	0	0	0	0	0	2	0	0	0	0	0	0	0	0	1	2	1	2	0	1	0	1	0	0	0	0	0	0	0	0	0	0	0	0	1	0	0	0	0	0	0
1370	OTU_1124	0	0	0	0	0	0	0	0	1	1	0	0	0	0	0	1	0	0	0	0	0	0	0	0	0	0	0	0	0	0	0	0	0	0	0	1	2	1	0	1	0	0	0	0	0	0	0	0
1371	OTU_11240	0	0	0	0	0	0	0	0	1	0	0	0	0	0	0	0	0	0	0	0	1	0	0	0	1	1	0	0	0	0	0	0	0	0	0	0	0	0	0	0	1	0	1	0	1	0	0	0
1372	OTU_11241	0	0	0	0	0	0	0	0	0	0	0	0	0	1	0	0	0	0	0	0	1	1	0	0	0	0	1	1	0	0	1	0	1	0	0	0	0	0	0	0	0	0	0	1	0	0	0	0
1373	OTU_11242	0	0	0	0	0	0	0	0	0	0	0	1	0	0	0	0	0	0	0	1	0	0	2	1	0	0	0	0	0	0	0	0	0	0	0	0	0	1	0	0	1	0	0	0	0	0	0	1
1374	OTU_11243	0	0	0	0	0	0	0	0	0	0	0	0	0	0	0	0	0	0	0	0	0	0	0	0	0	0	1	0	0	1	0	0	0	0	0	0	0	0	0	0	0	0	0	0	0	0	0	0
1375	OTU_11244	0	0	0	0	0	2	0	1	0	0	0	0	0	0	0	0	0	0	0	0	0	0	0	0	0	1	0	0	0	1	0	0	0	0	0	0	0	0	0	0	0	0	0	0	0	0	0	0
1376	OTU_11245	0	0	0	0	1	0	0	0	0	0	0	0	0	0	0	0	0	0	0	0	0	0	0	0	0	0	0	0	0	0	0	0	0	0	0	0	0	0	0	0	1	1	0	0	0	0	0	0
1377	OTU_11246	0	0	0	0	0	0	0	0	0	0	0	0	0	0	2	0	0	0	0	0	0	0	2	1	0	1	0	1	1	0	0	0	0	0	0	0	1	1	0	0	0	0	0	0	0	0	0	0
1378	OTU_11247	0	0	0	0	0	0	0	0	0	0	0	0	0	0	0	0	0	0	0	0	0	0	0	1	0	0	0	0	0	0	0	0	1	0	0	0	0	0	0	0	0	0	0	0	0	0	0	1
1379	OTU_11248	5	4	2	5	2	0	1	2	0	0	0	0	0	0	0	2	1	0	0	1	0	0	0	0	0	0	1	0	0	0	0	0	0	0	0	0	0	3	1	1	0	0	0	0	0	1	0	1
1380	OTU_11249	2	0	0	0	0	0	1	0	0	0	0	0	0	0	0	0	0	0	0	0	0	0	0	0	0	0	0	0	0	0	0	0	0	0	0	0	0	0	0	0	0	0	0	0	0	0	0	0
1381	OTU_1125	0	0	0	1	1	2	1	1	1	1	0	0	0	0	0	1	0	1	0	1	0	0	0	0	0	0	1	0	2	1	0	0	0	0	0	0	0	0	0	0	0	0	0	0	0	0	0	0
1382	OTU_11250	0	0	0	0	0	0	0	0	0	0	0	0	0	0	0	0	0	0	0	0	0	0	0	0	0	0	0	1	0	0	1	0	0	0	1	0	0	8	0	0	1	0	1	1	0	0	0	0
1383	OTU_11251	0	0	0	0	0	0	0	0	0	0	0	0	0	0	0	0	0	0	0	0	0	0	0	0	0	0	0	1	0	0	1	0	1	0	0	0	0	0	1	0	0	0	0	0	0	0	0	0
1384	OTU_11252	0	0	0	0	0	0	0	0	0	0	0	0	0	0	0	0	0	0	0	0	0	0	0	0	0	0	0	0	0	0	0	0	0	0	1	0	0	0	0	0	0	0	0	1	2	0	0	0
1385	OTU_11253	0	0	0	0	0	0	0	0	0	0	0	0	0	0	0	1	0	0	0	0	0	0	0	0	0	0	0	0	0	0	0	0	0	0	0	2	0	0	0	0	0	0	0	0	0	5	3	0
1386	OTU_11254	0	0	0	0	0	1	2	0	0	2	0	0	0	0	0	0	1	0	0	0	0	0	0	0	0	0	0	0	0	0	0	0	0	0	0	0	0	1	0	0	0	0	0	0	0	0	0	0
1387	OTU_11255	0	0	0	0	0	0	0	0	0	0	0	0	0	3	0	0	0	0	0	0	0	0	0	0	0	0	0	0	0	0	0	1	2	2	3	1	1	0	0	0	0	1	0	0	2	0	0	0
1388	OTU_11256	0	0	1	0	0	0	0	0	1	1	0	0	0	1	0	0	0	0	0	0	0	0	0	0	0	0	0	0	0	0	0	0	0	0	0	0	2	1	3	0	0	0	0	0	0	0	0	0
1389	OTU_11257	0	0	0	0	0	0	0	0	0	0	0	0	0	0	0	1	0	0	0	0	0	0	0	0	0	0	0	0	0	0	0	0	0	0	0	0	0	0	0	0	0	0	0	2	0	1	1	0
1390	OTU_11258	0	0	0	0	0	0	0	0	0	0	0	0	0	0	0	0	0	0	0	0	0	0	0	0	0	0	0	0	0	0	0	0	0	0	0	0	0	0	0	0	0	0	0	0	0	6	0	0
1391	OTU_11259	0	0	0	0	0	0	0	0	0	0	0	0	0	0	0	0	0	0	0	0	0	0	0	0	0	0	0	0	0	0	0	0	0	0	0	0	0	0	0	0	0	0	0	0	0	3	0	0
1392	OTU_1126	0	2	4	2	1	0	0	1	0	0	0	0	0	1	0	0	0	1	0	0	0	0	0	0	0	0	1	0	0	0	0	0	0	0	0	1	2	0	0	0	0	0	0	0	0	0	0	0
1393	OTU_11260	0	0	0	0	0	0	0	0	0	0	0	0	0	0	0	0	0	0	0	0	0	0	0	0	0	0	0	0	0	0	0	0	0	0	0	0	0	0	0	0	0	0	0	0	0	3	0	0
1394	OTU_11261	0	0	0	0	0	0	0	0	0	0	0	0	0	0	0	0	0	0	0	0	0	0	0	0	0	0	0	0	0	0	0	0	0	0	0	0	0	0	0	0	0	0	0	0	0	0	0	2
1395	OTU_11262	0	0	0	0	0	0	0	0	0	0	0	0	0	0	0	0	0	0	0	0	0	0	0	0	0	0	0	0	0	0	0	0	0	0	0	0	0	0	0	0	0	0	0	0	0	0	1	0
1396	OTU_11263	2	2	0	1	0	0	0	1	0	0	0	0	0	0	0	0	0	0	0	0	0	0	0	0	0	0	0	2	0	0	0	0	0	0	0	0	1	0	0	0	0	0	0	0	0	0	0	0
1397	OTU_11264	4	1	1	1	4	0	0	0	0	0	0	0	0	0	0	0	0	0	0	0	0	0	0	0	0	0	0	0	0	0	0	0	0	0	0	0	0	0	0	0	0	0	0	0	0	0	0	1
1398	OTU_11265	0	2	0	0	0	0	0	0	0	0	0	0	0	0	0	0	0	0	0	0	0	0	0	0	0	0	0	0	0	0	0	0	0	0	0	0	0	0	0	0	0	0	0	0	0	0	0	0
1399	OTU_11266	2	2	0	1	1	0	0	0	0	2	0	0	0	0	0	0	0	0	0	0	0	0	0	0	0	0	0	0	0	0	0	0	0	0	0	0	0	1	0	0	0	0	0	0	0	0	0	0
1400	OTU_11267	0	0	0	0	0	3	1	0	0	0	0	0	0	0	0	0	0	0	0	0	0	0	0	0	0	0	0	0	0	0	0	0	0	0	0	0	1	0	0	0	0	0	0	0	0	0	0	0
1401	OTU_11268	0	1	0	0	2	0	0	0	0	1	0	0	0	0	0	0	0	0	1	0	0	0	0	0	0	1	0	0	0	0	1	3	0	1	0	0	0	0	2	0	1	0	1	1	1	0	2	0
1402	OTU_11269	43	38	36	44	31	35	43	56	43	49	69	59	38	54	35	33	79	46	50	59	87	80	60	91	89	89	63	80	70	75	73	59	49	53	29	38	36	38	75	87	62	66	50	61	58	73	77	75
1403	OTU_1127	0	2	1	0	1	3	0	0	0	3	0	0	0	0	0	0	0	0	0	0	0	0	0	0	0	1	0	0	0	0	0	0	0	0	0	0	0	0	0	0	0	0	0	0	0	0	0	0
1404	OTU_11270	1	0	0	0	0	0	0	0	0	0	0	0	0	0	0	0	0	0	0	0	0	0	0	0	0	0	0	0	0	0	0	0	0	0	0	0	0	0	0	0	0	0	0	0	0	0	0	0
1405	OTU_11271	0	0	0	0	0	0	0	0	0	0	0	0	0	0	0	2	0	0	0	0	0	0	0	0	0	0	0	0	1	0	0	0	0	0	0	0	0	0	0	0	0	0	0	0	0	0	0	0
1406	OTU_11272	0	0	0	0	0	0	0	0	0	0	0	0	1	0	0	0	0	0	0	0	0	0	0	0	0	0	0	0	0	0	1	0	0	0	0	1	0	1	1	1	0	0	0	0	0	1	0	0
1407	OTU_11273	0	0	0	0	0	0	0	0	0	0	0	0	0	0	0	0	0	1	1	0	0	0	1	0	0	0	0	0	0	0	0	1	0	0	0	0	0	0	0	0	0	0	0	0	0	0	0	0
1408	OTU_11274	0	0	0	0	0	0	0	0	0	0	0	0	0	0	0	0	0	0	0	0	0	0	0	0	0	0	0	0	0	0	0	0	0	0	0	0	0	0	0	0	0	0	1	0	1	0	0	0
1409	OTU_11275	0	0	0	0	0	0	0	0	0	0	0	0	0	0	0	0	0	0	0	0	0	0	0	0	0	0	0	0	0	0	0	0	0	0	0	0	0	0	0	0	0	0	0	0	0	0	0	0
1410	OTU_11276	0	0	0	0	0	0	0	0	0	0	0	0	0	0	0	0	0	0	0	0	0	0	0	0	0	0	0	0	0	0	0	0	0	0	0	0	0	0	0	0	0	0	0	0	0	0	0	1
1411	OTU_11277	0	0	0	0	0	0	0	0	0	0	0	0	0	0	0	0	0	0	0	0	0	0	0	0	0	0	0	0	0	0	0	0	0	0	0	0	0	0	0	0	0	0	0	0	0	0	0	0
1412	OTU_11278	11	25	10	9	14	35	40	64	77	57	17	10	4	9	12	17	23	19	18	21	8	11	9	6	8	24	29	26	27	24	15	8	11	9	5	14	31	45	37	48	7	6	5	4	4	23	25	18
1413	OTU_11279	19	29	12	22	27	25	34	19	34	60	23	39	52	33	13	32	43	67	39	45	49	50	106	47	88	61	68	48	63	67	36	48	44	35	25	43	55	44	57	101	37	32	56	36	15	77	44	62
1414	OTU_1128	0	0	0	0	0	0	1	1	0	0	0	0	0	0	0	0	0	0	0	0	0	0	0	0	0	1	0	1	0	0	0	0	0	0	0	0	0	0	0	0	0	0	0	0	0	0	0	0
1415	OTU_11280	0	1	1	2	1	11	8	13	6	10	24	22	29	11	25	32	26	30	22	31	19	25	23	19	26	20	10	9	8	2	37	27	21	26	18	6	6	13	13	5	23	37	28	28	31	24	32	17
1416	OTU_11281	0	0	0	0	0	0	0	0	0	0	0	0	0	0	0	0	0	0	0	1	0	0	0	0	0	0	0	0	0	1	0	0	0	0	0	0	0	0	0	0	0	0	0	0	0	1	0	0
1417	OTU_11282	0	0	0	0	0	0	0	0	0	1	0	0	1	0	1	1	3	0	0	0	0	0	0	0	0	0	0	0	0	0	0	0	0	0	0	0	0	0	0	0	0	0	0	0	0	0	0	0
1418	OTU_11283	0	1	0	0	0	0	1	2	0	1	0	0	0	0	0	0	0	1	0	0	0	0	0	0	0	0	0	0	0	1	0	0	0	0	0	1	0	0	0	0	0	0	0	0	1	0	1	0
1419	OTU_11284	0	0	0	0	0	0	0	0	0	0	0	0	3	3	2	1	0	0	1	0	0	0	0	1	0	0	0	0	0	0	0	3	0	1	3	2	1	2	1	1	2	3	0	3	0	0	0	0
1420	OTU_11285	0	0	0	0	0	0	0	0	0	0	0	0	0	0	0	1	0	0	0	0	0	0	0	0	0	1	0	0	0	0	1	0	0	2	0	0	0	0	0	0	0	0	0	2	2	0	0	0
1421	OTU_11286	0	0	0	0	0	0	0	0	0	0	0	0	0	0	0	3	1	0	0	1	0	0	0	0	0	0	0	0	0	0	0	0	0	0	0	0	0	0	0	0	0	0	0	0	0	0	0	0
1422	OTU_11287	0	0	0	0	0	1	0	0	1	2	1	0	0	0	0	0	0	0	0	0	0	0	1	1	0	0	0	0	0	0	0	0	0	0	0	0	0	0	1	0	0	0	0	0	0	1	0	0
1423	OTU_11288	0	0	0	0	0	0	0	0	0	0	0	1	0	1	2	0	0	0	0	0	0	0	0	0	0	0	0	0	0	0	0	0	0	0	0	0	0	0	0	0	0	0	0	0	0	0	0	0
1424	OTU_11289	1	2	1	0	0	0	0	0	0	1	1	0	0	0	0	0	0	0	0	0	0	0	1	0	0	0	0	0	0	0	0	0	0	0	0	0	0	0	0	0	0	0	0	0	0	0	0	0
1425	OTU_1129	0	0	0	0	0	0	2	0	1	1	0	0	0	0	0	0	0	0	0	0	0	0	0	0	0	0	0	0	1	0	0	0	0	1	0	0	0	0	0	1	0	0	1	0	0	0	1	0
1426	OTU_11290	0	0	0	0	0	0	0	0	0	0	1	2	5	1	3	1	1	0	2	1	4	2	1	10	2	0	0	0	0	0	0	1	0	0	1	0	2	1	0	0	0	0	1	1	3	1	1	0
1427	OTU_11291	0	0	0	0	0	0	0	0	0	0	2	3	0	3	0	0	1	0	1	0	0	4	0	0	0	4	4	1	5	1	0	1	0	1	0	4	0	0	1	1	0	0	1	0	0	0	1	1
1428	OTU_11292	0	0	0	0	0	0	0	0	0	0	0	1	1	0	3	0	0	1	0	0	0	0	1	0	0	0	0	0	0	0	0	0	0	0	0	0	0	0	1	0	0	0	0	0	0	0	0	0
1429	OTU_11293	0	0	0	0	0	0	0	0	0	0	0	3	1	0	1	0	0	0	0	1	0	0	0	0	0	0	0	0	0	0	0	0	0	0	0	0	0	0	0	0	2	0	0	0	0	0	0	0
1430	OTU_11294	0	0	1	0	2	0	0	0	0	0	0	3	0	0	0	0	0	0	0	0	0	0	0	0	0	0	0	0	0	0	0	0	0	0	0	0	0	0	0	0	0	0	0	0	0	0	0	0
1431	OTU_11295	0	0	0	0	0	0	0	0	0	0	0	1	0	1	1	0	0	0	0	0	0	1	0	1	0	0	0	0	0	0	0	0	0	0	0	0	0	0	0	0	0	0	0	0	0	0	0	0
1432	OTU_11296	0	0	0	0	0	0	0	0	0	0	0	0	0	0	0	0	0	0	0	0	0	0	0	0	0	0	0	0	0	0	0	0	1	0	0	0	1	0	0	0	1	0	1	0	0	0	0	0
1433	OTU_11297	0	0	0	0	0	0	0	0	0	0	0	0	2	3	1	0	0	0	0	0	0	0	0	0	0	0	0	1	0	0	0	0	0	0	0	0	0	0	0	0	0	0	0	0	0	0	0	0
1434	OTU_11298	0	0	0	0	0	0	0	0	0	0	0	1	0	1	0	1	1	0	0	0	0	0	0	1	0	0	0	0	0	0	0	0	0	0	0	0	0	1	0	0	0	0	0	0	0	1	0	0
1435	OTU_11299	0	1	1	1	1	1	2	0	0	0	0	1	0	1	3	2	2	0	1	1	2	0	1	4	1	0	0	0	0	0	0	1	0	0	0	1	0	2	0	1	0	0	0	0	0	0	3	0
1436	OTU_113	0	0	0	1	0	1	0	0	0	0	0	0	0	0	0	0	0	0	0	0	0	0	0	0	0	2	1	0	0	1	1	0	0	0	0	0	0	0	0	0	0	0	0	0	0	0	2	0
1437	OTU_1130	0	0	0	0	1	0	0	1	0	1	1	0	0	0	0	0	0	0	0	2	0	0	0	0	2	0	0	0	0	0	0	0	0	0	0	0	0	0	0	0	0	0	0	0	0	2	0	2
1438	OTU_11300	1	0	0	0	0	0	0	0	0	0	1	0	0	1	0	0	0	1	0	0	1	0	0	0	0	0	0	0	0	0	0	0	0	0	0	0	0	0	0	0	0	0	0	0	0	0	0	0
1439	OTU_11301	0	0	0	0	0	0	0	0	0	0	0	0	0	0	0	0	0	0	0	0	0	0	0	0	0	0	1	0	0	0	0	0	0	0	0	1	1	1	0	2	0	0	0	0	0	0	0	0
1440	OTU_11302	0	0	0	0	0	3	0	0	0	1	1	1	0	3	2	0	0	0	1	1	0	0	0	1	0	0	1	0	2	0	1	1	1	0	0	0	0	0	0	0	0	0	0	0	0	0	0	0
1441	OTU_11303	0	0	0	0	0	0	0	1	0	0	0	0	0	0	0	0	0	0	0	0	0	1	0	0	0	0	0	0	0	0	0	1	0	0	0	0	0	0	1	0	0	0	0	0	0	1	1	0
1442	OTU_11304	0	0	0	1	0	0	0	0	0	1	0	0	0	0	0	0	0	0	0	0	0	0	1	0	3	0	1	0	0	0	0	1	1	1	2	0	0	0	0	0	1	0	1	0	1	1	0	0
1443	OTU_11305	0	0	0	0	0	0	0	0	0	0	0	0	0	0	0	0	0	0	0	1	0	0	1	1	0	0	0	0	0	0	0	0	0	0	0	0	0	0	0	0	0	0	0	0	0	1	0	0
1444	OTU_11306	0	0	0	0	0	0	0	0	0	0	0	0	0	0	0	0	1	1	0	1	0	0	0	0	0	0	0	0	0	0	0	0	0	0	0	0	0	0	0	0	0	0	0	0	0	1	0	0
1445	OTU_11307	0	0	0	0	0	0	0	0	0	0	0	0	0	0	0	0	0	0	0	0	0	0	0	0	1	0	0	0	0	0	0	0	0	0	0	0	0	0	0	0	1	1	0	0	0	0	0	0
1446	OTU_11308	0	0	0	0	0	0	0	0	0	0	0	0	0	0	0	5	3	0	1	2	0	0	0	0	0	0	0	0	0	0	0	0	0	0	0	0	0	0	0	0	0	0	0	0	1	0	0	0
1447	OTU_11309	0	0	0	0	0	0	0	0	0	2	0	0	0	0	0	4	0	2	0	0	0	0	0	0	0	0	0	0	0	0	0	0	0	0	0	0	0	0	0	0	0	0	0	0	0	0	0	0
1448	OTU_1131	0	0	0	0	0	0	0	0	0	0	1	0	0	1	0	1	0	0	0	0	3	0	1	0	1	0	0	0	0	0	0	0	0	0	0	0	0	0	0	0	0	0	0	0	0	1	0	0
1449	OTU_11310	0	0	0	0	0	1	0	1	0	0	0	0	0	0	0	4	0	0	0	0	0	0	0	0	0	0	0	0	0	0	1	0	0	0	0	0	0	2	0	0	0	0	0	0	0	1	1	0
1450	OTU_11311	0	0	1	0	1	1	3	1	1	1	2	1	1	0	1	2	2	2	0	0	1	0	2	0	0	4	1	1	3	2	0	0	1	1	2	0	1	2	0	0	2	2	0	1	3	4	1	0
1451	OTU_11312	0	0	0	0	0	0	0	0	0	0	0	0	0	0	0	2	0	0	0	0	0	0	0	0	0	1	0	0	0	0	0	1	0	0	0	0	0	1	0	0	1	1	0	0	0	0	0	0
1452	OTU_11313	0	0	0	0	0	0	0	0	0	0	0	0	0	0	0	1	1	0	0	0	0	0	0	0	0	0	1	0	0	0	0	0	0	0	0	0	0	0	0	0	0	0	0	0	0	0	0	0
1453	OTU_11314	0	0	0	0	0	0	0	0	0	0	0	0	0	0	0	0	0	0	0	0	0	0	0	0	0	0	0	0	0	0	0	0	0	0	1	0	0	0	0	0	0	0	0	0	0	0	0	0
1454	OTU_11315	0	0	0	0	0	0	0	0	0	0	0	0	0	0	0	0	0	0	0	0	0	0	0	0	0	0	0	1	0	1	0	0	1	2	0	0	0	0	0	0	0	0	3	0	1	0	0	0
1455	OTU_11316	0	0	0	0	0	0	0	0	0	0	0	0	0	0	0	0	0	1	0	0	0	0	0	2	0	0	0	0	0	0	0	0	0	0	0	0	0	0	0	0	0	0	0	0	0	0	0	0
1456	OTU_11317	0	0	0	0	0	0	0	0	0	0	0	0	0	0	0	1	0	0	0	0	0	0	0	0	0	0	0	1	0	0	0	2	0	1	0	0	0	0	0	0	0	0	1	1	0	0	1	1
1457	OTU_11318	0	0	0	0	0	0	0	1	0	0	3	0	0	0	0	1	2	1	1	0	0	0	0	0	0	0	0	0	0	0	1	2	0	1	0	0	0	1	0	0	1	0	0	0	0	0	0	5
1458	OTU_11319	0	0	0	0	0	0	0	0	0	0	0	0	0	0	0	2	1	0	0	1	0	0	0	0	0	0	0	0	0	0	0	0	0	0	0	0	1	0	0	0	0	0	0	0	0	0	0	0
1459	OTU_1132	0	1	1	2	0	0	1	0	2	2	0	1	2	0	0	0	0	0	0	0	1	0	1	2	1	0	0	0	0	0	1	0	0	0	0	0	0	0	0	0	0	0	0	0	0	0	0	0
1460	OTU_11320	0	0	0	0	0	0	0	0	0	0	0	0	0	0	1	0	0	0	0	0	1	0	0	1	0	1	0	0	0	0	1	0	0	0	0	0	1	0	0	0	0	0	0	0	0	0	0	0
1461	OTU_11321	0	0	0	0	0	0	0	0	0	0	0	0	0	0	0	0	1	0	0	3	0	0	0	0	1	0	0	0	0	0	1	1	0	0	0	0	0	0	0	0	0	1	0	0	0	0	1	0
1462	OTU_11322	0	0	0	0	0	0	0	0	0	0	0	0	1	0	0	1	0	0	0	0	0	0	0	1	0	0	0	0	1	0	0	1	0	0	0	0	0	0	0	0	0	0	0	0	1	0	0	1
1463	OTU_11323	0	0	0	0	0	1	0	0	0	0	0	0	0	0	0	0	0	2	0	0	0	0	0	0	0	0	1	2	0	1	0	0	0	0	0	0	0	1	0	0	0	0	0	0	0	1	0	0
1464	OTU_11324	1	0	0	0	0	0	0	0	0	0	0	0	1	0	0	1	0	1	1	0	0	0	0	0	0	0	0	0	0	0	0	0	0	0	0	1	0	0	0	0	0	0	0	0	0	2	0	1
1465	OTU_11325	0	0	0	0	0	1	0	1	0	1	0	0	0	0	0	0	0	2	0	0	0	0	0	0	0	0	0	1	1	0	0	0	0	0	1	0	0	0	0	1	0	0	0	0	1	0	0	0
1466	OTU_11326	0	0	0	0	0	0	0	0	0	0	0	0	1	0	0	0	0	0	0	0	0	0	0	0	0	0	0	0	0	1	0	0	0	1	0	0	0	0	0	0	0	0	0	0	0	0	0	0
1467	OTU_11327	6	6	8	14	6	24	34	44	19	21	14	13	11	16	12	30	49	43	40	40	24	32	9	23	31	22	7	11	16	28	25	25	23	22	21	15	7	19	32	25	36	37	32	29	24	35	41	38
1468	OTU_11328	0	0	0	0	0	0	0	0	0	0	1	0	0	0	0	1	0	0	0	0	0	1	0	0	0	0	0	0	0	0	1	0	0	0	0	0	0	0	0	0	0	0	0	0	0	0	0	0
1469	OTU_11329	0	0	0	0	0	0	1	0	1	0	0	0	0	0	0	0	0	0	0	1	0	0	0	1	0	0	0	0	0	0	1	0	0	0	0	0	0	0	0	0	0	0	0	0	0	1	0	0
1470	OTU_1133	0	0	0	0	0	0	0	0	0	0	2	0	0	1	0	0	1	0	0	0	0	0	0	0	0	0	1	0	0	0	0	0	0	0	0	0	2	1	0	0	0	0	0	0	0	0	0	0
1471	OTU_11330	0	0	2	5	0	0	0	1	1	1	2	0	1	1	2	0	2	0	2	0	1	2	2	1	0	1	1	0	0	1	0	0	0	0	1	0	0	2	1	3	2	1	1	1	0	2	1	5
1472	OTU_11331	0	0	0	0	0	0	0	0	0	0	0	0	0	0	0	0	0	0	0	0	0	0	1	1	0	0	0	1	0	0	0	1	0	0	0	0	0	0	0	0	0	0	0	0	0	0	0	0
1473	OTU_11332	0	0	0	0	0	2	0	0	0	0	0	0	0	0	0	1	0	0	0	0	1	0	0	0	0	0	0	0	0	0	0	0	0	0	0	0	0	0	0	0	0	0	0	0	0	0	0	0
1474	OTU_11333	0	0	0	0	0	0	0	0	0	1	0	0	0	0	0	0	0	0	0	0	0	0	0	0	0	0	0	0	0	0	0	0	0	0	0	1	0	0	0	0	0	0	0	0	0	0	0	0
1475	OTU_11334	0	0	0	0	0	0	0	0	0	0	0	0	0	0	0	0	0	0	0	0	0	1	0	2	3	0	0	0	0	0	0	0	0	0	0	0	0	0	0	0	0	0	0	0	0	1	0	1
1476	OTU_11335	0	2	0	0	1	1	1	0	0	0	0	0	0	0	0	0	0	1	0	0	1	0	0	0	2	1	0	0	1	0	0	0	1	0	0	0	0	0	0	0	0	0	0	0	0	0	0	0
1477	OTU_11336	0	0	0	0	0	0	0	0	0	0	0	0	0	0	0	0	0	0	0	0	0	0	1	0	1	0	0	0	0	0	0	0	0	0	0	0	0	0	0	0	0	0	0	0	0	0	0	0
1478	OTU_11337	0	0	0	0	0	0	0	0	0	0	0	0	0	0	0	0	0	0	0	0	0	0	0	0	0	0	1	0	1	0	0	0	0	0	0	0	0	0	0	0	1	1	0	0	0	0	0	0
1479	OTU_11338	2	0	1	0	2	1	0	0	2	1	5	5	7	7	5	35	33	114	45	31	4	3	8	3	5	47	114	62	49	75	8	8	12	9	16	18	9	7	0	3	5	3	7	5	12	22	37	9
1480	OTU_11339	0	0	0	1	0	0	0	0	0	0	0	0	0	0	0	0	0	0	0	0	0	0	0	0	0	0	0	1	0	0	0	0	0	0	0	0	0	0	0	0	0	0	0	0	0	0	0	0
1481	OTU_1134	0	0	0	0	0	0	0	1	0	0	0	1	1	0	0	0	0	0	0	0	0	1	0	1	0	0	0	0	0	0	0	0	0	0	0	0	0	0	0	0	0	0	0	0	0	0	0	0
1482	OTU_11340	0	0	0	0	0	0	0	0	1	0	0	0	0	0	0	0	0	0	0	0	0	0	0	0	0	0	0	0	0	0	0	0	0	0	0	0	0	3	1	0	0	0	0	0	0	0	0	0
1483	OTU_11341	6	3	2	3	2	3	0	0	1	4	1	1	0	3	0	3	3	1	0	4	0	2	1	3	0	1	2	3	1	1	6	6	2	3	9	2	4	2	3	4	7	8	3	2	6	4	6	1
1484	OTU_11342	0	0	0	0	1	1	0	0	0	0	0	0	0	0	0	1	0	0	0	0	0	0	0	0	0	0	1	0	1	1	1	0	0	0	0	0	0	0	0	0	0	0	0	0	0	0	0	0
1485	OTU_11343	0	0	0	0	0	0	0	0	0	0	0	0	0	0	0	0	0	0	0	0	0	0	0	0	0	0	0	2	0	0	0	0	0	0	0	0	0	0	0	0	0	0	0	0	0	0	0	0
1486	OTU_11344	0	0	0	0	0	1	0	0	0	0	0	0	0	0	0	0	0	0	0	0	0	0	0	0	0	1	0	0	0	0	0	0	0	0	0	0	0	0	0	0	0	0	0	0	0	0	0	0
1487	OTU_11345	0	0	0	0	0	0	0	0	0	0	0	0	0	0	0	0	0	0	0	0	0	0	0	0	0	0	0	1	0	0	1	0	0	0	1	1	0	0	0	0	0	0	0	0	0	0	0	0
1488	OTU_11346	0	0	0	0	0	0	0	0	0	0	0	0	0	0	0	1	0	3	0	0	0	0	0	0	0	0	2	2	1	1	1	0	0	0	0	0	1	0	1	0	0	0	0	0	0	1	0	0
1489	OTU_11347	0	0	0	0	0	1	0	0	0	0	0	0	0	0	0	0	0	0	0	0	0	0	0	0	0	0	1	1	0	1	0	0	0	0	0	0	0	0	0	0	0	0	0	0	0	0	0	0
1490	OTU_11348	0	0	1	0	0	0	0	0	0	0	0	0	1	0	0	1	1	0	1	0	0	0	0	0	0	0	0	0	1	0	0	0	0	0	1	0	0	0	0	0	0	0	0	0	1	0	1	0
1491	OTU_11349	0	0	0	0	1	1	1	4	5	4	17	11	9	14	7	15	35	31	29	28	15	11	15	15	13	39	19	27	26	37	35	30	18	25	18	16	6	10	16	15	20	33	14	31	18	40	32	40
1492	OTU_1135	0	0	0	0	0	0	0	0	0	0	0	0	3	0	1	0	0	0	0	0	0	4	1	3	1	0	0	0	0	0	0	0	0	0	0	0	0	0	0	0	0	0	0	0	0	0	0	0
1493	OTU_11350	0	0	0	0	0	0	0	0	0	0	0	0	0	0	0	0	0	0	0	0	0	0	0	0	0	0	0	0	0	0	0	0	0	1	0	0	0	0	0	0	0	0	1	0	0	0	0	0
1494	OTU_11351	0	0	0	0	0	0	0	0	0	0	0	0	0	0	0	0	0	0	0	1	0	0	0	0	0	0	0	0	0	0	0	0	1	0	1	0	0	0	0	0	1	0	0	0	0	0	0	0
1495	OTU_11352	0	0	0	0	0	0	0	0	0	0	0	0	0	0	0	0	0	0	0	0	0	0	0	0	0	0	0	0	0	0	2	0	1	7	0	0	0	0	0	0	0	2	0	1	2	0	0	0
1496	OTU_11353	0	0	0	0	0	0	0	0	0	0	0	0	0	0	0	0	0	0	0	1	0	0	0	0	0	0	0	1	0	0	0	0	0	1	0	0	0	1	0	0	0	0	1	0	0	0	1	0
1497	OTU_11354	0	0	0	0	0	0	0	0	0	0	0	0	0	0	0	0	0	0	0	0	0	0	0	0	0	0	0	0	1	0	0	1	0	0	2	0	0	0	0	0	0	2	0	0	2	1	0	2
1498	OTU_11355	54	36	32	45	22	32	26	48	35	40	41	31	21	20	36	16	33	16	23	23	52	39	36	41	41	28	17	15	19	27	39	70	29	36	18	17	6	17	42	41	47	62	40	47	50	26	20	21
1499	OTU_11356	0	0	0	0	0	0	0	0	0	0	0	0	0	0	0	0	0	0	0	0	0	0	0	0	0	0	0	0	0	0	0	0	2	0	1	0	0	0	0	0	0	0	0	0	3	0	0	0
1500	OTU_11357	1	0	0	0	0	0	0	0	0	0	0	0	0	0	0	0	0	0	0	0	0	0	0	0	0	0	0	0	0	0	0	0	0	1	0	0	0	0	0	0	0	0	0	0	0	0	0	0
1501	OTU_11358	0	0	0	0	0	1	0	0	0	1	0	0	0	0	0	0	0	0	0	0	0	0	0	0	0	0	0	0	0	0	0	0	0	0	0	0	0	0	0	0	0	0	0	0	0	0	0	0
1502	OTU_11359	1	3	3	0	1	2	0	0	0	0	0	0	0	1	0	0	0	0	1	0	0	0	0	0	0	0	0	0	0	0	0	0	0	0	0	1	0	0	0	0	0	0	0	0	0	0	0	1
1503	OTU_1136	0	0	0	0	0	0	0	0	0	0	0	2	0	1	1	0	0	0	0	0	1	0	0	1	1	0	0	0	0	0	0	0	0	0	0	0	1	0	1	1	1	0	0	1	0	0	0	0
1504	OTU_11360	2	2	3	0	0	0	1	0	1	0	0	0	0	2	0	0	0	0	0	0	0	0	0	0	0	0	0	0	0	0	1	1	0	1	1	0	4	2	0	0	0	0	0	1	0	0	1	0
1505	OTU_11361	0	0	0	0	0	0	0	0	0	0	0	0	0	0	0	0	0	0	0	0	0	0	0	0	0	0	0	0	0	1	0	0	0	0	0	0	0	2	0	1	0	0	0	0	0	0	0	0
1506	OTU_11362	0	2	0	0	0	0	0	0	0	0	0	0	0	0	0	0	0	0	0	0	0	0	0	0	0	0	0	0	0	0	0	0	0	0	0	0	1	0	0	0	0	0	0	0	0	0	0	0
1507	OTU_11363	0	0	0	0	0	0	2	2	1	0	0	0	0	0	0	0	0	0	0	0	0	0	0	0	0	0	0	0	0	0	0	0	0	0	0	0	1	0	0	0	0	0	0	0	0	0	0	0
1508	OTU_11364	0	0	0	0	0	0	0	0	0	0	0	0	0	0	0	0	0	0	0	0	0	0	0	0	0	0	0	0	0	0	0	0	0	0	0	0	0	1	2	1	0	0	0	0	0	0	0	0
1509	OTU_11365	0	0	0	0	1	0	0	0	1	0	0	1	0	0	0	0	0	0	0	0	1	0	0	1	1	0	1	0	1	1	0	0	0	0	0	1	0	2	2	0	1	0	0	1	0	0	1	1
1510	OTU_11366	0	0	0	0	0	0	0	0	0	0	0	0	0	0	0	0	0	0	0	0	0	0	0	0	0	0	0	0	0	0	0	1	0	1	0	0	0	0	0	0	2	1	0	1	1	0	0	0
1511	OTU_11367	0	0	0	0	0	0	0	0	0	0	0	0	0	0	0	0	0	0	0	0	0	0	0	0	0	0	0	0	0	0	1	0	0	0	1	0	0	0	0	0	0	0	0	2	0	0	0	0
1512	OTU_11368	0	0	0	0	0	0	0	0	0	0	1	0	0	0	0	0	0	0	0	0	0	0	0	0	0	0	0	0	0	0	0	0	0	0	0	0	0	0	0	0	0	0	1	1	0	0	0	0
1513	OTU_11369	0	0	0	0	0	0	0	0	0	0	0	0	0	0	0	0	1	0	0	0	0	0	0	0	0	0	0	0	0	0	0	0	0	0	0	0	1	0	0	0	0	0	0	0	0	0	0	1
1514	OTU_1137	1	0	1	0	1	1	0	2	1	1	0	0	2	2	3	1	0	0	1	0	0	2	0	0	0	0	0	0	0	0	0	0	0	0	0	0	0	0	0	0	0	0	0	0	0	0	0	0
1515	OTU_11370	2	1	3	2	1	0	0	0	0	0	0	0	0	0	0	0	0	0	0	0	0	0	0	0	0	0	0	0	0	0	0	0	0	0	0	0	0	0	0	0	0	0	0	0	0	0	0	0
1516	OTU_11371	3	0	0	0	0	0	0	0	0	0	0	0	0	0	0	0	0	0	0	0	0	0	0	0	0	0	0	0	0	0	0	0	0	0	0	0	0	0	0	0	0	0	0	0	0	0	0	1
1517	OTU_11372	1	0	0	0	0	1	0	0	1	0	0	1	0	2	0	0	0	0	0	0	0	0	0	0	0	0	0	0	0	0	0	0	0	0	0	1	0	0	0	0	0	0	0	0	0	0	0	0
1518	OTU_11373	0	2	0	0	1	0	0	0	0	0	0	0	0	0	0	0	0	0	0	0	0	0	0	0	0	0	0	0	0	0	0	0	0	0	0	0	0	0	0	0	0	0	0	0	0	0	0	0
1519	OTU_11374	4	1	1	0	1	0	0	0	0	1	0	0	0	0	0	0	0	0	0	0	0	0	0	0	0	0	0	0	0	0	0	0	0	0	0	0	0	0	0	0	0	0	1	0	0	0	0	0
1520	OTU_11375	1	1	2	0	0	0	0	0	0	0	0	0	0	0	0	0	0	0	0	0	0	0	0	0	0	0	0	0	0	0	0	0	0	0	0	0	0	0	0	0	0	0	0	0	0	0	0	0
1521	OTU_11376	1	3	5	2	5	4	5	4	4	8	0	0	1	3	0	4	2	10	6	2	2	3	6	5	4	8	6	7	3	5	8	3	9	7	2	4	3	1	8	9	5	4	6	3	8	2	7	12
1522	OTU_11377	1	0	1	0	0	0	0	0	0	0	0	0	0	0	0	0	0	0	0	0	0	0	0	0	0	0	0	0	0	0	0	0	0	0	0	0	0	0	0	0	0	0	0	0	0	0	0	0
1523	OTU_11378	0	2	1	1	0	0	0	0	0	0	0	0	0	0	0	0	0	0	0	0	0	0	0	0	0	0	0	0	0	0	0	0	0	0	0	0	0	0	0	0	0	0	0	0	0	0	0	0
1524	OTU_11379	0	1	2	0	0	0	0	0	1	0	0	0	0	0	0	0	0	0	0	0	0	0	0	0	0	0	0	0	0	0	0	0	0	0	0	0	0	0	0	0	0	0	0	0	0	0	0	0
1525	OTU_1138	0	0	0	0	0	0	0	0	0	2	0	0	3	0	0	0	0	0	0	0	1	0	0	0	1	0	0	0	0	0	0	0	0	0	0	0	0	0	0	0	0	0	0	0	0	0	0	0
1526	OTU_11380	0	0	0	0	1	0	0	0	0	0	0	0	0	0	0	0	0	0	0	0	0	0	0	0	0	0	0	0	0	0	0	0	0	0	0	0	0	0	0	0	0	0	0	0	0	0	0	1
1527	OTU_11381	0	0	0	1	0	0	0	2	0	0	0	0	0	0	0	0	0	0	0	0	0	0	0	0	0	0	0	0	0	0	0	0	0	0	0	0	0	0	0	0	0	0	0	0	0	0	0	0
1528	OTU_11382	1	0	0	0	1	1	0	0	0	0	0	0	0	0	0	0	0	0	0	0	1	0	0	0	0	0	0	0	0	0	0	0	0	0	0	0	0	0	0	0	0	0	0	0	0	0	0	3
1529	OTU_11383	1	1	1	0	0	1	0	1	0	0	0	0	0	0	0	0	0	0	0	0	0	0	0	0	0	0	0	0	0	0	0	0	0	0	0	0	0	0	0	0	0	0	0	0	0	0	0	0
1530	OTU_11384	0	0	0	0	0	0	0	0	0	1	0	4	1	0	14	0	0	0	0	1	0	2	2	3	1	0	0	0	0	0	0	0	0	0	0	0	0	0	0	0	0	0	0	0	0	0	1	0
1531	OTU_11385	0	0	0	0	0	0	0	0	0	0	0	0	0	0	0	0	0	0	0	0	0	0	0	0	0	0	0	0	0	0	0	2	0	0	0	0	0	0	0	0	0	0	0	0	0	0	0	0
1532	OTU_11386	0	0	0	0	0	0	0	0	0	0	0	1	0	0	0	0	0	0	0	0	0	0	1	0	1	0	0	0	0	0	0	0	0	0	0	0	0	0	0	0	0	0	0	0	0	0	0	1
1533	OTU_11387	0	0	1	0	0	0	0	0	0	0	0	0	0	0	0	0	0	0	0	0	0	0	0	0	0	0	0	0	0	0	0	0	0	0	0	0	0	0	0	0	0	0	1	0	0	0	0	0
1534	OTU_11388	4	12	2	4	6	4	2	3	2	2	2	0	0	1	0	3	2	0	3	1	1	2	1	2	3	1	0	0	1	2	1	1	0	0	1	1	1	1	1	1	0	1	0	0	0	0	1	1
1535	OTU_11389	0	0	0	0	0	0	0	0	0	0	0	0	0	0	0	0	0	0	1	0	0	0	0	0	0	0	0	0	0	0	0	0	0	0	0	0	0	0	0	0	0	0	0	0	0	0	0	0
1536	OTU_1139	0	0	0	0	0	0	0	0	0	1	0	0	3	0	0	1	1	0	0	1	1	0	1	4	1	0	0	0	0	0	0	0	0	0	0	0	0	0	1	0	0	0	0	0	0	0	0	0
1537	OTU_11390	0	1	0	0	0	1	0	0	0	0	0	0	0	0	0	0	0	0	0	0	0	0	0	0	0	0	0	0	0	0	0	0	0	0	0	1	0	0	1	0	0	0	0	0	0	0	0	0
1538	OTU_11391	3	11	9	5	4	13	5	11	13	9	44	25	15	23	26	39	47	59	45	92	38	22	30	24	34	48	24	38	34	40	47	45	38	44	23	27	8	26	32	32	35	38	40	23	34	74	85	90
1539	OTU_11392	0	0	0	0	0	0	0	0	0	0	0	0	0	0	0	0	0	0	0	0	0	0	0	0	0	0	0	0	0	0	0	0	0	0	0	0	0	0	0	0	0	0	0	0	0	0	0	0
1540	OTU_11393	0	0	0	0	0	0	0	0	0	0	0	0	0	0	0	0	0	0	0	0	2	0	0	0	1	0	0	0	0	1	0	0	0	0	0	0	0	0	0	0	0	0	0	0	0	0	0	0
1541	OTU_11394	0	0	0	0	0	0	0	0	0	0	0	0	0	0	0	1	0	1	0	1	0	0	0	1	0	0	0	0	0	0	0	0	0	0	0	0	0	0	0	0	0	0	0	0	1	1	0	0
1542	OTU_11395	0	0	0	0	0	0	0	0	1	0	0	0	0	1	0	2	0	0	0	0	0	0	0	0	0	0	0	0	0	0	0	0	0	0	0	0	0	1	0	0	0	0	0	0	0	0	0	0
1543	OTU_11396	1	0	0	1	1	0	0	0	0	1	0	0	0	0	0	0	0	0	0	0	0	0	0	0	0	0	0	0	0	0	0	0	0	0	0	0	0	0	0	0	1	0	0	0	0	0	0	0
1544	OTU_11397	12	12	7	11	11	9	15	19	13	15	13	19	17	20	10	16	50	42	30	42	36	38	18	16	26	51	28	38	30	41	28	27	24	37	20	22	14	25	38	23	24	34	38	30	29	29	47	45
1545	OTU_11398	0	0	0	0	0	0	0	0	0	0	0	0	0	0	0	1	0	0	0	0	0	0	0	0	0	0	0	0	0	0	0	0	0	0	0	0	0	0	0	0	0	0	0	0	0	0	0	0
1546	OTU_11399	0	0	0	0	0	0	0	0	0	0	0	0	0	0	0	0	0	0	0	0	0	0	0	0	0	0	0	0	0	0	1	0	0	0	0	0	0	0	0	0	0	0	0	0	0	0	0	0
1547	OTU_114	0	0	0	0	1	0	0	1	0	0	0	0	0	0	0	0	0	0	0	0	0	0	0	0	0	0	1	1	0	0	0	1	0	0	0	0	0	0	0	0	0	0	0	0	0	0	0	0
1548	OTU_1140	0	0	0	0	0	0	0	0	0	0	0	0	0	1	0	0	0	0	0	0	0	0	0	0	0	0	0	0	0	0	1	0	0	0	0	0	2	1	1	0	1	0	0	1	0	0	0	1
1549	OTU_11400	0	0	0	0	0	0	0	0	0	2	0	0	0	0	0	0	0	0	0	0	0	0	0	0	0	0	0	1	0	0	0	0	0	0	0	0	0	0	1	0	0	0	0	0	0	0	0	0
1550	OTU_11401	0	0	0	0	0	0	0	0	0	0	0	0	0	0	0	0	0	0	0	0	0	0	0	0	0	0	0	0	0	0	0	0	0	0	0	0	1	0	0	0	0	0	0	0	0	0	0	0
1551	OTU_11402	20	27	43	29	16	12	28	13	24	11	27	27	36	43	71	36	31	35	24	27	45	48	43	29	36	18	41	39	38	33	17	18	26	44	48	49	75	52	21	40	20	6	34	18	36	25	23	6
1552	OTU_11403	0	0	0	0	0	0	0	0	0	0	0	0	0	0	0	0	0	0	0	0	0	0	0	0	0	0	0	0	0	0	0	0	0	0	0	0	0	0	0	0	0	0	0	0	0	0	0	1
1553	OTU_11404	0	0	0	0	0	0	0	0	0	0	0	0	0	1	0	0	0	0	0	0	0	0	0	0	0	0	0	0	0	0	0	0	0	0	0	0	1	0	0	0	0	0	0	0	0	0	0	1
1554	OTU_11405	0	0	0	0	0	0	0	0	0	0	0	0	0	0	0	0	0	0	0	0	0	0	0	0	0	0	0	0	0	0	0	0	0	0	0	0	0	0	0	0	0	0	0	1	0	0	0	0
1555	OTU_11406	0	0	0	0	0	0	0	0	0	0	0	0	0	0	0	0	0	0	0	0	0	0	0	0	0	0	0	0	0	0	0	0	0	0	0	0	0	0	0	0	0	0	0	0	0	0	0	0
1556	OTU_11407	0	0	0	0	0	0	0	0	0	0	0	0	0	0	0	0	0	0	0	0	0	0	0	0	0	0	0	0	0	0	0	0	0	0	0	0	0	0	0	0	0	0	0	0	0	0	0	1
1557	OTU_11408	0	0	0	0	0	0	0	0	0	0	0	0	0	0	0	0	0	0	0	0	0	0	0	0	0	0	0	0	0	0	0	0	0	0	0	0	0	0	0	0	0	0	0	0	0	0	0	0
1558	OTU_11409	0	0	0	0	0	0	0	0	0	0	0	0	0	0	0	0	0	0	0	0	0	0	0	0	0	0	0	0	0	0	0	0	0	0	0	0	0	0	0	0	0	0	0	0	0	0	0	0
1559	OTU_1141	1	0	1	0	1	0	0	0	0	0	6	0	0	0	0	0	0	0	0	0	0	1	2	1	0	0	0	0	0	0	0	0	0	0	0	0	0	0	0	0	0	0	0	0	0	0	0	0
1560	OTU_11410	0	0	0	0	0	0	0	0	0	0	0	0	0	0	0	0	0	0	0	0	0	0	0	0	0	0	0	0	0	0	0	0	0	0	0	0	0	0	0	0	0	0	0	0	0	0	0	0
1561	OTU_11411	0	0	0	0	0	0	0	0	0	0	0	0	0	0	0	0	0	0	0	2	0	0	0	0	0	1	0	1	2	0	1	0	0	1	0	0	0	0	1	0	0	0	0	0	0	0	0	1
1562	OTU_11412	0	0	0	0	0	2	0	0	1	0	0	0	0	0	0	0	0	0	0	0	0	0	0	0	0	0	0	0	0	0	0	1	0	0	0	0	0	0	0	0	0	0	0	0	0	0	0	0
1563	OTU_11414	0	0	0	0	0	0	0	0	0	0	2	0	0	0	1	0	0	0	0	0	1	1	0	0	0	0	0	0	0	0	0	0	0	0	0	0	0	1	0	0	0	0	0	0	0	1	0	0
1564	OTU_11415	0	0	0	1	0	0	0	0	0	0	0	2	0	0	0	0	0	0	0	0	0	0	0	0	0	0	0	0	0	0	0	0	0	1	0	0	1	1	0	0	0	0	0	1	0	0	0	0
1565	OTU_11416	10	11	15	7	11	28	39	12	23	28	11	16	25	38	33	23	21	12	23	11	16	15	15	15	12	10	16	18	29	14	24	40	22	38	63	41	77	35	22	34	27	14	30	27	50	18	32	11
1566	OTU_11417	0	0	0	0	0	0	0	1	0	0	0	0	0	0	0	0	0	0	0	0	0	0	0	0	0	0	0	0	0	0	0	0	0	0	0	0	0	1	2	0	0	0	0	0	0	0	0	0
1567	OTU_11418	6	10	7	5	4	3	5	2	2	3	3	3	1	1	3	5	4	1	3	6	2	2	2	3	0	1	0	1	2	1	2	6	11	3	2	1	0	2	4	4	3	5	7	5	8	0	2	1
1568	OTU_11419	0	1	0	0	0	0	0	0	0	0	0	0	0	0	0	0	0	0	0	0	0	0	0	0	0	0	1	0	0	0	0	0	0	0	0	0	0	0	1	0	1	0	0	0	0	0	0	0
1569	OTU_1142	0	0	0	1	1	0	0	0	0	0	0	0	1	1	0	0	0	0	2	0	0	0	0	0	0	0	0	1	0	0	0	0	0	0	0	0	0	1	0	0	0	1	1	0	1	1	0	0
1570	OTU_11421	0	0	0	0	0	0	0	0	0	0	0	0	0	0	0	0	0	0	0	0	1	0	1	0	0	0	0	0	0	0	0	0	0	0	0	0	0	0	0	0	0	0	0	0	0	1	0	0
1571	OTU_11422	0	1	0	0	2	2	1	2	2	2	0	0	0	0	0	0	1	2	0	2	0	0	0	0	0	1	0	1	0	0	3	1	3	1	0	0	0	0	0	0	0	0	0	1	0	1	0	2
1572	OTU_11423	0	1	2	1	0	0	0	2	1	0	0	0	0	0	0	0	0	0	0	0	0	0	0	0	0	0	1	0	0	0	0	1	0	0	0	0	0	0	1	1	0	0	0	0	0	0	0	1
1573	OTU_11424	21	14	24	15	13	44	45	28	48	37	5	7	13	27	30	24	24	7	29	15	15	14	21	15	10	11	16	19	31	6	34	32	28	25	48	51	81	39	15	37	35	27	26	37	64	7	22	4
1574	OTU_11425	0	0	0	0	0	0	0	0	0	0	0	0	0	0	0	0	0	0	0	0	0	0	0	0	0	0	0	0	0	0	0	1	0	0	0	0	1	0	0	0	0	0	0	0	0	0	0	0
1575	OTU_11426	0	1	1	0	0	1	5	0	2	2	0	1	1	3	1	2	2	2	7	0	4	3	2	0	3	7	5	9	8	10	4	1	1	2	0	2	7	11	3	0	1	0	2	0	0	1	3	0
1576	OTU_11427	0	1	0	0	0	1	0	0	0	0	0	0	0	0	1	2	3	2	1	7	0	0	3	1	2	1	0	2	3	3	1	0	0	2	1	2	0	3	1	1	2	1	0	0	1	2	3	2
1577	OTU_11428	0	0	0	0	0	0	0	0	0	0	0	0	0	0	0	0	0	0	0	0	0	0	0	0	0	0	0	0	0	0	1	0	0	0	2	0	0	0	0	0	0	0	0	1	0	0	0	1
1578	OTU_11429	0	0	0	0	0	0	0	0	0	0	0	0	0	0	0	0	0	0	0	0	0	0	0	0	0	0	0	0	0	0	0	0	0	0	0	0	0	0	0	0	1	0	0	0	0	0	0	0
1579	OTU_1143	0	0	2	0	0	0	0	0	1	0	0	1	0	0	0	0	0	0	0	0	1	0	0	0	0	0	0	0	0	0	0	0	0	0	0	1	1	2	3	1	0	0	0	0	0	0	1	0
1580	OTU_11430	0	0	0	0	0	0	0	0	0	0	0	0	0	0	0	0	0	0	0	0	0	0	0	0	0	1	0	0	0	0	0	0	0	0	0	1	0	0	0	0	0	0	0	0	0	0	0	0
1581	OTU_11431	0	0	0	0	0	0	0	0	0	0	0	0	1	0	0	0	0	0	0	0	0	0	0	0	0	0	0	0	0	0	0	0	0	0	0	0	0	0	0	0	0	0	0	0	0	0	0	0
1582	OTU_11432	0	0	0	0	0	2	0	0	0	0	0	0	0	0	0	0	0	0	0	0	0	0	0	0	0	0	0	0	0	0	0	0	0	0	0	0	0	0	0	0	0	1	0	0	0	0	0	0
1583	OTU_11433	0	0	0	0	0	0	0	1	0	0	0	0	0	0	1	0	0	0	0	0	0	0	0	0	0	0	0	0	0	0	0	0	0	0	0	0	0	0	0	0	0	0	0	0	0	0	0	0
1584	OTU_11434	0	0	0	0	0	0	0	0	0	0	0	1	0	0	0	0	0	0	0	0	0	1	0	0	0	0	0	0	0	0	0	0	0	0	0	0	0	0	0	0	0	0	0	0	0	0	0	0
1585	OTU_11435	0	0	0	0	0	0	0	0	0	0	0	0	2	0	0	0	0	0	0	0	0	0	0	0	0	0	1	0	0	0	0	0	0	0	0	0	0	0	0	0	0	0	0	0	0	0	0	0
1586	OTU_11436	0	0	0	0	1	0	0	0	0	0	0	1	1	0	0	0	0	0	0	0	0	0	0	0	0	0	0	0	0	0	1	0	0	0	0	0	0	0	0	0	1	0	0	0	0	0	0	0
1587	OTU_11437	0	1	3	1	0	0	1	1	1	4	3	8	6	5	6	2	4	0	1	5	0	1	0	1	0	0	1	2	3	1	0	0	0	1	2	3	5	3	0	3	0	2	1	0	0	0	0	0
1588	OTU_11438	0	0	0	0	0	0	0	1	1	1	0	0	0	0	0	0	0	0	0	0	0	0	0	0	0	0	0	0	0	0	0	0	0	0	0	0	0	1	0	0	0	0	0	0	0	0	0	0
1589	OTU_11439	2	2	2	1	2	0	0	0	0	0	0	1	0	0	0	0	0	0	0	0	0	0	0	0	0	0	0	0	0	0	0	0	0	0	0	0	0	0	0	0	0	0	0	0	0	0	0	0
1590	OTU_1144	0	0	0	0	0	0	2	0	0	1	1	1	0	2	1	0	0	0	0	2	0	0	0	0	0	0	1	0	0	2	0	2	0	1	0	1	0	0	0	0	1	0	1	0	0	0	1	0
1591	OTU_11440	0	0	0	0	0	0	0	0	0	0	0	0	1	1	0	0	0	0	0	0	0	0	0	0	0	0	0	0	0	0	0	0	0	0	0	0	0	0	0	0	0	0	0	0	0	0	0	0
1592	OTU_11441	79	81	114	76	70	91	53	44	28	43	71	37	138	71	89	57	41	39	67	25	57	65	40	29	36	47	56	77	40	43	37	38	98	46	84	83	55	65	30	30	77	42	68	85	44	34	41	16
1593	OTU_11442	0	0	0	0	0	0	0	0	0	0	0	0	0	0	0	0	0	0	0	0	1	0	0	0	0	0	0	0	0	0	0	0	0	0	0	0	0	0	0	0	0	0	0	0	0	0	0	0
1594	OTU_11443	0	0	0	0	0	1	0	1	0	0	0	0	0	2	0	0	0	0	0	0	0	0	0	0	0	0	0	1	0	0	0	0	0	1	0	0	0	0	0	0	0	0	0	0	0	0	0	0
1595	OTU_11444	0	0	0	0	0	0	0	0	0	0	0	0	1	1	0	0	0	0	0	0	0	1	0	1	0	0	0	0	0	0	0	0	0	0	0	0	0	0	0	0	0	0	0	0	0	0	0	0
1596	OTU_11445	0	0	0	0	0	0	0	0	0	0	0	0	0	1	0	0	0	0	0	0	0	0	0	0	0	0	0	0	0	0	0	0	0	0	0	0	1	1	0	0	0	0	0	0	0	0	0	0
1597	OTU_11446	0	0	0	0	0	0	0	0	0	0	0	0	0	1	0	0	0	0	0	0	0	0	0	3	0	2	2	0	0	1	1	0	1	0	0	2	2	1	0	1	2	0	0	1	0	0	1	0
1598	OTU_11447	1	0	0	0	0	0	0	0	0	0	0	0	0	0	1	0	0	0	0	0	0	2	0	0	0	0	0	0	0	0	0	0	0	0	0	0	0	0	0	0	0	0	1	0	0	0	0	0
1599	OTU_11448	0	0	0	0	0	0	0	0	0	0	0	0	0	0	2	0	0	0	0	1	0	0	0	0	1	0	0	0	0	0	0	0	0	0	0	0	0	0	0	0	0	0	0	0	0	1	0	0
1600	OTU_11449	1	0	0	0	0	1	0	0	1	2	1	0	2	0	7	0	0	0	2	1	2	2	3	0	1	0	0	0	1	0	0	4	1	0	2	0	0	1	0	0	0	1	0	1	3	0	0	1
1601	OTU_1145	0	1	0	1	0	0	0	0	0	0	0	0	0	0	0	0	0	0	0	0	0	0	0	0	0	0	0	0	0	0	1	0	0	0	0	0	0	0	0	0	0	0	0	0	0	0	0	0
1602	OTU_11450	1	0	0	0	0	1	0	0	0	0	0	0	0	1	1	0	0	0	0	0	0	1	0	0	0	0	0	0	0	0	0	0	0	0	0	0	0	0	0	0	0	0	0	0	0	0	0	0
1603	OTU_11451	0	0	0	0	0	0	0	0	0	0	0	0	0	0	2	0	0	0	0	0	0	1	0	0	0	0	0	0	2	0	1	0	0	1	0	0	0	0	0	0	0	1	0	0	1	0	0	0
1604	OTU_11452	0	0	0	0	0	0	0	0	0	0	0	0	0	0	0	1	0	0	0	0	0	0	0	0	0	0	0	0	1	0	0	0	0	0	0	0	0	0	0	0	0	0	0	0	0	0	0	0
1605	OTU_11453	0	0	0	0	0	0	0	0	0	0	0	0	0	0	0	2	0	1	0	0	0	0	0	0	0	0	0	0	0	0	0	0	0	0	0	0	0	0	0	0	0	0	0	0	0	0	0	0
1606	OTU_11454	0	0	0	0	0	0	0	0	1	1	5	3	6	2	4	4	0	1	4	4	3	2	4	7	11	1	1	3	0	0	9	7	4	5	4	2	2	1	0	1	4	9	8	2	5	1	3	4
1607	OTU_11455	0	0	0	0	0	0	0	0	0	0	0	0	0	0	0	1	0	0	0	0	0	0	0	0	0	0	0	0	0	0	0	0	0	0	0	0	0	0	0	0	0	0	0	0	0	0	0	0
1608	OTU_11456	0	0	0	0	0	0	0	0	0	0	0	0	0	0	0	1	0	0	0	0	0	0	0	0	0	0	0	0	0	0	0	0	0	0	0	0	0	0	0	0	0	0	0	0	0	0	0	0
1609	OTU_11457	0	0	0	0	0	0	0	0	0	0	0	0	0	0	0	0	0	0	0	0	0	0	0	0	0	0	0	0	0	0	4	1	1	2	2	0	0	1	0	0	0	0	0	0	0	1	0	0
1610	OTU_11458	0	0	0	0	0	0	0	0	0	0	0	0	0	0	0	1	0	0	0	0	0	0	0	0	0	0	0	0	0	0	1	0	0	0	0	0	0	0	0	0	0	0	0	0	0	0	0	0
1611	OTU_11459	26	33	26	56	34	39	46	68	31	62	3	3	5	18	7	23	49	26	39	41	8	6	5	5	17	36	38	23	28	30	22	16	27	18	10	25	13	24	41	19	20	20	24	15	14	32	33	19
1612	OTU_1146	0	0	0	0	1	0	0	0	0	0	0	1	0	0	1	0	0	0	0	0	0	1	0	0	0	0	0	0	0	0	0	0	0	0	0	0	0	0	0	0	0	0	1	0	0	0	0	0
1613	OTU_11460	0	0	0	0	0	0	0	0	0	0	0	0	0	0	0	0	0	0	0	0	0	0	0	0	0	0	0	0	0	0	0	0	1	0	0	0	0	1	0	0	0	0	0	0	0	0	0	0
1614	OTU_11461	0	0	0	0	0	0	0	0	0	0	0	0	0	0	0	0	0	0	0	2	0	0	0	0	0	0	0	0	0	0	0	0	0	0	0	0	0	0	0	0	0	0	0	0	0	1	1	0
1615	OTU_11462	0	0	0	0	0	0	0	0	0	0	0	0	0	0	0	0	0	0	0	0	0	0	0	1	0	0	0	0	0	0	0	0	0	0	0	0	0	0	0	0	0	0	0	0	1	0	0	0
1616	OTU_11463	0	0	0	0	0	0	0	0	0	0	0	0	0	0	0	0	0	0	0	0	0	0	0	0	0	0	0	0	0	0	0	0	0	0	0	0	0	0	0	0	0	0	0	0	0	0	1	0
1617	OTU_11464	4	3	0	1	4	1	4	6	6	3	0	0	0	0	2	2	3	1	3	2	0	0	1	1	0	2	3	2	3	2	0	1	2	1	2	2	1	2	1	2	1	2	0	0	2	1	1	1
1618	OTU_11465	0	0	0	0	0	0	0	0	0	0	0	0	0	0	0	0	0	0	1	0	0	0	0	0	0	0	0	0	0	0	0	0	0	0	0	0	0	1	2	0	1	0	0	0	0	0	0	0
1619	OTU_11466	2	3	1	3	3	7	2	0	3	2	2	2	1	1	0	0	2	0	1	0	0	5	1	4	0	2	0	1	0	0	2	0	2	3	1	2	0	2	1	6	0	0	3	0	4	1	2	1
1620	OTU_11467	0	0	0	0	0	0	0	0	0	0	0	0	0	0	0	0	1	0	0	0	0	0	0	0	0	0	0	0	0	0	0	0	0	0	0	0	0	0	0	1	0	0	0	1	0	0	1	1
1621	OTU_11468	0	0	0	0	0	0	0	0	0	0	0	0	0	0	0	0	0	0	0	0	0	0	0	0	0	0	0	1	0	0	0	0	0	0	0	0	1	0	0	0	0	0	0	0	0	0	0	0
1622	OTU_11469	0	0	0	0	0	0	0	0	0	0	0	0	0	0	0	1	0	1	0	0	0	0	0	0	0	0	0	0	0	0	0	0	0	0	0	0	0	0	0	0	0	0	0	0	0	0	1	0
1623	OTU_1147	0	0	0	0	0	0	0	0	0	0	0	0	0	0	2	1	4	1	1	0	0	0	0	0	0	0	0	0	0	0	0	0	0	0	0	0	0	0	0	0	0	0	1	0	0	1	0	1
1624	OTU_11470	0	0	0	0	0	0	0	0	0	0	0	0	0	0	0	2	0	2	0	0	0	0	0	0	0	0	0	0	0	0	0	0	0	0	0	0	0	1	1	0	0	0	0	0	0	0	0	0
1625	OTU_11471	0	0	0	0	0	2	0	0	1	5	0	0	0	1	0	6	2	1	0	0	0	0	0	0	0	1	1	0	0	1	1	0	0	4	3	4	9	12	2	1	0	1	0	1	0	0	0	1
1626	OTU_11472	0	2	0	0	0	0	0	0	0	0	0	0	0	0	0	0	0	0	0	0	0	0	0	0	0	0	0	0	0	0	0	0	0	0	0	0	0	0	0	0	1	0	0	0	0	0	1	2
1627	OTU_11473	0	0	0	0	0	0	0	0	0	0	0	0	0	0	0	0	0	0	1	0	0	0	0	0	0	0	0	0	0	0	0	0	0	0	0	0	0	0	0	0	0	0	0	0	0	1	0	0
1628	OTU_11474	0	0	0	0	0	0	0	0	0	0	0	0	0	0	0	0	0	0	1	0	0	0	0	0	0	0	0	0	0	0	0	0	1	0	1	0	0	0	0	0	0	0	0	0	0	0	0	0
1629	OTU_11475	0	0	0	0	1	1	0	1	1	0	0	0	1	0	0	0	0	0	1	0	0	0	0	0	0	0	0	0	0	0	0	0	0	0	0	0	1	0	0	0	0	0	0	0	0	0	0	0
1630	OTU_11476	0	0	0	0	0	0	0	0	0	0	0	0	0	0	0	0	0	0	0	0	0	0	0	0	0	0	0	0	0	0	1	0	0	0	0	0	0	0	0	0	0	0	0	0	0	0	1	3
1631	OTU_11477	0	0	0	0	0	0	0	0	0	0	0	0	0	0	0	0	0	0	0	1	0	0	0	0	0	0	0	0	0	0	0	0	0	0	0	0	0	0	0	0	0	0	0	0	0	3	0	0
1632	OTU_11478	0	0	0	0	0	0	1	0	0	0	0	0	0	0	0	0	0	0	0	0	2	0	0	0	0	0	0	0	0	0	0	0	0	0	1	0	0	0	0	0	0	0	0	0	0	0	0	0
1633	OTU_11479	0	0	0	0	0	0	0	0	0	0	0	0	0	0	0	0	0	0	0	0	0	0	0	1	0	0	0	0	0	0	0	0	0	2	0	0	0	0	0	0	0	0	0	0	0	0	0	0
1634	OTU_1148	0	0	0	0	0	0	1	0	0	0	1	0	2	0	0	0	0	0	0	1	1	1	0	0	0	0	0	0	1	0	0	0	0	0	0	0	0	0	0	0	0	0	0	0	0	0	0	0
1635	OTU_11480	0	0	0	0	0	0	0	1	0	0	0	0	0	0	0	0	0	0	0	0	0	0	0	0	0	0	0	0	0	0	0	0	0	0	0	0	0	0	0	0	0	0	0	0	0	0	0	0
1636	OTU_11481	0	0	0	1	0	0	1	0	0	0	0	0	0	0	0	0	0	0	0	0	1	0	0	0	0	0	0	0	0	0	0	0	0	0	0	0	0	0	0	0	0	0	0	0	0	0	0	0
1637	OTU_11482	0	0	0	0	0	0	0	0	0	0	0	0	0	0	0	0	0	0	0	0	0	1	0	0	0	0	0	0	0	0	0	0	0	0	0	0	0	0	1	0	0	0	0	0	0	0	1	0
1638	OTU_11483	1	0	0	0	0	0	0	0	1	0	0	0	0	0	0	0	0	0	0	0	0	0	0	0	0	0	0	0	0	0	0	0	0	0	0	0	0	0	0	0	0	0	0	0	0	0	0	0
1639	OTU_11484	0	0	0	0	0	0	0	0	0	0	0	0	2	0	0	0	0	1	0	0	1	0	0	1	5	0	0	0	0	0	0	0	0	0	0	0	0	0	0	0	0	0	0	0	0	0	0	0
1640	OTU_11485	0	0	0	0	0	0	0	0	0	0	0	0	0	0	0	0	0	0	0	0	0	0	0	0	1	0	0	0	0	0	0	0	0	0	0	0	0	0	0	0	0	0	1	0	1	0	0	0
1641	OTU_11486	1	2	0	0	2	0	0	0	9	19	6	1	2	3	4	2	29	25	7	11	6	7	24	201	20	11	10	4	9	11	3	4	7	2	3	3	2	3	7	11	3	1	0	0	0	34	12	22
1642	OTU_11487	0	0	0	0	0	0	0	0	0	0	0	0	0	0	0	0	0	0	0	0	0	0	0	0	0	0	0	0	1	0	1	0	0	0	0	0	0	0	1	0	0	0	0	0	0	0	0	0
1643	OTU_11488	20	23	13	8	8	11	6	16	18	11	13	15	10	6	17	13	11	10	5	10	8	8	16	12	10	7	7	7	8	9	21	14	9	24	13	7	12	16	7	18	13	9	22	5	16	3	7	9
1644	OTU_1149	0	0	0	0	0	1	0	1	0	0	0	0	0	0	0	1	1	0	0	1	1	0	0	0	0	1	0	0	0	0	0	0	0	0	0	0	1	0	1	1	0	0	1	0	0	1	2	0
1645	OTU_11490	1	2	1	0	0	0	0	0	0	0	0	0	0	0	0	0	0	0	0	0	0	0	0	0	0	0	0	1	0	0	0	0	0	0	0	0	0	0	0	0	0	0	0	0	1	0	0	0
1646	OTU_11491	0	0	0	0	0	1	0	0	0	0	0	0	0	0	0	0	0	0	0	0	0	0	0	0	0	1	0	0	0	0	0	0	0	0	0	0	0	1	0	0	0	0	0	0	0	0	0	0
1647	OTU_11492	0	0	0	0	0	0	0	0	0	1	0	0	0	0	0	0	1	0	0	0	0	0	0	0	0	1	0	0	0	0	0	0	0	0	0	0	0	0	0	1	0	0	0	0	0	1	0	0
1648	OTU_11493	0	0	0	0	0	0	0	0	0	0	0	0	0	0	0	0	0	0	0	0	0	0	0	0	0	1	0	0	0	0	0	0	0	0	0	0	0	0	0	0	0	0	0	0	0	0	0	0
1649	OTU_11494	0	0	0	0	0	0	0	0	1	0	0	0	0	0	0	0	1	0	1	3	0	0	0	0	0	0	0	0	0	0	0	0	0	0	0	0	0	2	0	0	0	1	0	0	1	0	0	1
1650	OTU_11495	0	0	0	0	0	0	0	0	0	0	0	0	0	0	0	0	0	0	0	0	1	0	0	1	0	3	0	0	2	0	0	0	1	0	0	0	0	0	1	0	0	0	1	0	1	0	1	1
1651	OTU_11496	0	0	0	1	0	0	0	0	0	0	0	0	0	0	0	0	0	0	0	0	0	0	0	0	0	0	1	0	0	0	0	1	0	0	0	0	0	0	0	0	1	0	0	0	1	0	0	0
1652	OTU_11497	22	11	12	14	17	27	28	32	29	27	25	24	6	26	14	12	23	20	18	20	19	11	23	24	37	21	26	21	21	16	18	32	21	22	14	25	21	29	45	26	18	15	21	19	23	29	26	23
1653	OTU_11498	1	0	0	3	0	16	13	9	7	9	8	3	5	7	1	29	50	49	29	44	5	5	8	10	13	90	131	91	89	109	16	10	27	10	12	18	4	16	12	15	6	9	16	5	5	49	32	39
1654	OTU_11499	1	0	0	0	0	0	0	0	0	0	0	0	0	0	0	0	0	0	0	0	0	0	0	0	0	0	0	0	0	0	0	0	0	0	0	0	0	0	0	0	0	0	0	0	0	0	0	0
1655	OTU_115	0	0	0	0	0	0	0	0	0	0	3	4	1	0	4	0	0	0	0	0	0	1	1	1	1	0	0	0	0	0	0	0	0	0	0	0	0	0	0	0	0	0	0	0	0	0	0	0
1656	OTU_1150	0	0	0	0	0	0	0	0	1	0	0	0	0	0	0	1	0	0	0	0	0	0	0	0	0	1	0	1	1	0	0	0	0	0	0	0	0	0	0	0	0	0	0	0	0	1	0	2
1657	OTU_11500	0	0	0	0	0	0	0	0	0	0	0	0	0	0	0	0	0	0	0	0	0	0	0	0	0	0	0	1	0	1	0	0	0	0	0	0	0	0	0	0	0	0	0	0	0	0	0	0
1658	OTU_11501	0	0	0	0	0	0	0	0	1	1	0	0	0	0	0	0	0	0	0	0	0	0	0	0	0	0	0	1	0	0	0	0	0	0	0	0	0	0	0	0	0	0	0	0	0	0	0	0
1659	OTU_11502	0	0	0	0	0	0	0	0	0	0	0	0	0	0	0	0	0	0	0	0	0	0	0	0	0	0	0	0	1	0	0	0	1	0	0	0	0	0	0	0	0	0	0	0	0	0	0	0
1660	OTU_11503	0	0	0	0	0	0	0	0	0	0	0	0	0	0	0	0	0	0	0	0	0	0	0	0	0	0	0	1	0	1	0	0	0	0	0	0	0	0	0	0	0	0	0	0	0	0	1	0
1661	OTU_11504	1	0	0	0	0	0	0	0	1	0	0	0	0	0	0	0	0	0	0	0	0	0	0	0	0	0	0	0	1	0	0	0	0	0	0	0	0	1	0	1	0	0	0	0	0	0	0	0
1662	OTU_11505	0	0	0	1	0	0	0	0	0	0	0	0	0	0	0	0	0	0	0	0	0	0	0	0	0	0	0	0	0	1	0	0	0	0	0	0	0	0	0	0	0	0	0	0	0	0	0	0
1663	OTU_11506	12	30	23	13	13	5	9	8	6	11	0	0	0	0	0	1	0	1	0	1	2	0	0	1	0	2	1	0	1	4	5	1	4	1	1	1	0	1	1	4	5	3	1	3	2	0	3	3
1664	OTU_11507	0	0	0	0	0	0	0	0	0	0	0	0	0	0	0	0	0	0	0	0	0	0	0	0	0	0	0	0	0	1	0	0	0	0	1	0	0	0	0	0	0	0	0	1	0	0	0	0
1665	OTU_11508	0	1	0	0	0	0	0	0	0	0	0	0	0	0	0	0	0	0	0	0	0	0	0	0	0	0	0	0	0	0	0	0	0	0	0	0	0	0	0	0	0	0	1	0	1	0	0	0
1666	OTU_11509	0	0	0	0	0	0	0	0	0	0	0	0	0	1	0	0	0	0	0	0	0	0	0	0	0	0	0	0	0	0	0	0	0	0	0	0	0	0	0	0	0	0	0	0	0	1	0	0
1667	OTU_1151	2	1	1	0	0	0	0	0	0	0	0	0	0	0	0	1	1	0	0	0	1	0	0	0	0	0	0	0	0	1	0	0	0	0	0	0	0	0	0	0	0	0	0	0	0	0	0	0
1668	OTU_11510	0	2	2	2	2	0	0	2	0	0	0	0	0	0	0	0	0	0	0	0	0	0	0	0	0	0	0	0	0	1	0	0	0	0	0	0	1	1	0	0	0	0	0	0	0	0	0	0
1669	OTU_11511	0	0	0	0	0	0	0	0	0	0	0	0	0	0	0	0	0	0	0	0	0	0	0	0	0	1	1	0	0	3	0	0	0	0	0	0	0	0	0	0	0	1	0	0	0	0	0	0
1670	OTU_11512	0	0	0	0	0	0	0	0	0	0	0	0	0	0	0	0	0	0	0	0	0	0	0	0	0	0	0	0	0	0	1	1	1	3	0	0	0	0	0	0	0	0	0	0	0	0	0	0
1671	OTU_11513	0	0	0	0	0	0	0	0	0	0	0	0	0	0	0	0	0	0	0	0	0	0	0	0	0	0	0	0	0	0	0	0	0	1	0	0	0	0	0	0	0	0	1	0	0	0	0	0
1672	OTU_11514	0	0	0	0	0	0	0	0	0	0	0	0	0	0	0	0	0	0	0	0	0	0	0	0	0	0	0	0	0	0	1	0	0	0	0	0	0	0	0	0	0	0	1	0	0	0	0	0
1673	OTU_11515	0	0	0	0	0	0	0	0	0	0	0	0	0	0	0	0	0	0	0	0	0	0	0	0	0	0	0	0	0	0	1	1	0	0	0	0	0	0	0	0	0	0	1	0	0	0	0	0
1674	OTU_11516	0	0	0	0	0	0	0	0	0	0	0	0	0	0	0	0	0	0	0	0	0	0	0	0	0	0	0	0	0	0	0	0	0	1	0	0	0	0	0	0	0	0	0	0	0	0	0	0
1675	OTU_11517	0	0	0	0	0	0	0	0	0	0	0	0	0	0	0	0	0	0	0	0	0	0	0	0	0	0	0	0	0	0	1	0	0	2	1	0	0	0	0	0	0	1	0	0	1	1	3	0
1676	OTU_11518	0	0	0	0	0	0	0	0	0	0	0	0	0	0	0	0	0	0	0	0	0	0	0	0	0	0	0	0	0	0	0	0	0	0	0	1	0	1	0	0	0	0	0	0	0	0	0	2
1677	OTU_11519	0	0	0	1	0	2	1	0	0	1	1	0	0	0	0	0	0	0	0	0	0	1	0	0	0	0	0	0	0	0	0	1	1	0	0	0	0	0	0	0	0	0	0	0	0	0	1	0
1678	OTU_1152	0	1	0	0	1	1	0	1	0	0	0	0	0	0	0	0	0	0	0	1	0	0	0	0	0	0	0	0	2	0	0	0	0	0	0	1	0	1	0	0	0	1	0	1	0	0	0	0
1679	OTU_11520	0	1	0	0	0	0	1	1	0	1	0	0	0	0	0	0	0	0	0	0	0	0	0	0	0	1	1	0	0	0	0	0	0	0	0	0	0	0	0	0	0	0	0	0	0	0	0	0
1680	OTU_11521	0	0	0	0	0	0	1	0	0	0	0	0	0	0	0	0	0	0	0	0	0	0	0	0	0	0	0	0	0	0	0	0	1	0	0	0	0	0	0	0	0	0	0	0	0	0	0	0
1681	OTU_11522	0	0	0	0	0	0	0	0	0	0	0	0	0	0	0	0	0	0	0	0	0	0	0	0	0	0	0	1	0	0	0	0	1	0	1	0	0	0	0	0	0	0	0	0	0	0	0	0
1682	OTU_11523	0	0	0	0	0	0	0	0	0	0	0	0	0	0	0	0	0	0	0	0	0	0	0	0	0	0	0	0	0	0	0	0	0	0	0	0	0	0	0	0	0	0	0	0	0	0	1	0
1683	OTU_11524	0	0	0	0	0	0	0	0	0	0	0	0	0	0	0	0	0	0	0	0	0	0	0	0	1	0	0	0	0	0	0	0	0	0	0	1	0	0	2	0	0	0	0	0	0	0	0	0
1684	OTU_11525	0	0	0	0	0	0	0	0	0	0	0	0	0	0	0	0	0	0	0	0	1	2	1	3	0	0	0	1	0	1	5	0	0	2	2	0	0	0	0	0	1	0	1	0	0	0	2	1
1685	OTU_11526	0	0	0	0	0	0	0	0	0	0	0	0	0	0	0	0	0	0	0	0	0	0	0	0	0	0	0	0	0	0	0	0	0	1	0	0	0	0	0	0	0	0	0	0	0	1	0	0
1686	OTU_11527	1	0	0	0	0	0	0	0	0	0	0	0	0	0	0	0	0	0	0	0	0	0	0	0	0	0	0	0	0	0	0	0	0	0	0	0	0	0	0	0	0	1	0	1	0	0	0	0
1687	OTU_11528	6	0	1	5	1	3	3	1	1	2	1	1	0	2	1	3	1	1	2	0	1	0	1	14	25	3	11	5	14	6	8	7	14	16	30	12	27	17	5	8	18	18	29	18	35	11	15	3
1688	OTU_11529	0	0	0	0	0	0	0	0	0	0	0	0	0	0	0	0	0	0	0	0	0	0	0	0	0	0	0	0	0	1	0	0	0	0	2	0	0	0	0	0	0	0	0	0	0	0	0	0
1689	OTU_1153	0	0	0	0	0	0	0	0	0	1	0	0	0	0	0	1	0	1	0	0	0	0	0	0	0	0	0	0	0	0	0	0	1	0	1	0	1	0	0	0	0	1	0	0	0	0	0	0
1690	OTU_11530	0	0	0	0	0	0	0	0	0	0	0	0	0	0	0	0	0	0	0	0	0	0	0	0	0	0	0	0	0	0	0	0	0	0	0	1	0	0	0	0	0	0	0	0	1	0	1	1
1691	OTU_11531	5	4	4	3	1	5	10	7	8	8	6	2	4	6	1	5	12	7	5	19	6	5	6	6	13	6	5	5	1	6	4	5	8	10	7	4	7	14	20	12	5	5	7	2	9	6	7	14
1692	OTU_11532	2	0	0	0	0	0	0	0	0	0	0	0	0	0	0	1	0	0	0	0	0	1	1	0	0	0	0	0	0	2	0	0	0	0	0	0	0	1	0	0	0	1	0	0	0	0	1	0
1693	OTU_11533	0	0	0	0	1	1	0	0	3	0	0	0	1	0	0	0	0	0	0	0	0	0	0	0	0	0	0	0	0	0	1	0	0	0	0	0	0	0	0	0	1	1	1	1	0	0	1	0
1694	OTU_11534	0	0	0	0	0	0	0	1	0	0	0	0	0	0	0	0	0	0	0	0	0	0	0	0	0	1	0	0	0	0	0	0	0	0	0	0	0	0	0	0	0	0	0	0	0	0	0	0
1695	OTU_11535	0	0	0	1	2	1	1	0	2	1	1	1	1	0	3	0	0	2	0	0	2	0	1	1	4	1	0	0	2	0	0	0	0	0	0	0	1	0	0	1	2	1	0	0	0	0	0	0
1696	OTU_11536	0	0	0	0	0	1	1	0	0	1	0	0	0	0	0	0	0	0	0	0	0	0	0	0	0	0	0	0	0	0	0	0	0	0	0	0	0	0	0	0	0	0	0	0	0	0	0	0
1697	OTU_11537	0	1	1	0	0	1	0	0	0	0	0	0	0	0	0	0	0	0	0	0	0	0	0	0	0	0	0	0	1	0	0	0	0	0	0	0	1	0	0	0	0	0	0	0	0	0	0	0
1698	OTU_11538	0	0	0	0	0	0	0	0	0	0	0	0	0	0	0	0	0	0	0	0	0	0	0	0	0	0	0	0	0	0	0	0	0	0	0	0	0	0	0	0	0	1	0	0	0	0	1	0
1699	OTU_11539	0	0	0	0	0	0	0	0	0	0	0	0	0	0	0	0	0	0	0	0	0	0	0	0	0	0	0	0	0	0	0	0	0	0	0	0	0	0	0	0	0	0	0	2	0	0	0	0
1700	OTU_1154	0	0	0	0	0	0	0	0	0	1	0	0	0	0	0	0	2	3	2	1	1	0	0	0	0	2	0	0	1	0	0	0	0	0	0	2	0	0	0	0	0	0	0	0	0	0	0	1
1701	OTU_11540	0	0	0	0	0	0	0	0	1	0	0	0	0	0	0	0	0	0	0	0	0	0	0	0	0	0	0	0	0	0	0	1	0	1	0	0	0	0	0	0	0	0	1	0	0	0	0	2
1702	OTU_11541	0	0	0	0	0	0	0	0	0	0	0	0	0	0	0	0	0	0	0	0	0	0	0	0	0	0	0	0	0	0	0	0	0	0	0	0	0	0	0	0	2	0	0	2	0	0	0	0
1703	OTU_11542	0	0	0	0	0	0	2	0	1	1	0	0	0	0	0	0	0	0	0	0	0	0	0	0	0	0	0	0	0	0	0	0	0	0	0	0	0	0	0	0	0	0	0	0	0	1	0	0
1704	OTU_11543	0	0	0	0	0	1	1	0	0	0	1	0	0	0	0	0	0	0	0	0	0	0	0	0	0	0	0	0	0	0	0	0	0	0	0	0	0	0	0	0	0	0	0	0	1	0	0	0
1705	OTU_11544	0	1	0	1	0	0	0	2	0	0	2	2	2	0	4	0	1	0	1	1	1	3	1	4	0	0	0	0	0	0	0	0	0	0	0	0	0	0	0	0	0	0	0	0	0	1	3	1
1706	OTU_11545	0	0	0	0	0	0	1	0	0	1	0	0	0	0	0	0	0	0	0	0	0	0	0	0	0	0	0	0	0	0	0	0	0	0	0	0	0	0	0	0	0	0	0	0	0	0	0	0
1707	OTU_11546	0	2	1	0	0	0	0	0	0	0	0	0	0	0	0	0	0	0	0	0	0	0	0	0	0	0	0	0	0	0	0	0	0	0	0	0	0	0	0	0	0	0	0	0	0	0	0	0
1708	OTU_11547	0	0	0	0	0	1	0	0	0	0	0	0	0	0	0	0	0	0	0	0	0	0	0	0	0	0	0	0	0	0	0	0	0	0	0	0	0	0	0	0	0	0	0	0	0	0	0	0
1709	OTU_11548	17	17	12	20	18	10	20	14	14	22	27	23	17	8	19	9	11	3	10	9	24	19	10	15	13	10	6	5	8	6	13	13	6	6	5	11	4	10	10	16	4	13	9	11	8	10	2	9
1710	OTU_11549	1	0	0	0	1	0	1	0	0	0	0	0	0	0	0	0	0	0	0	0	0	1	0	0	0	0	0	0	0	0	0	0	0	0	0	0	0	2	0	0	0	0	0	0	0	0	0	0
1711	OTU_1155	0	0	0	0	0	0	0	0	0	0	0	0	0	0	0	0	0	0	0	0	0	0	0	1	0	0	2	0	0	0	0	0	0	0	0	0	0	0	0	0	0	0	0	0	0	0	4	0
1712	OTU_11550	1	1	0	0	0	0	0	0	0	0	0	0	0	0	0	0	0	0	0	0	0	0	0	0	0	0	0	0	0	0	0	0	0	0	0	0	1	0	0	1	0	0	0	0	0	0	0	0
1713	OTU_11551	0	0	0	0	2	0	0	0	0	0	0	0	0	0	0	0	0	0	0	0	0	0	0	0	0	0	0	0	0	0	0	0	0	0	0	0	0	0	0	0	0	0	0	0	0	0	0	1
1714	OTU_11552	1	0	0	3	1	0	0	0	0	0	0	0	0	0	0	0	0	0	0	0	0	0	0	0	0	0	0	0	0	0	0	0	0	0	0	0	0	0	0	0	0	0	0	0	0	0	0	0
1715	OTU_11553	3	0	2	0	2	0	0	1	0	0	0	0	0	0	0	0	0	0	0	0	0	0	0	0	0	0	0	0	0	0	0	0	0	0	0	0	0	0	0	1	0	0	0	0	0	0	0	0
1716	OTU_11554	1	0	0	0	0	0	0	1	0	1	0	0	0	0	0	0	0	1	0	0	0	0	0	0	0	0	0	1	0	0	0	1	0	0	0	0	0	0	0	0	0	1	0	0	0	2	1	0
1717	OTU_11555	0	1	0	2	0	0	0	0	0	0	0	0	0	0	0	0	0	0	0	0	0	0	0	0	0	0	0	0	0	0	0	0	0	0	0	0	0	0	0	0	0	0	0	0	0	0	0	0
1718	OTU_11556	1	0	2	2	0	2	0	2	1	0	0	1	0	0	0	1	1	0	2	0	0	0	0	0	0	0	0	1	0	0	0	0	0	0	0	0	1	0	3	0	0	0	0	0	0	0	0	2
1719	OTU_11557	0	1	0	0	0	0	0	2	0	0	0	0	0	0	0	0	0	0	0	0	1	0	0	0	0	0	0	0	0	0	0	0	0	0	0	1	0	0	0	0	0	0	0	0	0	0	0	0
1720	OTU_11558	0	1	0	1	0	0	1	0	0	0	0	0	0	0	0	0	1	0	0	0	0	0	0	0	0	0	0	0	0	0	0	0	0	0	0	0	0	0	0	0	0	0	0	0	0	0	0	0
1721	OTU_11559	0	0	2	2	0	0	0	0	0	0	0	0	0	0	0	0	0	0	0	0	0	0	0	0	0	0	0	0	0	0	0	0	0	0	0	0	0	0	0	0	0	0	0	0	0	0	0	0
1722	OTU_1156	0	0	0	0	0	0	0	1	0	0	0	0	0	0	0	2	1	0	0	0	0	0	0	1	0	0	0	0	0	0	0	0	1	0	0	1	0	0	0	5	1	0	0	0	0	1	1	2
1723	OTU_11560	1	1	1	1	2	0	0	0	0	0	1	0	0	0	0	0	0	0	0	0	0	0	0	0	0	0	0	0	0	0	0	0	0	0	0	0	0	0	0	0	0	0	0	0	0	0	0	0
1724	OTU_11561	1	2	1	2	3	0	0	0	0	0	0	0	0	0	0	0	0	0	0	0	0	0	0	0	0	0	0	0	0	0	0	0	0	0	0	0	0	0	0	0	0	0	0	0	0	0	0	0
1725	OTU_11562	5	5	11	18	14	4	4	0	4	0	0	5	10	3	6	3	2	0	5	2	2	4	1	2	2	3	1	1	5	2	5	2	3	11	18	6	6	3	0	3	1	2	1	6	1	1	3	0
1726	OTU_11563	0	0	0	1	1	6	4	3	1	2	1	0	1	4	1	6	3	0	1	0	1	0	1	2	2	0	1	2	1	1	2	0	0	3	0	5	0	3	1	0	1	1	1	0	1	4	2	2
1727	OTU_11564	0	0	0	1	0	1	0	0	0	1	0	0	0	0	0	0	0	0	0	0	0	0	0	0	0	0	0	0	0	0	0	0	0	0	0	1	0	0	0	0	0	0	0	0	0	0	0	0
1728	OTU_11566	0	0	0	0	0	0	0	0	0	0	0	0	0	0	0	0	0	0	0	0	0	1	0	0	0	0	0	0	0	0	0	0	0	0	0	0	0	0	0	0	0	0	0	0	0	0	0	0
1729	OTU_11567	0	0	0	0	0	0	0	0	0	0	0	0	0	0	0	0	0	0	0	0	0	0	0	0	0	0	0	0	0	0	0	0	0	0	0	0	0	0	0	0	0	0	0	0	0	0	0	0
1730	OTU_11568	0	0	0	0	0	0	0	0	0	0	0	0	0	0	0	0	0	0	0	0	0	0	0	0	0	0	0	0	0	0	0	0	0	0	0	1	0	0	0	0	0	0	0	0	0	0	0	0
1731	OTU_11569	0	0	0	0	0	0	0	0	0	0	0	1	0	0	1	0	0	0	0	0	0	0	0	0	0	0	0	0	0	0	0	0	0	0	0	0	0	1	0	0	0	0	0	0	0	0	0	0
1732	OTU_1157	2	0	0	0	0	0	2	1	0	0	0	0	0	0	0	1	1	1	1	2	1	0	0	0	0	0	0	0	1	0	0	0	0	0	0	1	0	0	1	0	0	0	0	0	0	0	2	0
1733	OTU_11570	0	0	0	0	0	0	0	0	0	0	0	0	0	0	0	0	0	0	0	0	0	0	0	0	0	0	0	0	0	0	0	0	0	0	0	0	0	0	0	0	0	0	0	0	0	0	0	0
1734	OTU_11571	0	0	0	0	0	0	0	0	0	0	0	0	0	0	0	0	0	0	0	0	0	0	0	0	0	0	0	0	0	0	0	0	0	0	0	0	0	0	0	0	0	0	0	1	0	0	0	0
1735	OTU_11572	0	0	0	0	0	0	0	0	0	1	0	0	0	0	0	0	1	0	0	0	0	0	0	0	0	0	0	0	0	0	0	0	0	0	0	0	0	0	0	0	0	0	1	0	0	0	1	1
1736	OTU_11573	0	0	0	0	0	0	0	0	0	0	0	0	0	0	0	0	1	0	0	0	0	0	0	0	0	0	0	0	0	0	0	0	0	0	0	0	0	0	0	0	0	0	0	0	0	0	0	0
1737	OTU_11574	2	2	1	1	0	0	1	4	1	4	2	0	0	1	0	4	3	1	3	5	0	0	0	1	2	0	1	0	0	0	0	1	1	0	0	1	1	0	1	3	0	0	0	1	1	0	1	1
1738	OTU_11575	1	0	0	0	0	0	0	0	0	0	0	0	0	0	0	0	0	0	0	0	0	0	0	0	0	0	0	0	0	0	0	0	0	0	0	0	0	0	0	0	0	0	0	0	0	0	0	0
1739	OTU_11576	7	17	5	13	15	20	20	27	26	25	17	16	22	21	22	24	47	44	40	24	26	29	30	29	35	52	36	41	26	37	48	39	46	42	22	20	12	28	37	46	59	51	49	52	52	42	52	36
1740	OTU_11577	0	0	0	0	0	0	0	0	0	1	0	0	0	0	0	0	0	0	0	0	0	0	0	0	0	0	0	0	0	0	0	0	0	0	0	0	0	0	0	0	0	0	0	0	0	0	0	0
1741	OTU_11578	0	0	0	1	0	2	2	5	5	2	0	3	1	6	1	1	0	2	2	3	4	1	2	2	6	2	0	2	1	2	7	4	6	3	1	2	0	1	2	2	6	6	8	3	3	4	3	2
1742	OTU_11579	23	12	24	19	17	14	15	16	7	18	22	15	27	16	32	4	4	5	5	1	13	24	18	15	7	7	9	13	11	11	9	11	12	9	16	13	15	9	4	1	7	9	8	13	13	4	2	1
1743	OTU_1158	0	0	0	0	0	0	0	0	0	0	0	1	1	1	0	0	0	0	0	0	1	1	1	0	1	0	0	0	0	0	0	0	0	0	0	1	0	0	0	0	1	0	0	0	0	0	0	0
1744	OTU_11580	0	0	0	0	0	0	0	0	0	0	0	0	0	0	0	0	0	0	0	0	0	0	0	0	0	0	0	0	0	0	0	0	0	0	0	1	0	0	1	0	0	0	0	0	0	0	0	0
1745	OTU_11581	25	22	17	21	21	18	17	20	11	15	9	11	4	8	5	10	9	17	17	11	5	16	11	9	10	12	8	11	10	9	17	11	13	10	9	4	7	8	10	7	10	12	13	13	13	7	11	13
1746	OTU_11582	1	0	0	0	1	0	0	0	0	0	0	0	0	0	0	0	0	0	0	0	0	0	0	0	0	0	0	0	0	0	0	0	0	0	0	0	0	0	0	0	0	0	0	0	0	0	0	0
1747	OTU_11583	11	17	30	9	6	5	3	13	3	7	6	4	13	16	9	26	21	13	11	27	11	19	9	25	21	14	12	17	16	12	4	1	2	7	5	39	27	52	15	34	1	2	1	3	2	7	35	18
1748	OTU_11584	0	0	0	0	0	0	0	0	0	0	0	0	0	0	0	0	0	0	0	0	0	0	0	0	0	0	0	0	0	0	0	0	0	0	0	0	0	0	0	1	0	1	0	0	0	0	0	0
1749	OTU_11585	0	0	0	0	0	0	0	0	0	0	0	0	0	0	0	0	0	0	0	0	0	0	0	0	0	0	0	0	0	0	0	0	0	0	0	0	0	0	0	0	0	0	0	0	0	0	0	0
1750	OTU_11586	0	0	0	0	0	0	0	0	0	0	0	0	0	0	0	1	0	0	0	0	0	0	0	0	0	0	0	0	0	0	0	0	0	0	0	0	0	0	0	0	0	0	0	0	0	0	0	0
1751	OTU_11587	0	0	0	1	0	0	0	0	0	0	0	0	0	1	0	0	0	0	0	0	0	0	0	0	0	0	0	0	0	0	0	0	0	0	0	0	0	0	0	1	0	0	0	0	0	0	0	0
1752	OTU_11588	0	0	0	0	0	0	0	0	0	0	0	0	0	0	0	0	0	0	0	0	1	0	0	0	0	0	0	0	0	0	0	0	0	0	0	0	0	0	0	0	0	0	0	0	0	0	0	0
1753	OTU_11589	0	0	0	0	0	0	0	0	0	0	0	0	0	0	0	0	0	0	0	0	0	0	0	0	0	0	0	0	0	0	0	0	0	0	0	0	0	0	0	0	0	0	0	0	0	0	0	0
1754	OTU_1159	0	1	0	2	3	3	0	0	2	0	0	3	0	3	1	0	3	2	5	7	1	3	4	11	4	1	2	0	1	1	1	0	1	0	0	0	0	3	6	2	1	0	0	1	1	7	2	0
1755	OTU_11590	0	0	0	0	0	0	0	0	0	0	0	0	0	0	0	0	0	0	0	0	0	0	0	0	1	0	0	0	0	0	0	0	0	0	0	0	0	0	0	0	1	1	0	0	0	0	1	0
1756	OTU_11591	0	0	0	0	0	0	0	0	0	0	0	0	0	0	0	0	0	0	0	0	0	0	0	0	0	0	0	1	0	0	0	0	0	0	0	0	0	0	1	0	0	0	0	0	0	0	0	1
1757	OTU_11592	0	0	0	0	0	0	0	0	0	0	0	0	0	0	0	0	0	0	0	0	0	0	0	0	0	0	0	0	0	0	0	0	0	0	0	0	0	0	0	0	0	0	0	0	0	0	0	0
1758	OTU_11593	0	0	0	0	0	0	0	0	0	0	0	0	0	0	0	0	0	0	0	0	0	0	0	0	0	0	0	0	0	0	0	0	0	0	0	0	0	0	0	0	0	0	0	0	0	0	0	0
1759	OTU_11594	0	0	0	0	0	0	0	0	0	0	0	0	0	1	0	0	0	0	0	0	0	0	0	0	0	0	0	0	0	0	0	0	0	0	0	0	0	0	0	0	0	0	0	0	0	0	0	2
1760	OTU_11595	0	0	1	0	0	0	0	0	0	0	0	0	0	0	0	0	0	0	0	0	0	0	0	0	0	0	0	0	0	0	0	0	0	0	0	0	0	0	0	0	0	0	0	0	0	0	0	0
1761	OTU_11596	0	0	0	0	0	0	0	0	0	0	0	0	0	0	0	0	0	0	0	0	0	0	0	0	0	0	0	0	0	0	0	0	0	0	0	0	0	0	0	0	0	0	0	0	0	0	0	0
1762	OTU_11597	0	0	0	0	0	0	0	0	0	0	0	0	0	0	0	0	0	0	0	0	0	0	0	0	0	0	0	0	0	0	1	0	0	1	1	0	0	0	0	0	0	0	0	0	0	0	0	3
1763	OTU_11598	0	0	0	0	0	0	0	0	0	0	0	0	0	0	0	0	0	0	0	0	0	0	0	0	0	0	0	0	0	0	0	0	0	0	0	0	0	0	0	0	0	0	0	0	0	0	0	0
1764	OTU_11599	0	0	0	1	0	0	0	0	0	0	0	0	0	0	0	0	0	0	0	0	0	0	0	0	0	0	0	0	0	0	0	0	0	0	0	0	0	0	0	0	0	0	0	0	0	0	0	0
1765	OTU_116	1	1	1	1	4	3	1	3	0	2	0	0	0	0	0	0	2	0	1	0	0	0	0	2	0	6	1	3	5	5	5	4	5	3	4	0	0	3	2	2	3	0	5	3	3	1	3	2
1766	OTU_1160	47	41	27	35	29	79	39	37	61	57	82	41	34	36	27	34	54	58	37	26	39	39	32	37	26	56	45	62	42	55	180	159	136	185	96	25	21	22	50	37	85	119	175	149	511	117	38	38
1767	OTU_11600	0	0	0	0	0	0	0	0	0	0	0	0	0	0	0	0	0	0	0	0	0	0	0	0	0	0	0	0	0	0	0	0	0	0	0	0	0	0	0	0	0	0	0	0	0	0	0	0
1768	OTU_11601	0	0	0	0	0	0	0	0	0	0	0	0	0	0	0	0	0	0	0	0	0	0	0	0	0	0	0	0	0	1	0	0	1	0	0	0	0	0	0	0	0	0	0	0	0	0	0	1
1769	OTU_11602	0	0	0	0	0	0	0	0	0	0	0	0	0	0	0	0	0	1	0	0	0	0	0	0	0	0	0	0	0	0	0	0	0	0	0	0	0	0	0	0	0	0	0	0	0	0	0	0
1770	OTU_11603	0	0	0	0	0	0	0	0	0	0	0	0	0	0	0	0	0	0	0	0	0	0	0	0	0	0	0	0	0	0	0	0	0	0	0	0	0	0	0	0	0	0	0	0	0	0	0	0
1771	OTU_11604	0	0	0	0	0	0	0	0	0	0	0	0	0	0	0	0	0	0	0	0	0	0	0	0	0	0	0	0	0	0	0	0	0	0	0	0	0	0	0	0	0	0	0	1	0	0	0	0
1772	OTU_11605	0	0	0	0	0	0	0	0	0	0	0	0	0	0	0	0	0	0	0	0	0	0	0	0	0	0	0	0	0	0	0	0	0	0	0	0	0	0	0	0	0	0	0	0	0	0	0	0
1773	OTU_11606	0	0	0	0	0	0	0	0	0	0	0	0	0	0	0	0	0	0	0	0	0	0	0	0	0	0	0	0	0	0	0	0	0	0	0	0	0	0	0	0	0	0	0	0	0	0	0	0
1774	OTU_11607	0	0	0	0	0	0	0	0	0	0	0	0	0	0	0	0	0	0	0	0	0	0	0	0	0	0	1	0	1	0	0	0	0	0	1	0	0	0	0	0	1	0	0	0	0	0	0	0
1775	OTU_11608	0	0	0	0	0	0	0	0	0	0	0	0	0	0	0	0	0	0	0	0	0	0	0	0	0	0	0	0	0	0	0	0	0	0	0	0	0	0	0	0	0	0	0	1	0	0	0	0
1776	OTU_11609	0	0	0	0	0	0	0	0	0	0	0	0	0	0	0	0	0	0	0	0	0	0	0	0	0	0	0	0	0	0	0	0	0	0	0	0	0	0	0	0	0	0	0	0	0	0	0	1
1777	OTU_1161	1	1	0	0	1	2	0	3	1	2	0	0	0	0	0	1	1	0	2	2	0	0	1	0	2	1	1	0	0	1	0	0	0	0	1	0	1	0	0	1	0	0	0	0	0	0	0	0
1778	OTU_11610	0	0	0	0	0	0	0	0	0	0	0	0	0	0	0	0	0	0	0	0	0	0	0	0	0	0	0	0	0	0	0	0	0	0	0	0	0	0	0	0	0	0	0	0	0	0	0	0
1779	OTU_11611	6	4	1	5	1	9	9	4	11	12	0	3	0	2	0	10	8	3	5	6	0	0	1	0	0	5	5	1	5	5	1	4	6	5	1	2	4	4	6	15	1	2	1	0	1	4	7	3
1780	OTU_11612	1	3	0	1	3	4	2	5	6	2	8	1	0	0	0	1	2	3	0	1	1	2	0	1	0	0	2	1	0	4	1	1	0	0	0	0	0	1	3	2	0	3	0	1	2	1	2	3
1781	OTU_11613	2	5	1	3	0	14	10	12	13	11	15	14	13	16	22	17	11	3	10	4	16	17	13	20	19	8	11	19	19	7	14	13	17	14	25	24	48	24	5	18	6	6	11	18	14	8	6	0
1782	OTU_11614	2	6	3	5	4	1	5	9	10	7	11	11	8	7	11	15	10	7	12	11	17	24	6	20	23	4	1	5	5	4	14	14	14	17	16	5	12	10	8	2	23	14	14	16	16	3	7	9
1783	OTU_11615	166	189	177	242	271	221	247	263	219	223	302	237	141	223	137	161	269	241	315	207	247	318	232	287	232	251	211	208	210	222	278	275	164	208	131	208	138	187	277	308	237	250	244	289	235	281	243	293
1784	OTU_11616	0	1	0	0	2	1	2	2	1	1	1	7	5	2	2	5	7	15	9	6	8	7	4	7	8	13	7	14	10	15	5	17	12	7	6	3	2	4	8	7	3	6	10	6	9	15	10	8
1785	OTU_11617	0	0	0	0	0	0	0	0	0	0	0	0	0	0	0	0	1	0	0	0	0	0	0	0	0	1	0	0	0	0	0	0	0	0	0	0	0	0	0	0	0	0	0	0	0	0	0	0
1786	OTU_11618	0	0	0	0	0	0	0	0	0	0	0	0	0	1	0	0	0	0	0	0	0	0	0	1	0	0	0	0	0	0	0	0	1	2	2	0	0	1	0	0	3	0	1	0	0	0	1	0
1787	OTU_11619	8	4	9	2	7	11	11	8	9	7	1	3	1	6	3	2	3	2	1	2	6	6	1	7	8	6	5	10	3	5	17	8	17	6	8	2	5	3	8	7	6	7	9	6	6	2	0	5
1788	OTU_1162	3	0	0	0	0	0	1	1	1	0	0	0	0	0	0	0	0	0	0	0	0	1	1	0	0	2	0	0	0	1	0	0	0	0	0	1	0	0	0	1	0	1	0	0	1	0	0	1
1789	OTU_11620	0	0	0	0	0	0	0	0	0	0	0	0	0	0	0	0	0	0	0	0	0	0	0	0	0	0	0	0	0	0	0	0	0	0	0	0	0	0	0	0	0	0	0	0	0	0	0	0
1790	OTU_11621	0	0	0	0	0	0	0	0	0	0	0	0	0	0	0	0	0	0	0	0	0	0	0	0	0	0	0	1	1	0	0	0	0	0	0	0	0	0	0	0	0	0	0	0	0	0	0	0
1791	OTU_11622	12	21	17	19	17	28	34	36	24	45	44	38	23	33	19	23	41	46	42	43	46	51	36	55	37	45	51	47	36	37	38	37	35	24	34	47	17	21	40	36	33	47	40	35	43	71	48	61
1792	OTU_11623	4	2	6	4	4	9	7	7	11	9	7	6	11	18	8	5	10	5	19	9	11	5	4	4	7	6	9	13	11	10	9	10	14	11	22	11	14	10	6	9	26	15	9	12	6	8	11	9
1793	OTU_11624	0	0	0	0	0	1	0	0	0	0	0	0	0	0	0	0	0	0	0	0	0	0	0	0	0	0	0	0	0	0	0	0	0	0	0	0	0	0	0	0	0	0	0	0	0	0	0	0
1794	OTU_11625	31	37	208	26	17	23	23	30	19	20	7	0	2	58	22	16	15	32	25	52	13	26	1	4	22	2	7	21	5	3	1	2	5	9	4	114	39	57	43	19	4	0	7	1	0	9	8	5
1795	OTU_11626	7	15	6	11	7	4	3	8	5	1	16	4	9	4	9	15	16	18	17	12	8	15	7	5	15	23	9	21	24	18	20	9	26	16	13	7	13	14	22	20	14	12	4	12	8	34	42	20
1796	OTU_11627	0	0	0	0	0	0	0	1	0	0	0	0	0	0	0	0	0	0	0	0	0	0	0	0	0	0	1	0	0	0	0	0	0	0	0	0	0	0	0	0	0	0	0	0	0	0	0	0
1797	OTU_11628	17	13	8	7	10	7	9	15	19	15	24	21	11	15	12	11	22	16	11	14	18	23	20	28	30	26	15	20	23	18	25	31	25	24	16	13	7	13	38	25	30	29	41	25	33	14	12	18
1798	OTU_11629	6	5	5	4	6	6	4	8	12	7	0	0	0	3	0	1	0	5	1	2	1	0	0	1	1	17	18	12	26	32	14	7	15	14	9	8	7	10	20	18	4	4	15	7	15	5	0	3
1799	OTU_1163	0	0	0	0	0	0	0	0	0	0	2	0	1	1	0	0	2	0	0	0	0	0	1	0	0	2	2	0	1	1	0	0	0	0	0	0	0	0	0	0	0	0	0	0	0	0	0	0
1800	OTU_11630	0	0	0	0	0	0	0	0	0	2	0	0	0	1	0	0	0	0	3	0	0	0	0	0	0	0	6	1	2	1	0	0	0	0	0	3	5	5	1	0	0	0	0	0	0	0	2	1
1801	OTU_11631	0	0	0	0	0	0	0	0	0	0	0	0	0	0	0	1	0	1	0	0	0	0	0	0	0	0	0	0	0	0	0	0	0	0	0	0	1	0	0	0	0	0	0	0	0	0	0	0
1802	OTU_11632	0	0	0	0	0	0	0	1	0	0	0	0	0	0	0	0	0	0	0	0	1	0	0	0	0	0	0	0	0	0	0	0	0	0	0	0	0	0	0	0	0	0	0	0	0	0	0	0
1803	OTU_11633	0	0	0	0	0	0	0	0	0	0	0	0	0	0	0	0	0	0	0	0	0	0	0	0	0	0	0	0	0	1	0	0	1	0	0	0	0	0	0	0	0	0	0	0	1	0	0	2
1804	OTU_11634	0	0	0	0	0	0	0	0	0	0	0	0	0	0	0	0	0	0	0	0	0	0	0	0	0	0	0	0	0	0	0	0	0	0	0	0	0	0	1	0	0	0	0	0	0	0	0	0
1805	OTU_11635	0	0	0	0	0	0	0	0	0	0	2	1	1	0	0	0	0	0	0	0	0	0	0	0	0	0	0	0	0	0	0	0	1	0	1	0	0	0	0	0	0	0	0	0	0	1	0	0
1806	OTU_11636	0	0	0	0	0	0	0	0	0	0	1	2	0	0	0	0	0	0	0	0	0	0	0	1	0	0	0	0	0	0	0	0	0	0	0	0	0	0	0	0	0	0	0	0	0	0	0	0
1807	OTU_11637	0	0	0	0	0	0	0	0	0	0	1	0	0	0	0	0	0	0	0	0	0	0	0	0	0	0	0	0	0	0	0	0	0	0	0	0	0	0	0	0	0	0	0	0	0	0	0	0
1808	OTU_11638	0	1	0	0	0	0	0	1	1	1	1	3	1	1	0	1	1	2	0	0	0	1	0	1	3	0	0	1	1	0	1	0	1	2	0	0	0	0	0	0	2	1	1	0	0	1	0	2
1809	OTU_11639	0	0	0	0	0	0	1	0	0	0	1	4	8	1	0	3	0	0	0	0	1	0	1	0	1	1	0	0	0	1	1	0	1	0	0	1	0	3	0	0	1	0	0	2	1	0	2	0
1810	OTU_1164	0	0	0	0	0	0	0	0	0	0	0	0	0	0	2	0	0	0	0	0	0	0	2	0	0	1	0	0	1	0	0	1	0	0	0	0	0	0	1	1	0	0	0	0	1	0	0	0
1811	OTU_11640	0	0	0	0	0	0	0	0	0	1	2	8	3	0	0	0	0	0	0	0	0	3	1	3	0	0	0	0	0	0	1	3	1	2	0	0	0	0	0	0	0	0	0	0	0	0	0	0
1812	OTU_11641	2	2	2	2	3	7	6	9	10	7	5	13	2	6	4	4	6	8	3	6	8	8	8	11	14	10	7	10	11	15	11	16	8	8	4	7	6	9	17	12	11	17	9	4	7	6	6	11
1813	OTU_11642	0	0	0	0	0	0	0	0	0	0	1	1	0	0	0	0	0	3	1	0	1	1	0	0	0	0	0	0	0	0	1	0	3	0	1	0	0	0	0	0	0	5	1	1	1	0	2	3
1814	OTU_11643	0	0	0	0	0	0	0	0	0	0	0	6	3	1	0	2	0	0	0	2	4	3	4	0	0	0	0	0	0	0	0	1	0	1	0	0	0	0	0	0	0	0	0	0	0	0	2	1
1815	OTU_11644	0	0	0	0	0	0	1	1	1	2	3	3	2	0	3	1	1	4	3	0	2	2	2	0	1	2	0	1	1	1	3	3	3	5	2	2	0	3	2	0	3	1	5	2	5	2	1	1
1816	OTU_11645	0	0	0	0	0	0	0	0	0	0	0	0	1	0	0	0	0	0	0	0	0	0	0	0	0	0	0	0	0	0	0	0	0	0	0	0	0	0	0	0	0	0	0	0	0	0	0	0
1817	OTU_11646	0	0	0	0	0	0	0	0	0	0	0	0	0	0	0	0	0	1	0	0	0	0	0	0	0	0	0	0	0	0	0	0	0	0	0	0	0	0	0	0	0	0	0	0	0	0	0	0
1818	OTU_11647	0	0	0	0	0	0	0	0	0	0	0	0	1	1	0	1	0	0	0	0	0	0	0	1	0	1	0	0	0	0	0	0	0	0	0	0	0	0	0	0	0	0	0	0	0	0	0	1
1819	OTU_11648	0	0	0	0	0	0	0	0	0	0	0	1	1	0	0	0	0	0	0	0	0	1	0	0	1	0	0	0	0	0	0	0	0	0	2	0	0	0	0	0	0	0	0	0	0	0	0	0
1820	OTU_11649	0	0	0	0	0	0	0	0	0	0	0	0	0	1	0	0	0	0	0	0	0	0	0	0	0	0	0	0	0	0	0	0	0	0	0	0	0	0	0	0	0	0	1	0	0	0	0	0
1821	OTU_1165	0	0	0	0	0	0	0	0	0	0	0	0	0	0	0	0	0	0	0	0	0	0	0	0	0	0	0	0	0	0	0	0	0	2	0	0	0	0	0	0	1	0	0	0	2	0	0	0
1822	OTU_11650	0	0	0	0	0	0	0	0	0	0	0	0	0	1	0	0	0	0	0	0	0	0	0	0	0	0	0	0	0	0	0	0	0	0	0	0	0	0	0	0	0	0	0	0	0	0	0	0
1823	OTU_11651	0	0	0	0	0	0	0	0	0	0	0	0	0	1	0	0	0	0	0	0	0	0	0	0	0	0	0	0	0	0	0	0	0	0	0	0	0	0	0	1	0	0	0	0	0	0	0	0
1824	OTU_11652	0	0	0	0	0	0	1	1	0	0	1	0	0	4	0	0	0	1	0	0	0	0	0	0	0	0	0	0	0	0	0	0	0	0	0	0	0	0	0	0	0	0	0	0	0	0	0	0
1825	OTU_11653	7	7	5	4	4	8	4	6	10	7	14	10	8	11	9	5	7	6	6	3	11	18	20	17	25	1	5	9	4	9	11	14	6	7	5	2	6	10	10	15	16	11	11	12	16	14	5	15
1826	OTU_11654	0	0	0	0	0	0	0	0	0	0	0	0	0	0	0	0	0	0	0	0	0	0	0	0	0	0	0	0	0	0	0	0	0	0	0	0	0	0	0	0	0	0	0	0	0	0	0	2
1827	OTU_11655	0	0	0	0	0	0	0	0	0	0	0	0	0	0	0	0	0	0	0	0	0	0	0	0	0	0	0	0	0	0	0	0	0	0	0	0	0	0	0	0	0	0	0	0	0	0	0	0
1828	OTU_11656	0	0	0	0	0	0	0	0	0	0	0	0	0	0	1	0	0	0	0	0	0	0	0	0	0	0	0	0	0	0	0	0	0	0	0	0	0	0	0	0	0	0	0	0	0	0	0	0
1829	OTU_11657	0	0	0	0	0	0	0	0	0	0	0	0	0	0	1	0	1	0	1	0	0	1	0	0	0	0	0	0	0	0	0	0	0	0	0	0	0	0	0	0	0	0	0	1	0	0	0	0
1830	OTU_11658	0	0	0	0	0	0	0	0	0	0	3	0	0	0	0	1	1	0	0	0	0	0	0	0	1	0	0	0	0	0	0	0	0	0	0	0	0	0	0	0	0	0	0	0	0	0	0	0
1831	OTU_11659	0	0	0	0	0	0	0	0	0	0	0	0	0	0	0	1	1	0	0	0	0	0	0	0	0	0	0	0	0	0	0	0	0	0	0	0	0	0	0	0	0	0	0	0	0	0	0	1
1832	OTU_1166	0	0	1	0	0	0	0	0	0	0	0	0	0	0	0	0	0	0	0	0	1	0	0	1	1	1	3	0	0	0	0	0	0	0	0	0	0	0	0	0	0	0	0	0	0	0	1	0
1833	OTU_11660	0	0	0	0	0	0	0	0	0	0	0	1	0	0	0	0	0	0	0	0	0	0	0	0	0	1	0	0	0	0	0	0	0	0	0	0	0	0	1	0	0	0	0	1	0	0	0	1
1834	OTU_11661	0	0	0	0	0	1	0	0	0	0	0	0	0	0	0	0	0	0	0	0	0	0	0	0	0	0	0	0	0	0	0	0	0	0	0	0	0	0	0	0	0	0	0	0	0	0	0	0
1835	OTU_11662	0	0	0	0	0	0	0	0	0	0	0	0	0	0	0	1	1	0	0	0	0	0	0	0	0	0	0	0	0	0	0	0	0	0	0	1	0	0	0	0	0	0	0	2	0	0	0	0
1836	OTU_11663	0	0	0	0	0	0	0	0	0	0	0	0	0	0	0	2	0	0	0	0	0	0	0	0	0	0	0	0	0	1	0	0	0	0	0	0	0	0	0	0	0	0	0	0	0	0	0	0
1837	OTU_11664	9	9	12	11	11	15	17	24	16	16	4	4	5	1	13	13	27	13	31	25	10	11	10	6	11	9	7	12	12	10	24	25	28	21	17	11	3	9	8	6	23	34	34	16	30	12	20	25
1838	OTU_11665	0	0	0	0	0	0	0	0	0	0	0	0	0	0	0	1	0	1	0	0	0	0	0	0	0	0	0	0	0	0	0	0	1	1	0	0	0	0	0	0	0	0	0	0	0	0	0	0
1839	OTU_11666	0	0	0	0	0	0	0	0	0	0	0	0	0	0	0	2	0	0	0	0	0	0	0	0	0	0	0	0	0	1	0	0	0	0	0	0	0	0	0	0	0	0	0	0	0	0	0	0
1840	OTU_11667	0	0	0	0	0	0	0	0	0	0	0	1	0	0	0	0	0	1	0	0	0	0	0	0	0	0	0	0	0	0	0	0	0	0	0	0	1	0	0	0	0	0	0	0	0	0	1	1
1841	OTU_11668	0	0	0	0	0	0	0	0	0	0	0	0	0	0	0	4	0	0	0	0	0	0	0	0	0	0	0	0	0	0	0	0	0	0	0	0	0	0	0	0	0	0	0	0	0	0	1	0
1842	OTU_11669	0	0	0	0	0	0	0	0	0	0	0	0	0	0	0	0	0	1	0	0	0	0	0	0	0	0	0	0	0	0	0	0	0	0	0	0	1	0	0	0	0	0	0	0	0	0	0	0
1843	OTU_1167	0	2	0	0	0	1	0	0	1	0	0	0	0	0	0	1	1	0	0	1	1	1	0	0	0	0	1	0	1	2	0	0	0	0	0	1	0	1	1	0	0	0	0	0	1	0	0	1
1844	OTU_11670	0	0	0	0	0	0	0	0	0	0	0	0	0	0	0	1	0	0	0	1	0	0	0	0	0	0	0	0	0	0	0	0	0	0	0	0	0	0	0	0	0	0	0	0	0	0	0	1
1845	OTU_11671	0	0	1	0	0	0	0	0	0	0	1	0	0	0	0	0	1	1	0	0	0	0	0	0	0	0	0	0	0	0	0	0	0	0	0	0	0	0	0	0	0	0	0	0	0	0	0	0
1846	OTU_11672	0	1	0	0	0	1	4	0	2	4	4	1	1	2	2	5	3	1	1	1	0	2	0	0	1	1	0	0	1	1	0	1	0	0	0	0	2	1	1	2	0	0	0	0	0	0	0	0
1847	OTU_11673	0	0	1	0	0	0	0	0	0	0	1	0	0	0	0	0	1	0	0	0	0	0	0	0	0	0	0	0	0	0	0	0	0	0	0	0	0	0	0	0	0	0	0	0	0	0	0	1
1848	OTU_11674	0	0	0	0	0	0	0	0	0	0	0	0	0	0	0	0	0	0	0	0	0	0	0	0	0	0	0	0	0	0	0	0	0	0	0	0	0	0	0	0	0	0	0	0	1	0	0	0
1849	OTU_11676	0	0	0	0	0	0	0	0	0	0	0	0	0	0	0	0	1	0	0	0	0	0	0	0	0	0	0	0	0	0	0	0	0	0	0	1	0	0	0	0	0	0	0	0	0	0	0	0
1850	OTU_11677	0	0	0	0	0	0	0	0	0	0	0	0	0	0	0	0	1	0	0	0	0	0	0	0	0	0	0	0	0	0	0	0	0	0	0	0	0	1	1	1	0	0	0	0	0	1	1	1
1851	OTU_11678	0	0	0	0	0	0	0	0	0	0	2	0	0	0	0	2	1	1	0	0	0	0	0	0	0	1	0	1	0	0	1	4	0	4	4	0	0	0	1	0	2	3	0	2	1	0	0	0
1852	OTU_1168	0	0	0	0	0	2	1	2	1	1	0	0	0	0	0	0	0	0	0	1	1	0	0	0	0	0	1	0	0	0	0	1	0	1	0	0	0	0	0	0	0	0	0	0	0	0	0	0
1853	OTU_11680	0	0	0	0	0	0	0	0	0	0	0	0	0	0	0	0	0	1	0	0	0	0	0	0	0	0	0	0	0	0	0	0	0	0	0	0	0	0	0	0	0	0	0	0	0	0	0	0
1854	OTU_11681	25	28	24	14	16	19	30	17	24	21	60	57	38	18	35	22	24	9	18	18	41	30	51	39	34	7	6	2	6	8	21	16	12	13	10	3	6	13	4	11	21	17	8	16	20	10	12	13
1855	OTU_11682	0	0	0	0	0	0	0	0	0	0	0	0	0	0	0	0	0	0	0	0	0	0	0	0	0	0	0	0	0	0	0	0	0	0	0	0	0	0	0	0	0	0	0	0	0	0	0	1
1856	OTU_11683	1	2	4	6	1	5	8	6	22	1	3	6	3	6	0	12	16	36	13	20	4	3	9	1	5	31	33	18	35	26	36	37	31	33	14	16	3	11	18	12	17	13	19	24	14	27	20	34
1857	OTU_11684	0	0	0	0	0	1	1	1	0	1	1	0	0	1	0	2	4	1	1	0	2	1	2	3	2	3	3	2	2	4	1	4	3	4	0	3	6	1	0	3	3	4	1	2	2	5	3	4
1858	OTU_11685	0	0	0	0	0	0	0	0	0	0	0	0	0	0	0	0	0	0	0	0	0	0	1	0	0	0	0	0	0	0	0	0	0	0	0	0	0	0	0	0	0	0	0	0	0	0	0	0
1859	OTU_11686	1	0	0	0	0	0	0	0	0	0	0	0	0	0	0	0	0	0	1	0	0	0	0	0	0	0	0	0	0	0	0	0	0	0	0	0	0	0	0	0	0	0	0	0	0	0	0	0
1860	OTU_11687	0	0	0	0	0	0	0	0	0	0	0	0	1	0	0	0	0	0	0	0	0	0	0	0	0	0	0	0	0	0	0	0	0	0	0	0	0	0	0	0	0	0	0	0	1	0	0	0
1861	OTU_11688	0	0	0	0	0	0	0	0	0	0	0	0	0	0	0	1	0	0	1	0	0	0	0	0	0	0	0	0	0	0	0	0	0	0	0	0	0	0	0	0	0	0	0	0	0	0	0	0
1862	OTU_11689	0	2	3	2	1	1	3	4	0	2	9	4	1	4	3	2	5	4	5	2	1	4	2	5	5	3	4	2	0	1	2	1	3	5	0	2	0	2	5	1	2	2	3	1	5	4	5	5
1863	OTU_1169	1	1	0	0	1	0	0	0	1	0	0	0	0	0	0	0	0	0	0	0	0	0	0	0	0	0	0	0	0	0	0	0	0	0	0	0	1	0	0	0	0	0	0	0	0	0	0	0
1864	OTU_11690	0	0	0	0	0	0	0	0	0	0	0	0	0	0	0	0	0	0	0	0	0	0	0	0	0	0	0	1	0	0	0	0	0	0	0	0	0	0	0	0	0	0	0	0	0	0	0	0
1865	OTU_11691	0	0	0	0	0	1	0	0	0	0	0	0	0	1	0	0	0	0	0	0	0	0	0	0	0	0	0	0	0	0	0	0	0	0	0	0	0	0	1	0	0	0	0	0	0	0	0	0
1866	OTU_11692	1	0	0	0	0	0	0	0	0	0	0	0	0	0	0	0	0	0	0	0	0	0	0	0	0	0	0	0	0	0	0	0	0	0	0	0	0	0	0	0	0	0	0	0	0	0	0	0
1867	OTU_11694	0	0	0	0	0	1	0	0	0	0	0	0	0	0	0	0	1	1	1	0	0	0	0	0	0	0	0	0	1	1	0	0	1	0	0	0	0	0	0	0	0	0	0	0	0	0	0	1
1868	OTU_11695	0	2	1	1	0	1	6	8	7	7	9	5	6	7	14	9	9	43	18	49	26	8	10	8	17	8	11	2	4	7	3	3	3	2	2	5	4	11	3	8	0	0	7	4	2	29	27	9
1869	OTU_11696	0	0	0	0	0	0	0	0	0	0	0	0	0	0	0	0	1	0	0	0	0	0	0	0	0	0	0	0	0	0	0	0	0	0	0	1	0	0	0	0	0	0	0	0	0	0	0	0
1870	OTU_11697	2	0	0	1	0	0	0	1	2	0	26	20	18	10	15	2	5	4	3	2	18	33	16	15	25	2	0	0	2	1	13	12	5	5	3	1	1	1	0	0	12	16	8	13	6	2	2	6
1871	OTU_11698	0	0	0	0	0	0	0	0	0	0	0	0	0	0	0	0	1	0	0	0	0	0	0	0	0	0	0	0	0	0	0	0	0	0	0	0	0	0	0	0	0	0	0	0	0	0	0	0
1872	OTU_11699	0	0	0	0	0	0	0	0	0	0	0	0	0	0	0	0	0	0	0	0	1	0	0	0	0	0	0	0	0	0	0	0	0	0	0	0	0	0	0	0	0	0	0	0	0	0	0	0
1873	OTU_117	0	1	0	0	0	0	0	0	0	0	0	0	0	0	0	0	0	0	0	0	0	0	0	0	0	0	0	0	0	0	0	0	0	0	0	0	0	0	0	0	0	0	0	0	0	0	0	0
1874	OTU_1170	0	0	0	0	0	0	1	0	0	0	0	0	0	0	0	0	0	0	0	0	0	0	0	0	0	0	0	0	0	2	0	0	0	0	0	0	1	0	0	2	0	0	0	0	0	0	0	0
1875	OTU_11700	0	0	0	0	0	0	0	0	0	0	0	0	0	0	0	0	0	0	0	1	0	0	0	0	0	0	0	0	0	0	0	0	0	0	0	0	0	0	0	0	0	0	0	0	0	0	0	0
1876	OTU_11701	0	0	0	0	0	0	0	0	0	0	1	0	0	0	0	0	0	0	0	0	0	0	0	0	0	0	0	0	0	0	0	0	0	0	0	0	0	0	0	0	0	0	0	0	0	0	0	0
1877	OTU_11703	0	1	1	1	0	3	4	2	3	1	9	3	6	7	5	5	9	15	6	13	13	5	7	14	9	7	6	7	6	4	2	2	3	5	0	5	0	5	19	13	1	2	5	3	3	13	7	8
1878	OTU_11704	0	0	0	0	0	0	0	0	0	0	0	1	1	1	3	0	0	1	0	0	4	5	2	0	2	0	0	0	0	0	0	0	0	0	0	0	0	0	0	0	0	0	0	0	0	0	0	0
1879	OTU_11705	55	46	34	63	58	30	17	21	25	23	34	43	39	36	35	25	11	7	13	10	25	30	30	28	30	10	14	16	8	21	26	26	22	52	51	23	17	27	14	11	36	32	35	45	32	10	12	5
1880	OTU_11706	0	0	0	0	0	0	0	0	0	0	0	0	0	0	0	0	0	0	0	0	0	0	0	0	0	0	0	0	0	0	0	0	0	0	0	0	1	0	0	0	0	0	0	0	0	0	0	1
1881	OTU_11707	0	0	0	0	0	0	0	0	0	0	0	0	0	0	0	0	0	0	0	0	0	1	0	0	0	0	0	0	0	0	0	0	0	0	0	0	0	0	0	0	0	0	0	0	0	0	0	0
1882	OTU_11708	0	0	0	0	0	0	0	0	0	0	0	0	0	0	0	0	0	0	0	0	0	1	0	1	0	0	0	0	0	0	0	0	0	0	0	0	0	0	0	0	0	0	1	0	0	0	0	0
1883	OTU_11709	1	2	0	0	0	2	1	0	0	1	14	4	4	4	5	11	7	22	6	16	8	4	6	3	12	5	9	6	5	5	2	2	4	1	3	2	1	6	10	6	1	0	5	2	3	18	16	15
1884	OTU_1171	0	0	0	3	1	0	0	0	0	0	0	0	0	0	0	0	0	0	0	0	0	0	0	0	0	0	0	0	0	0	0	0	0	0	0	0	0	0	0	0	0	0	0	0	0	0	0	0
1885	OTU_11710	3	3	2	1	4	7	7	5	6	4	10	15	25	9	6	2	4	1	1	1	13	9	312	22	13	0	0	8	3	5	1	3	3	3	2	6	6	9	12	15	2	1	3	4	5	5	1	3
1886	OTU_11711	1	1	1	1	1	0	0	0	0	1	5	5	5	2	2	6	2	1	2	0	4	3	2	5	8	4	0	3	3	1	7	12	8	5	1	0	1	3	3	1	7	10	2	5	9	1	3	3
1887	OTU_11712	0	1	0	0	0	0	1	0	0	0	2	1	0	0	1	0	0	0	0	0	0	0	0	0	0	0	0	0	0	0	0	0	0	0	2	0	0	0	0	0	0	1	0	0	0	0	0	0
1888	OTU_11713	0	0	0	0	0	0	0	1	0	0	0	0	0	0	0	0	0	0	0	0	0	0	0	2	0	0	1	0	0	0	0	0	0	1	0	0	0	0	0	0	0	0	0	0	0	0	0	0
1889	OTU_11714	0	0	0	0	0	0	0	0	0	0	0	0	0	0	0	0	0	0	0	0	0	0	0	1	0	0	0	0	0	0	0	0	0	0	0	0	0	0	0	0	0	0	1	0	0	1	0	0
1890	OTU_11715	1	0	0	0	0	0	0	0	0	0	0	0	0	0	0	0	0	0	0	0	0	0	0	0	1	1	0	0	1	0	0	0	0	0	0	0	1	0	0	0	0	0	0	0	0	0	0	0
1891	OTU_11716	2	1	2	4	6	1	2	2	1	2	0	0	3	2	1	1	1	0	1	0	3	2	4	1	2	2	1	4	2	2	1	0	1	0	0	3	1	1	0	0	0	3	1	1	2	0	0	1
1892	OTU_11717	0	0	0	0	0	0	0	0	0	0	0	0	0	0	0	0	0	0	0	0	0	0	0	1	0	0	0	0	0	0	0	0	0	0	0	0	0	0	0	0	0	0	0	0	0	0	0	0
1893	OTU_11718	0	1	0	1	1	1	0	1	0	1	2	2	0	0	0	0	1	2	1	0	2	3	1	4	1	0	0	4	1	0	7	5	3	5	3	0	0	0	0	1	6	3	5	9	5	3	2	1
1894	OTU_11719	1	1	3	3	2	4	2	4	8	19	16	10	17	20	5	20	14	33	10	12	50	15	97	32	66	66	55	54	82	60	10	19	31	18	13	18	19	14	21	51	6	8	16	4	7	36	8	40
1895	OTU_1172	0	0	0	0	0	0	0	0	0	0	0	0	0	0	0	0	0	0	0	0	0	0	0	0	0	0	0	0	0	0	0	1	0	2	1	0	0	0	0	0	0	1	0	0	0	0	0	0
1896	OTU_11720	0	0	0	0	0	0	0	0	0	0	0	0	0	0	0	0	0	0	0	0	0	0	0	0	0	0	0	0	0	0	0	0	0	0	0	1	0	0	0	0	0	0	0	0	0	0	0	0
1897	OTU_11721	0	0	0	1	0	0	0	0	0	0	0	0	0	0	0	0	0	0	0	0	0	0	0	0	0	1	0	0	0	0	0	0	0	0	0	0	0	0	0	0	0	0	1	0	0	0	0	0
1898	OTU_11722	0	0	0	0	0	0	0	0	0	0	0	0	0	0	0	0	0	0	0	0	0	0	0	0	0	0	0	0	0	0	0	0	0	0	0	0	0	0	0	0	0	0	0	0	0	0	0	0
1899	OTU_11723	5	4	3	6	2	10	10	13	16	12	14	14	4	4	10	17	19	32	20	25	17	15	14	20	17	23	14	11	15	21	14	10	10	8	10	12	16	11	20	8	12	5	9	3	6	28	37	13
1900	OTU_11724	0	0	0	0	0	0	0	0	0	0	0	0	0	0	0	0	0	0	1	0	0	0	0	0	0	0	0	0	0	0	0	0	0	0	0	0	0	0	0	0	0	1	0	0	1	0	1	0
1901	OTU_11725	5	3	2	5	2	3	5	4	3	0	0	0	0	1	0	0	1	0	0	0	0	0	0	0	0	5	1	0	3	5	0	1	0	1	0	1	0	2	2	1	0	1	0	0	1	0	1	1
1902	OTU_11726	1	0	0	0	0	0	0	0	0	0	0	0	0	0	0	0	0	0	0	0	0	0	0	0	0	0	0	0	0	0	0	0	0	0	0	0	0	0	0	0	0	0	0	0	0	0	0	0
1903	OTU_11727	0	0	1	0	1	1	1	0	0	0	0	0	0	1	0	0	0	1	0	0	0	0	0	0	0	9	7	7	12	5	2	2	5	0	0	18	15	4	6	7	4	1	1	1	2	3	13	4
1904	OTU_11728	0	0	0	0	0	0	0	0	0	0	0	0	0	0	0	0	0	0	0	0	0	0	0	0	0	0	1	0	0	0	0	0	0	0	0	0	0	0	0	0	0	0	0	0	0	0	0	0
1905	OTU_11729	0	0	0	0	0	0	0	0	0	0	0	0	0	0	0	0	0	0	0	0	0	0	0	0	0	0	0	1	0	0	0	2	0	0	0	0	0	0	0	0	1	0	0	0	0	0	0	0
1906	OTU_1173	0	0	0	0	0	0	0	0	0	0	0	0	0	0	0	0	0	0	0	0	0	0	0	0	0	0	0	0	0	0	0	0	0	0	0	0	0	0	0	0	0	0	1	1	2	0	0	0
1907	OTU_11730	0	0	0	0	0	0	0	0	0	0	0	0	0	0	0	0	0	0	0	0	0	0	0	0	0	0	0	0	0	0	0	0	0	0	0	0	0	0	0	1	0	0	0	0	0	0	0	0
1908	OTU_11731	0	0	0	0	0	0	0	0	0	0	0	0	0	1	0	0	1	1	0	0	0	0	0	0	0	0	0	1	0	0	0	0	0	0	0	0	0	2	0	0	1	0	0	0	0	0	0	0
1909	OTU_11732	0	0	0	0	0	0	0	0	0	0	0	0	0	0	0	0	0	0	0	0	0	0	0	0	0	0	1	1	0	0	1	0	0	0	0	0	0	0	0	0	0	0	0	0	0	0	0	0
1910	OTU_11733	3	1	1	2	3	3	2	4	7	1	2	3	7	1	2	4	1	6	0	2	2	2	1	2	0	4	4	3	3	5	8	9	1	6	12	8	8	6	3	3	2	2	0	2	1	0	0	1
1911	OTU_11734	0	0	0	0	0	0	0	0	0	0	0	0	0	0	0	0	0	0	0	0	0	0	0	0	0	0	1	1	0	0	0	0	0	0	0	0	0	0	0	0	0	0	0	0	0	0	0	0
1912	OTU_11735	0	0	0	0	0	0	0	0	0	0	0	1	0	0	0	0	0	0	0	0	0	0	0	0	0	0	1	0	0	0	0	0	0	0	0	0	0	0	0	0	0	0	0	0	0	0	0	0
1913	OTU_11736	0	0	0	0	0	0	0	0	0	0	0	0	0	0	0	0	0	0	0	0	0	0	0	0	0	1	1	0	0	0	0	0	1	0	0	0	0	0	0	0	0	0	0	0	0	1	0	0
1914	OTU_11737	0	0	0	0	0	0	0	0	0	0	0	0	0	0	0	0	0	0	0	0	0	0	0	0	0	0	0	0	1	1	0	0	0	0	0	0	0	0	0	0	0	0	0	0	0	0	0	0
1915	OTU_11738	0	0	0	0	0	0	0	0	0	0	1	0	0	0	0	0	0	0	0	0	0	0	0	0	0	0	0	0	0	0	0	0	0	0	0	0	0	0	0	0	0	0	0	0	0	0	0	0
1916	OTU_1174	0	0	0	0	0	0	0	0	0	0	0	0	0	0	0	0	0	0	0	0	0	0	0	0	0	0	0	0	0	0	2	0	2	3	0	0	0	0	0	0	1	0	2	1	1	0	0	0
1917	OTU_11740	0	0	0	0	0	0	0	0	0	0	0	0	0	0	0	0	0	0	0	0	0	0	0	0	0	0	0	0	0	0	1	0	0	0	0	0	0	0	0	0	0	0	0	0	0	0	0	0
1918	OTU_11741	0	0	0	0	0	0	0	0	0	0	0	0	0	0	0	0	0	0	0	0	0	0	0	0	0	0	0	1	0	0	0	0	0	0	0	0	0	0	0	0	0	0	0	0	0	0	0	0
1919	OTU_11742	7	6	3	5	3	0	0	0	0	0	0	0	0	0	0	0	1	0	0	0	0	0	0	0	0	0	0	0	0	0	0	0	0	0	0	0	0	0	0	1	0	0	0	0	0	0	0	0
1920	OTU_11743	0	0	0	0	0	0	0	0	1	0	0	0	0	0	0	0	0	0	0	0	0	0	0	0	0	0	0	0	0	0	0	0	0	0	0	0	0	0	0	0	0	0	0	0	0	0	0	0
1921	OTU_11744	0	0	0	0	0	0	0	0	0	0	0	0	0	0	0	0	0	0	0	0	0	0	0	0	0	0	0	9	0	0	0	0	0	0	0	0	0	0	0	0	0	0	0	0	0	0	0	0
1922	OTU_11745	4	4	0	1	0	0	0	2	0	1	1	1	0	0	1	2	0	1	0	0	2	0	0	1	5	1	0	0	0	1	1	1	0	0	0	1	0	2	2	1	0	1	0	1	4	4	1	0
1923	OTU_11746	45	40	50	52	78	54	42	39	35	40	55	19	38	39	21	21	18	10	33	10	19	21	13	11	7	22	33	31	17	19	2	9	11	9	18	72	47	41	19	15	17	10	17	15	13	13	11	1
1924	OTU_11747	0	0	0	0	1	0	0	0	0	0	0	0	0	0	0	0	0	0	0	0	0	0	0	0	0	0	1	0	2	0	0	0	0	0	0	0	0	0	0	0	0	0	0	0	0	0	2	0
1925	OTU_11748	0	3	1	2	1	2	4	1	2	4	8	7	8	27	15	81	23	10	2	4	15	9	12	12	15	18	12	25	32	28	6	51	13	19	14	27	22	311	42	76	7	19	15	13	11	23	15	14
1926	OTU_11749	1	0	0	0	0	0	0	0	1	0	0	0	0	0	0	0	0	0	0	0	0	0	0	0	0	0	0	0	0	0	0	0	0	0	0	0	0	0	1	0	0	0	0	0	0	0	0	0
1927	OTU_1175	2	0	3	1	0	0	0	1	0	1	0	0	0	0	0	0	0	0	0	1	0	0	0	0	0	0	0	0	0	0	0	0	0	0	0	0	0	0	0	1	0	0	0	0	0	0	0	0
1928	OTU_11750	0	1	0	0	0	0	1	0	0	0	0	0	0	0	0	1	2	3	0	1	0	0	0	0	0	0	0	2	0	0	0	1	0	1	2	0	0	1	0	1	1	1	0	1	2	0	1	5
1929	OTU_11751	0	0	0	0	0	0	0	0	1	0	0	0	0	0	0	0	0	0	0	0	0	0	0	0	0	0	0	0	1	0	0	1	0	0	0	0	1	0	2	0	0	0	0	0	0	0	0	0
1930	OTU_11752	0	0	0	0	0	0	0	0	0	0	0	0	0	0	0	0	0	0	0	0	0	0	0	0	0	0	0	0	1	0	0	0	0	0	0	0	0	0	0	0	0	0	0	0	0	0	0	0
1931	OTU_11753	0	0	0	0	0	0	0	0	0	1	0	0	0	0	0	0	0	0	2	0	0	0	0	0	0	0	0	0	0	0	1	0	0	0	0	0	0	0	0	0	0	0	0	0	0	0	1	0
1932	OTU_11754	0	0	0	0	0	0	0	0	0	0	0	0	0	0	0	0	0	0	0	0	0	0	0	0	0	0	0	0	0	0	0	0	0	0	0	0	0	0	0	0	0	0	0	0	0	0	0	1
1933	OTU_11755	0	0	0	0	0	0	0	0	0	0	0	0	0	0	0	0	0	0	0	0	1	0	0	1	0	0	0	0	1	0	0	0	0	0	0	0	0	0	0	0	0	0	1	0	0	0	0	0
1934	OTU_11756	0	0	0	0	0	0	1	0	0	0	0	0	0	1	0	6	3	1	0	1	0	0	1	0	0	2	1	0	2	3	3	5	3	3	3	1	1	3	1	0	3	2	7	0	7	4	5	1
1935	OTU_11757	0	0	0	0	0	1	0	0	1	2	0	0	0	0	0	0	0	0	0	0	0	0	0	0	0	0	0	0	0	0	0	0	0	0	0	0	0	1	0	1	0	0	1	0	0	0	0	0
1936	OTU_11758	5	5	12	7	9	12	15	18	18	18	16	12	3	9	6	11	27	29	18	23	25	15	10	18	5	26	24	21	14	38	14	16	14	14	13	6	3	13	19	16	14	8	14	5	11	14	18	23
1937	OTU_1176	0	0	0	0	0	1	1	0	0	0	0	0	0	0	0	0	0	0	0	0	0	0	0	0	0	0	0	0	0	0	0	0	0	0	0	1	0	0	2	4	0	0	0	0	0	0	0	0
1938	OTU_11760	0	0	0	0	0	0	0	2	0	0	0	0	0	0	0	0	1	0	2	0	0	0	0	0	0	0	0	0	0	0	0	0	0	0	0	0	1	1	0	0	0	0	0	0	0	0	0	0
1939	OTU_11761	0	0	0	0	0	0	0	0	0	0	0	0	0	0	0	0	0	0	0	0	0	0	0	0	0	0	0	0	0	0	0	0	0	0	1	0	0	0	0	0	0	0	0	0	0	0	0	0
1940	OTU_11762	23	25	21	10	28	38	35	27	35	38	32	9	33	22	65	19	14	5	17	8	22	22	19	8	7	3	15	13	22	5	2	15	19	14	18	38	69	20	13	23	12	8	14	15	18	6	8	4
1941	OTU_11763	4	13	12	16	14	24	20	29	36	43	3	2	6	19	1	17	34	24	15	18	5	3	2	5	3	32	28	38	40	54	44	36	24	39	13	27	27	37	57	40	42	42	49	33	31	30	25	27
1942	OTU_11764	0	0	0	0	0	0	0	0	0	0	0	0	0	1	0	0	0	0	0	0	0	0	0	0	0	0	0	0	0	0	3	0	0	0	0	1	0	0	0	0	0	0	0	0	1	0	0	0
1943	OTU_11765	0	0	0	0	0	0	0	0	0	0	0	0	0	0	0	0	0	0	0	0	0	0	0	0	0	0	0	0	0	0	0	0	1	0	0	0	0	0	0	0	0	0	0	0	0	0	1	0
1944	OTU_11766	0	0	0	0	0	0	0	0	0	0	0	0	0	0	0	0	0	0	0	0	0	0	0	0	0	0	1	0	0	0	0	0	0	1	0	0	0	0	0	0	0	0	0	0	0	0	0	0
1945	OTU_11767	0	0	0	0	0	0	0	0	0	0	0	0	0	0	0	0	0	0	0	0	0	0	0	0	0	0	0	0	0	0	1	0	0	0	1	0	0	0	0	0	0	0	0	1	0	0	0	0
1946	OTU_11768	0	0	0	1	0	0	0	0	1	0	0	0	0	0	0	1	0	0	0	0	0	0	0	0	0	0	0	1	0	0	1	0	0	0	0	0	0	0	0	0	0	0	0	1	0	0	0	0
1947	OTU_11769	0	0	0	0	0	0	0	0	0	0	0	0	0	0	0	0	0	0	0	0	0	0	0	0	0	0	0	0	0	0	0	0	0	0	0	0	0	1	0	0	0	0	0	0	0	0	0	0
1948	OTU_1177	0	0	0	0	0	0	0	0	0	0	0	0	0	0	0	0	0	0	0	0	0	0	0	0	0	0	0	0	0	0	0	0	0	0	0	0	0	0	0	0	2	0	1	0	0	0	0	0
1949	OTU_11770	0	0	0	0	0	0	0	0	0	0	0	0	0	0	0	0	0	0	0	0	0	0	0	0	1	0	0	0	0	0	1	0	0	0	0	0	0	0	0	0	0	0	0	1	0	0	0	0
1950	OTU_11771	2	0	1	4	0	0	0	1	5	2	0	0	0	0	0	4	6	4	4	6	4	3	5	8	6	18	14	10	19	7	43	36	30	28	20	1	0	0	2	0	39	51	42	29	52	17	9	10
1951	OTU_11774	0	0	0	0	0	0	0	0	0	0	0	0	0	0	0	0	0	0	0	0	0	0	0	0	0	0	0	0	0	0	1	0	1	0	0	0	0	0	0	0	0	0	0	0	0	0	0	0
1952	OTU_11775	0	0	0	0	0	0	0	0	0	0	0	0	0	0	0	0	0	0	0	0	0	0	0	0	0	0	0	0	0	0	1	0	0	0	0	0	0	0	0	0	0	1	0	0	0	0	0	0
1953	OTU_11776	0	0	0	0	0	0	0	0	0	0	0	0	0	0	0	0	0	0	0	0	0	0	0	0	0	0	0	0	0	0	2	0	0	0	1	0	0	0	0	0	0	0	0	0	0	0	0	0
1954	OTU_11777	0	0	0	0	0	0	0	0	0	0	0	0	0	0	0	0	0	0	0	0	0	0	0	0	0	0	0	0	0	0	1	0	1	0	0	0	0	0	0	0	0	0	1	0	0	1	0	0
1955	OTU_11778	0	0	0	0	0	0	0	0	0	0	0	0	0	0	0	1	0	0	0	0	0	0	0	0	0	0	0	0	0	0	0	0	0	0	0	0	0	0	0	0	0	0	0	0	0	0	0	0
1956	OTU_11779	1	0	0	0	0	0	0	0	0	0	0	0	1	1	0	1	2	0	0	1	0	1	0	0	2	2	1	3	1	3	2	7	0	2	1	1	1	0	0	2	4	4	2	0	4	1	2	1
1957	OTU_1178	4	2	1	2	2	0	0	0	0	0	0	0	0	0	0	0	0	0	0	0	0	0	0	0	0	0	0	0	0	0	0	0	0	0	0	0	0	0	0	0	1	0	0	0	0	0	0	1
1958	OTU_11780	0	0	0	0	0	0	0	0	0	0	0	0	0	0	0	0	0	0	0	0	0	0	0	0	0	0	0	0	0	1	0	0	0	1	0	0	0	0	0	0	0	0	0	0	0	0	0	0
1959	OTU_11781	0	0	0	0	0	0	1	0	1	0	1	5	4	3	7	17	9	5	10	57	2	10	0	1	6	2	1	0	4	2	3	2	2	6	1	4	1	1	1	0	1	2	5	7	3	9	17	14
1960	OTU_11782	0	0	0	0	0	0	0	0	0	0	0	1	0	0	0	0	0	0	0	0	0	0	0	0	0	1	0	0	0	0	1	1	2	2	0	0	0	0	0	0	0	0	1	0	0	0	0	1
1961	OTU_11783	0	0	0	0	0	0	0	0	0	0	0	0	0	0	0	0	0	0	0	0	0	0	0	0	0	0	0	0	0	0	0	0	0	0	1	0	0	0	0	0	0	0	0	0	0	0	0	0
1962	OTU_11784	13	23	12	12	11	1	3	7	5	6	9	16	7	5	6	6	18	6	6	8	17	16	10	10	12	10	3	11	6	10	11	19	18	17	7	3	6	3	22	13	15	24	23	21	18	7	6	4
1963	OTU_11785	0	0	0	0	0	0	0	0	0	0	0	0	0	0	0	0	0	0	0	0	0	0	0	0	0	0	0	0	0	0	1	0	0	1	0	0	0	0	0	0	0	0	0	0	0	0	0	0
1964	OTU_11786	21	27	13	34	14	7	16	17	16	14	10	19	8	11	6	17	22	8	17	12	16	17	10	17	14	15	6	9	9	6	18	20	19	14	10	6	6	15	20	16	11	18	20	13	17	9	20	18
1965	OTU_11787	17	21	16	17	18	26	12	31	31	30	14	12	9	13	7	7	13	9	10	13	15	21	14	11	11	14	6	11	7	5	18	20	17	9	15	12	8	9	21	18	17	17	12	16	15	8	3	10
1966	OTU_11788	0	0	0	0	0	0	0	0	0	0	0	0	0	0	0	0	0	0	0	0	0	0	0	0	0	0	0	0	0	0	0	0	0	0	0	0	0	0	0	0	0	1	0	0	0	0	0	0
1967	OTU_11789	2	0	0	0	0	0	0	0	0	0	0	0	0	0	0	0	0	0	0	0	0	0	0	0	0	0	0	0	0	0	0	0	1	0	0	0	0	0	0	0	0	0	0	0	0	0	0	0
1968	OTU_1179	1	1	2	4	4	0	0	0	0	0	0	0	0	0	0	0	0	0	0	0	0	0	0	0	0	0	0	0	0	0	0	0	0	0	0	0	0	0	0	0	0	0	0	0	0	0	0	0
1969	OTU_11790	9	16	12	20	11	14	14	18	27	14	24	25	19	13	12	17	25	44	21	20	23	21	18	19	20	54	60	55	57	60	55	59	85	69	31	15	8	15	21	18	37	40	50	26	35	40	13	29
1970	OTU_11791	0	0	0	0	0	0	0	0	0	0	0	0	0	0	0	0	0	0	0	0	0	0	0	0	1	0	0	0	0	0	0	0	0	0	0	0	0	0	0	0	0	0	0	1	0	0	0	0
1971	OTU_11792	0	0	0	0	0	0	0	0	0	0	0	0	0	0	0	0	0	0	0	0	0	0	0	1	0	0	0	0	0	0	0	0	0	2	1	0	0	0	0	0	0	0	1	2	0	0	0	0
1972	OTU_11793	0	0	0	0	0	0	0	0	0	1	0	0	0	0	0	0	0	0	0	0	0	0	0	0	0	0	0	0	0	0	0	0	1	1	0	0	0	0	0	0	0	0	0	0	0	0	0	0
1973	OTU_11794	0	0	0	0	0	0	0	0	0	0	0	0	0	0	0	0	0	0	0	0	0	0	0	0	0	0	1	0	0	0	1	0	0	0	1	0	0	0	0	0	0	0	0	0	0	0	0	0
1974	OTU_11795	0	0	0	0	0	0	0	0	0	0	0	0	0	0	0	0	0	0	0	0	0	0	0	0	0	0	1	0	0	0	1	0	1	0	0	0	0	0	0	0	1	1	1	0	0	0	0	0
1975	OTU_11796	0	0	0	0	0	0	0	0	0	0	0	0	0	0	0	0	0	0	0	0	0	0	0	0	0	0	0	0	0	0	0	0	0	0	0	0	0	0	0	0	0	0	0	0	1	0	0	0
1976	OTU_11797	0	0	0	0	0	0	0	0	0	0	0	0	0	0	0	0	0	0	0	0	0	0	0	0	0	0	0	0	0	0	0	0	0	0	0	0	0	0	0	0	0	0	0	1	0	0	0	0
1977	OTU_11798	0	0	0	0	0	0	0	0	0	0	0	0	0	0	0	0	0	0	0	1	0	0	0	0	0	0	0	0	0	0	0	0	0	0	1	0	0	0	0	0	0	0	0	0	0	0	0	1
1978	OTU_11799	11	19	13	13	14	7	6	8	7	5	3	4	0	2	2	2	10	2	5	4	2	2	2	3	4	3	0	2	1	5	5	4	1	3	3	1	3	7	7	3	3	3	3	2	4	1	1	6
1979	OTU_118	0	0	0	0	0	0	0	0	0	0	0	0	0	0	0	1	0	0	0	0	0	0	0	0	0	0	0	0	0	0	0	0	0	0	0	0	0	0	0	1	0	0	0	0	0	0	0	0
1980	OTU_1180	3	2	1	2	0	0	0	0	0	0	0	0	0	0	0	0	0	0	0	0	0	0	0	0	0	0	0	0	0	0	0	0	0	0	0	0	0	0	0	0	0	0	0	0	0	0	0	0
1981	OTU_11800	0	0	0	0	0	0	0	0	0	0	0	0	0	0	0	0	0	0	0	0	0	0	0	0	0	0	0	0	0	0	0	1	0	1	0	0	0	0	0	0	1	0	0	0	0	0	0	0
1982	OTU_11801	0	0	0	0	0	0	0	0	0	1	0	0	0	0	0	0	0	0	0	0	0	0	0	0	0	0	0	0	0	0	0	0	0	0	0	3	0	0	0	0	0	0	0	0	0	0	0	0
1983	OTU_11802	0	0	0	0	0	0	0	0	0	0	0	0	0	0	0	0	0	0	0	0	0	0	0	0	0	0	0	0	0	0	0	0	0	0	0	0	1	0	0	0	0	0	0	0	0	0	0	0
1984	OTU_11803	0	0	0	0	0	0	0	0	0	0	0	0	0	0	0	0	0	0	0	0	0	0	0	0	0	0	0	0	0	0	0	0	0	0	0	1	0	0	0	1	0	0	0	0	0	0	0	0
1985	OTU_11804	0	0	0	0	0	0	0	0	0	0	0	0	0	0	0	0	0	0	0	0	0	0	0	0	0	0	0	0	0	0	0	0	0	0	0	0	0	0	1	0	0	0	1	0	0	0	0	0
1986	OTU_11805	0	0	0	0	0	0	0	0	0	0	0	0	0	0	0	0	0	0	0	0	0	0	0	0	0	0	0	0	0	0	0	0	0	0	0	2	0	0	0	0	0	0	0	0	0	0	0	0
1987	OTU_11806	0	0	0	0	0	0	0	0	0	0	0	0	0	0	0	0	0	0	0	0	0	0	0	0	0	0	0	1	0	0	0	0	0	0	0	0	1	0	0	0	0	0	0	0	0	0	0	0
1988	OTU_11807	0	0	0	0	0	0	0	0	0	0	0	0	0	0	0	0	0	0	0	0	0	0	0	0	0	0	0	0	0	0	0	0	0	0	0	0	1	0	0	0	0	0	0	0	0	0	0	0
1989	OTU_11808	0	0	0	0	0	0	0	0	0	0	0	0	0	0	0	0	0	0	0	0	0	0	0	0	0	0	0	0	0	0	0	0	0	0	0	0	1	0	0	0	0	0	0	0	0	0	0	0
1990	OTU_11809	1	0	0	0	1	0	0	0	0	1	0	0	0	0	0	0	0	0	0	0	0	0	0	0	0	0	0	0	0	1	0	0	0	0	0	0	1	1	0	0	0	0	1	0	1	0	0	0
1991	OTU_1181	4	2	3	2	0	1	0	1	0	0	0	0	0	0	0	0	0	0	0	0	0	0	0	0	0	0	0	0	0	1	0	0	0	0	0	1	0	0	0	0	0	0	0	0	0	0	0	0
1992	OTU_11810	0	0	0	0	0	0	0	0	0	0	0	0	0	0	0	0	0	0	0	0	0	0	0	0	0	0	0	0	0	0	0	0	0	0	0	0	0	0	0	0	0	0	0	0	0	0	0	0
1993	OTU_11811	0	0	0	0	0	0	0	0	0	0	0	0	0	1	0	0	0	0	0	0	0	0	0	0	0	0	0	0	0	0	1	0	0	0	0	0	1	0	1	0	0	0	0	0	0	0	0	0
1994	OTU_11813	0	0	1	0	2	2	8	8	5	7	3	3	0	4	4	10	4	10	5	15	6	7	5	3	3	2	2	4	2	5	1	1	1	0	0	8	3	11	22	6	0	0	1	0	0	6	3	1
1995	OTU_11814	0	1	0	0	0	0	0	0	0	0	0	0	0	0	0	0	0	0	0	0	0	0	0	0	0	0	0	0	0	0	0	0	0	0	0	0	0	0	0	0	0	0	0	0	0	0	0	0
1996	OTU_11816	0	1	0	0	0	0	0	0	0	0	0	0	0	1	0	0	0	0	1	0	0	0	0	0	0	0	0	0	0	1	0	0	0	0	0	1	0	0	1	0	0	0	1	0	0	0	0	0
1997	OTU_11817	1	0	1	0	0	1	2	1	1	1	5	6	6	2	4	2	2	1	1	1	5	2	6	4	3	0	1	0	2	2	4	2	3	5	1	0	1	0	1	3	3	2	4	3	5	3	3	3
1998	OTU_11818	0	0	0	0	0	1	0	0	1	0	0	0	0	1	0	0	0	1	1	0	0	0	0	0	0	0	1	0	0	0	0	0	0	0	0	0	0	0	0	2	0	0	0	0	0	0	0	0
[truncated: 11,630 more rows]
[truncated: 12 more columns]

## Sheet: Fungi_OTUs
Table S1. Fungal OUT summary of all soil samples after T. leavis infection.
Sr. Number	ID	CK-1	CK-2	CK-3	CK-4	CK-5	TFL-1	TFL-2	TFL-3	TFL-4	TFL-5	CK-1-1	CK-1-2	CK-1-3	CK-1-4	CK-1-5	TFL-1-1	TFL-1-2	TFL-1-3	TFL-1-4	TFL-1-5	CK-2-1	CK-2-2	CK-2-3	CK-2-4	CK-2-5	TFL-2-1	TFL-2-2	TFL-2-3	TFL-2-4	TFL-2-5	CK-3-1	CK-3-2	CK-3-3	CK-3-4	CK-3-5	TFL-3-1	TFL-3-2	TFL-3-3	TFL-3-4	TFL-3-5	CK-4-1	CK-4-2	CK-4-3	CK-4-4	CK-4-5	TFL-4-1	TFL-4-2	TFL-4-3
1	OTU_1	0	0	0	0	0	0	0	0	0	0	0	0	0	0	0	0	0	0	0	0	0	0	0	0	0	0	0	0	0	0	0	0	0	0	0	1	1	0	0	0	0	0	0	0	0	0	0	0
2	OTU_10	2	96	5	0	1	1	0	1	0	0	6	13	15	18	4	4	4	0	0	0	0	0	16	4	15	0	0	0	1	0	0	8	1	0	1	1	7	16	44	6	1	0	3	2	4	0	1	4
3	OTU_100	0	0	0	0	0	0	0	1	0	0	0	0	0	0	0	0	0	0	0	0	0	0	0	0	0	0	0	0	0	0	0	0	0	0	0	0	0	0	0	0	0	0	0	0	0	0	0	0
4	OTU_1000	0	2	0	0	0	5	2	0	2	0	0	0	0	2	1	0	1	0	3	1	0	2	0	0	0	0	0	0	0	0	0	0	0	0	0	0	0	0	0	0	0	0	0	0	0	0	0	0
5	OTU_1001	0	0	0	0	0	0	1	0	0	0	0	2	0	0	0	0	0	1	0	0	0	0	0	0	0	0	0	0	0	0	2	1	0	0	1	0	0	0	0	0	0	1	0	0	1	0	0	0
6	OTU_1002	0	0	0	0	0	0	0	0	0	0	0	0	0	0	0	0	0	0	0	0	0	0	0	0	0	0	0	0	0	0	0	0	0	0	0	0	0	0	0	0	0	0	0	0	0	0	0	0
7	OTU_1003	0	0	0	0	0	0	0	0	0	0	0	0	0	0	0	0	0	0	0	0	1	2	1	0	0	0	0	0	0	0	0	0	0	0	0	0	0	0	0	0	0	0	0	0	0	0	0	0
8	OTU_1004	0	0	0	0	0	0	0	0	0	0	0	0	0	0	0	0	0	0	0	1	1	0	0	0	2	0	0	2	0	0	6	2	2	0	0	0	1	0	0	0	1	1	6	4	11	0	1	0
9	OTU_1005	0	0	0	0	0	0	0	0	0	0	0	0	0	0	0	0	0	0	0	0	0	0	0	0	0	0	0	0	0	0	0	0	0	0	0	0	1	0	0	0	0	0	0	0	0	0	0	0
10	OTU_1006	0	0	0	0	4	0	0	0	0	0	0	0	0	0	0	0	0	0	0	0	0	0	0	0	0	0	0	0	0	0	0	0	0	0	0	0	0	0	0	0	0	0	0	0	0	0	0	0
11	OTU_1007	0	0	0	0	0	0	0	0	0	0	1	0	3	0	0	0	0	0	0	1	1	0	0	0	0	0	0	0	0	0	0	0	0	0	0	0	0	0	0	0	0	0	0	0	0	0	0	0
12	OTU_1008	0	0	0	0	0	0	0	0	0	0	0	0	0	0	0	0	0	0	0	0	0	0	0	0	0	0	0	0	0	0	0	0	0	0	0	0	0	0	0	0	0	0	0	1	0	0	0	0
13	OTU_1009	0	0	0	0	0	0	0	0	0	0	0	0	0	0	0	0	0	0	0	0	0	0	0	0	0	0	0	0	0	0	0	0	0	1	0	1	0	0	0	0	0	0	0	0	0	0	0	0
14	OTU_101	0	0	0	0	0	0	0	0	0	0	0	0	0	0	0	0	0	0	0	0	0	0	1	0	0	0	0	0	0	0	0	0	0	0	0	0	0	3	0	0	0	0	0	0	0	0	0	0
15	OTU_1010	0	0	0	0	0	0	0	0	0	0	0	1	0	0	0	0	0	0	0	3	0	0	0	0	0	0	0	0	0	0	0	0	0	0	0	0	0	0	0	0	0	0	0	0	0	0	0	0
16	OTU_1011	0	0	1	0	0	0	0	0	0	1	0	0	0	0	0	0	0	0	0	0	0	0	0	0	0	0	0	0	0	0	0	0	0	0	0	0	0	0	0	0	0	0	0	0	0	0	0	0
17	OTU_1012	0	0	0	0	0	0	0	0	0	0	0	3	1	1	1	71	13	11	27	37	0	1	0	0	0	0	0	0	1	0	0	0	0	0	0	1	1	0	0	5	0	1	0	3	1	3	16	28
18	OTU_1013	0	2	12	1	5	3	3	3	18	7	0	0	0	0	0	0	0	0	0	0	0	1	0	0	0	0	0	0	0	0	0	0	0	0	0	0	0	0	0	0	0	0	0	0	0	0	0	0
19	OTU_1014	0	0	0	0	0	0	0	0	0	0	0	0	0	0	0	0	0	0	0	0	0	4	1	1	0	0	0	1	0	0	1	0	0	1	0	0	0	0	0	0	0	0	0	0	0	0	0	0
20	OTU_1015	0	0	0	0	0	3	5	1	0	1	0	0	0	0	0	0	0	0	0	0	0	0	0	0	0	1	0	0	0	0	0	0	0	0	0	0	0	0	0	0	0	0	0	0	0	0	0	0
21	OTU_1016	0	0	0	0	0	0	0	0	0	0	1	0	5	0	0	0	1	0	0	0	0	0	4	0	0	0	0	0	0	0	0	1	0	0	0	0	0	0	0	0	2	0	1	0	1	1	0	0
22	OTU_1017	0	0	0	0	0	0	0	0	0	0	0	0	0	0	0	0	0	0	0	0	0	0	0	0	0	0	0	0	10	0	0	0	0	0	0	0	0	0	0	0	0	0	0	0	0	0	0	0
23	OTU_1018	0	0	0	0	0	2	0	0	0	0	0	0	0	3	0	0	0	0	0	0	0	2	0	0	0	0	0	0	0	0	0	0	0	0	0	0	0	0	0	0	0	0	0	0	0	0	0	0
24	OTU_1019	0	0	0	0	0	0	0	0	0	0	0	0	0	0	0	0	0	0	0	0	0	0	2	0	0	0	0	0	0	0	0	0	0	0	0	0	0	0	0	0	0	0	0	0	0	0	0	0
25	OTU_102	0	0	0	0	0	0	0	0	0	0	0	0	0	0	0	0	0	0	0	0	0	0	0	0	0	0	1	0	1	1	0	0	1	2	0	0	0	0	0	0	1	1	0	2	2	0	0	0
26	OTU_1020	0	0	0	0	0	0	0	0	0	0	0	0	0	0	0	0	0	0	0	0	0	0	2	0	0	0	0	0	0	1	0	0	0	0	0	0	0	0	0	0	0	0	0	0	0	0	0	0
27	OTU_1021	0	0	0	0	0	0	0	0	0	0	0	0	1	1	0	1	0	0	0	0	2	0	0	0	1	0	0	0	0	0	0	0	0	0	0	0	0	0	0	0	1	1	0	1	1	0	0	1
28	OTU_1022	0	0	0	0	0	1	0	0	1	0	0	0	0	0	0	0	0	0	0	0	0	0	0	0	0	0	0	0	0	0	0	0	0	0	0	0	0	0	0	0	0	0	0	0	0	0	0	0
29	OTU_1023	0	0	2	0	2	0	0	0	0	0	0	0	0	0	0	0	0	0	0	0	0	0	0	0	0	0	0	0	0	0	0	0	0	0	0	0	0	0	0	0	0	0	0	0	0	0	0	0
30	OTU_1024	3	0	4	2	3	0	0	0	0	0	0	0	0	0	0	0	0	0	0	0	0	0	0	0	0	0	0	0	0	0	0	0	0	0	0	0	0	0	0	0	0	0	0	0	0	0	0	0
31	OTU_1025	0	0	0	0	0	0	0	0	0	0	0	0	0	0	0	1	0	0	0	0	0	0	0	0	0	0	0	0	0	0	0	0	0	0	0	0	0	0	0	0	0	0	0	0	0	0	0	0
32	OTU_1026	0	1	0	0	2	0	1	0	0	0	5	9	6	8	60	24	11	8	27	159	2	3	7	5	1	0	0	0	0	0	0	0	0	0	0	0	0	0	1	1	0	1	0	0	1	0	20	7
33	OTU_1027	0	0	0	0	0	0	0	0	0	0	0	0	0	0	0	0	3	0	1	0	0	0	0	0	0	0	0	0	0	0	0	0	0	0	0	0	0	0	0	0	0	0	0	0	0	0	1	0
34	OTU_1028	0	0	0	0	3	0	0	0	0	0	0	0	0	0	0	1	0	0	0	1	0	0	0	0	2	1	5	6	0	2	1	0	0	0	0	0	0	0	2	0	2	0	0	0	0	0	0	0
35	OTU_1029	0	0	0	0	0	0	0	0	0	0	0	0	0	0	0	0	0	0	1	0	0	0	0	0	0	0	0	0	0	0	0	0	0	0	0	0	0	0	0	0	0	0	0	0	0	0	0	0
36	OTU_103	0	0	0	0	0	0	0	0	0	0	0	0	0	0	0	0	0	0	0	0	0	0	0	0	0	0	0	0	0	1	0	0	0	0	0	0	0	2	0	1	0	0	0	0	0	0	0	0
37	OTU_1030	0	0	0	0	0	0	0	0	0	0	0	0	0	0	0	0	0	0	0	0	0	0	0	0	0	0	1	0	0	0	0	0	0	0	0	0	0	0	0	0	0	0	0	1	0	0	0	0
38	OTU_1031	0	0	0	0	0	0	0	0	0	0	1	0	0	0	0	0	0	0	0	0	0	0	0	0	0	0	0	0	0	0	0	0	0	1	0	0	0	0	0	0	0	1	1	0	0	0	0	0
39	OTU_1032	0	0	0	0	0	0	0	0	0	0	0	0	0	0	0	1	0	0	0	0	0	0	0	0	0	0	0	0	0	0	0	0	0	0	0	0	0	0	0	0	0	0	0	0	0	0	0	0
40	OTU_1033	0	0	0	0	0	3	2	1	0	0	0	4	6	21	4	1	0	0	0	0	0	3	0	1	0	0	0	0	0	0	0	0	0	0	0	1	0	0	0	0	4	10	2	1	1	0	1	1
41	OTU_1034	0	1	0	0	3	0	1	0	0	0	0	0	1	3	4	0	0	0	0	0	1	8	4	0	17	0	0	0	0	0	0	0	0	0	0	0	0	2	0	0	2	0	0	0	0	0	0	0
42	OTU_1035	0	0	0	0	0	0	0	0	0	0	0	0	0	0	0	3	6	2	8	2	0	0	0	0	0	0	0	0	0	0	0	0	0	0	0	0	0	1	2	0	0	0	0	0	0	0	2	2
43	OTU_1036	0	0	0	0	0	0	0	0	0	0	0	0	0	0	0	0	11	0	0	0	0	0	0	0	0	0	0	0	0	0	0	0	0	0	0	0	0	0	0	0	0	0	0	0	0	0	0	0
44	OTU_1037	0	5	8	0	0	0	0	5	0	0	0	0	0	0	0	1	0	0	0	0	0	0	0	0	0	0	0	0	0	0	0	0	0	0	0	0	0	0	0	0	0	0	0	0	0	0	0	0
45	OTU_1038	0	0	0	0	0	0	0	0	0	0	0	0	0	0	0	0	0	0	0	0	0	9	0	2	0	0	0	0	0	0	0	0	0	0	0	0	1	0	0	0	0	0	0	0	0	0	0	0
46	OTU_1039	7	3	7	4	0	0	0	0	1	0	11	26	0	5	0	0	0	0	0	0	0	0	0	2	0	0	1	0	0	1	9	13	5	6	8	7	1	3	2	1	3	1	1	0	3	0	0	1
47	OTU_104	0	0	0	0	0	0	0	0	0	0	0	0	0	0	0	0	0	0	0	0	0	0	0	0	0	0	0	0	0	0	0	0	0	0	0	0	0	0	0	0	0	0	0	0	1	0	0	1
48	OTU_1040	0	0	0	0	0	0	0	0	0	0	0	0	0	0	0	0	0	0	0	0	0	0	0	0	1	0	0	0	0	0	0	0	0	1	0	0	0	1	0	0	1	0	1	2	1	0	1	0
49	OTU_1041	0	1	0	0	2	0	0	0	0	0	0	0	0	0	0	0	0	0	0	0	0	0	0	0	0	0	0	0	0	0	0	0	0	0	0	0	0	0	0	0	0	0	0	0	0	0	0	0
50	OTU_1042	0	0	0	0	0	0	0	0	0	0	0	0	3	0	0	0	0	0	0	0	4	0	0	0	0	0	0	0	0	0	0	0	0	0	0	0	0	0	0	0	0	0	0	0	0	0	0	0
51	OTU_1043	0	1	0	0	1	0	0	0	0	0	0	0	0	0	1	0	0	0	0	0	0	0	0	0	0	0	0	0	0	0	0	0	0	0	1	0	0	0	1	0	0	0	0	0	0	0	0	0
52	OTU_1044	0	0	0	0	0	0	0	0	0	0	0	0	0	0	0	0	0	0	0	0	0	0	0	0	1	0	0	0	0	0	0	0	0	0	0	1	0	0	0	0	0	0	0	0	0	0	0	0
53	OTU_1045	0	0	0	0	0	0	0	0	0	0	0	0	0	0	0	0	0	0	0	0	0	0	0	0	0	0	0	0	0	0	0	0	0	0	0	0	0	0	0	0	0	0	0	0	0	0	1	0
54	OTU_1046	0	0	3	0	0	0	0	0	0	0	0	0	0	0	0	0	0	0	0	0	0	0	0	0	0	0	0	0	0	0	0	0	0	0	0	0	0	0	0	0	0	0	0	0	0	0	0	0
55	OTU_1047	0	0	0	0	0	0	0	0	0	0	0	0	0	0	0	0	0	0	0	0	2	0	0	0	1	0	0	0	0	0	0	1	0	1	0	0	0	0	0	0	0	0	2	0	0	0	0	0
56	OTU_1048	0	0	0	0	0	0	0	0	0	0	0	0	0	0	0	0	0	0	0	0	0	0	0	0	0	0	0	0	0	0	0	0	0	0	0	0	0	0	0	0	0	0	0	0	0	0	0	0
57	OTU_1049	0	0	0	0	1	0	0	0	0	0	0	3	0	0	0	0	0	7	1	27	1	0	0	1	0	1	3	3	0	6	2	3	3	1	2	0	1	0	0	1	0	4	2	0	0	0	0	0
58	OTU_1050	0	12	1	14	89	0	0	27	1	1	30	109	37	0	2	10	0	2	28	95	34	2	0	0	0	0	0	0	0	0	0	0	0	0	0	0	0	0	0	0	0	0	0	0	0	0	0	0
59	OTU_1051	0	0	0	0	0	0	0	0	1	0	0	1	0	0	0	0	0	0	0	0	0	0	0	0	0	0	0	0	0	0	0	0	0	0	0	0	0	0	0	0	0	0	0	0	0	0	0	0
60	OTU_1052	0	0	0	0	0	0	0	0	0	0	0	1	0	0	0	0	0	0	0	0	0	0	0	0	0	0	0	0	0	0	0	0	0	0	0	0	0	0	0	0	0	0	0	0	0	0	0	0
61	OTU_1053	0	0	0	0	0	0	0	0	0	0	0	0	0	2	0	0	0	0	0	0	0	0	0	0	0	0	0	0	0	0	0	0	0	0	0	0	0	0	0	0	0	0	0	0	0	0	0	0
62	OTU_1054	0	1	0	0	0	0	2	1	0	0	1	0	1	1	1	0	0	0	0	0	0	1	0	0	0	0	0	0	0	0	0	0	0	0	0	0	0	0	0	0	0	0	0	0	0	0	0	0
63	OTU_1055	0	1	0	12	0	2	2	0	0	0	25	1	1	1	0	0	0	0	20	1	0	1	0	0	0	0	0	0	0	0	0	0	0	0	0	0	0	0	0	0	0	0	0	0	0	0	0	0
64	OTU_1056	1	0	0	0	0	0	0	0	0	0	0	0	0	0	0	0	0	0	0	0	0	0	1	0	0	0	0	2	2	0	9	14	9	14	18	0	0	0	1	0	6	5	2	5	2	0	3	0
65	OTU_1057	0	0	0	1	0	0	0	0	0	0	9	5	4	5	1	1	0	3	1	0	3	2	5	4	18	1	1	1	2	0	24	16	13	34	25	0	0	1	1	0	18	26	43	17	30	0	2	3
66	OTU_1058	4	3	7	6	5	14	21	9	3	8	5	9	3	6	13	0	1	0	0	1	3	13	11	6	3	1	0	1	1	0	0	4	0	1	6	60	18	31	37	47	1	1	0	1	0	2	1	0
67	OTU_1059	0	0	0	0	0	0	0	0	0	0	0	0	0	0	0	0	0	0	0	0	0	0	0	0	0	0	0	0	0	0	0	0	0	0	1	0	0	0	0	0	0	1	0	0	0	0	0	0
68	OTU_106	0	0	0	0	0	0	0	0	0	0	0	0	0	0	0	0	0	0	0	0	0	1	0	0	0	0	0	0	0	0	0	1	0	0	0	0	0	0	0	0	0	0	1	0	0	0	1	0
69	OTU_1060	0	0	0	0	0	0	0	0	0	0	0	0	0	0	0	0	0	0	0	0	0	0	0	0	0	0	0	0	0	0	0	0	1	0	0	0	0	0	1	0	0	0	0	0	0	0	0	0
70	OTU_1061	0	1	3	1	3	1	0	1	0	0	0	0	0	1	0	16	9	14	2	1	0	0	1	0	0	3	3	1	0	3	8	0	0	0	1	0	0	0	0	0	0	0	0	1	0	3	10	7
71	OTU_1062	0	0	0	0	0	0	1	0	0	0	0	0	0	0	0	0	0	0	0	0	0	0	0	0	0	0	0	0	0	0	0	0	0	0	0	0	0	0	1	0	0	0	0	0	0	0	0	0
72	OTU_1063	0	0	0	0	4	0	2	0	7	12	0	0	0	0	0	0	0	0	0	0	0	0	0	0	0	0	0	0	0	0	0	1	0	0	0	0	0	0	0	0	0	0	0	0	0	0	0	0
73	OTU_1064	1	0	0	0	0	2	1	0	0	1	30	46	15	62	48	0	0	0	0	4	96	158	59	35	25	0	0	0	0	0	6	1	0	1	3	0	0	0	0	0	1	3	4	9	2	0	0	1
74	OTU_1065	7	1	3	5	0	11	9	2	4	1	0	0	0	0	0	0	0	1	0	0	0	0	0	0	0	0	3	0	0	0	0	2	0	0	0	0	0	0	15	0	0	0	0	2	0	0	1	0
75	OTU_1066	0	0	1	0	12	1	1	3	0	0	38	49	15	11	11	199	49	61	107	213	126	22	9	6	10	3	3	1	2	1	2	10	3	10	9	4	1	0	3	1	8	14	17	6	8	112	156	80
76	OTU_1067	0	5	2	9	5	7	7	5	12	1	15	5	10	10	11	4	11	1	12	7	19	10	0	0	0	0	0	0	0	0	0	0	1	1	1	1	0	0	1	0	0	0	0	0	0	0	0	0
77	OTU_1068	17	0	4	15	4	3	3	4	1	3	0	0	0	0	0	0	0	0	0	0	0	0	0	0	0	0	0	0	0	0	0	0	0	0	0	0	0	0	0	1	0	0	0	0	0	0	0	1
78	OTU_1069	1	2	0	0	1	0	1	0	0	0	2	0	3	0	9	0	0	1	0	0	4	0	2	2	0	0	0	1	0	0	0	1	0	1	0	12	1	2	2	31	0	0	1	0	0	0	0	0
79	OTU_107	8	6	8	1	0	9	6	1	1	5	0	0	0	0	0	1	0	1	1	0	0	0	0	0	0	0	0	0	0	0	0	1	0	0	0	0	0	0	2	0	0	0	0	0	0	0	0	0
80	OTU_1070	1	0	0	0	0	0	0	0	0	0	0	0	0	0	0	1	0	3	1	1	0	0	0	0	0	1	2	0	1	1	0	19	1	1	1	0	0	0	0	1	1	1	0	0	0	0	0	0
81	OTU_1071	0	0	0	0	0	0	0	0	0	0	0	0	0	0	0	0	0	0	0	0	0	0	1	0	0	1	0	1	0	0	4	8	3	4	9	0	0	0	0	0	3	2	0	7	0	0	0	0
82	OTU_1072	0	0	0	0	0	0	0	0	0	0	0	0	0	0	0	0	0	0	0	0	0	0	0	0	0	0	0	0	2	1	0	0	0	0	0	0	0	0	0	0	0	0	0	0	0	0	0	0
83	OTU_1073	0	0	0	0	0	0	0	0	0	0	0	0	5	0	0	0	1	0	0	0	5	0	0	0	0	0	0	0	0	0	0	0	0	0	0	0	0	0	0	0	0	0	0	0	0	0	0	0
84	OTU_1074	0	0	0	0	0	0	0	0	0	0	0	0	0	0	0	0	0	0	0	0	0	0	0	0	1	0	0	1	0	0	1	2	0	1	0	0	1	1	0	0	0	0	0	1	0	0	0	1
85	OTU_1075	0	1	1	1	0	0	0	0	0	0	0	1	0	0	0	1	0	0	0	0	1	0	0	0	0	0	0	0	0	0	0	0	0	0	0	0	0	1	0	1	0	1	0	0	0	0	0	0
86	OTU_1076	0	0	0	0	0	0	0	0	0	0	0	3	1	3	12	0	0	0	1	0	1	1	0	0	0	0	1	2	0	0	0	0	0	0	0	0	0	0	0	0	2	0	0	0	0	0	0	0
87	OTU_1077	0	1	3	0	1	0	1	0	0	0	0	0	1	0	0	15	14	1	1	30	0	0	12	0	2	4	3	0	2	1	2	3	3	9	2	1	8	10	4	3	6	0	0	0	3	62	35	18
88	OTU_1078	0	0	0	0	0	4	8	4	1	4	0	4	0	2	8	6	18	41	2	1	6	5	0	1	1	0	1	0	0	0	6	0	0	0	0	1	1	4	3	1	0	0	3	1	1	0	9	4
89	OTU_1079	0	0	0	0	0	0	0	0	0	0	6	1	0	0	2	0	0	0	1	0	0	0	0	0	0	0	0	0	0	0	0	0	0	0	0	0	0	0	0	0	0	0	0	0	0	1	0	0
90	OTU_108	0	2	2	0	0	0	0	0	0	0	0	0	0	0	0	0	0	0	0	0	0	0	0	0	0	0	0	0	0	0	0	0	0	0	0	0	0	0	0	0	0	0	0	0	0	0	0	0
91	OTU_1080	0	0	0	0	0	0	0	0	0	0	0	0	0	0	0	0	0	0	0	0	0	0	0	0	0	0	1	0	0	0	0	0	0	0	0	0	1	0	0	0	0	0	0	0	0	0	0	0
92	OTU_1081	0	0	0	0	0	0	0	0	0	0	0	0	0	0	0	0	0	0	0	0	0	0	0	0	0	0	0	0	0	0	0	0	0	0	0	0	0	0	0	0	0	0	0	0	0	0	0	0
93	OTU_1082	0	0	0	0	0	0	0	0	0	0	0	0	1	0	0	0	0	0	0	0	0	0	0	0	0	0	0	0	0	0	0	0	0	0	0	0	0	0	0	0	0	0	0	0	0	0	0	0
94	OTU_1083	0	1	0	0	0	0	0	0	0	0	0	0	0	0	0	1	0	0	0	0	0	0	0	0	0	0	0	0	0	0	0	0	0	0	0	0	0	0	0	0	0	0	0	0	0	0	0	0
95	OTU_1084	0	0	0	0	0	0	0	0	0	0	0	0	0	0	0	0	0	0	0	0	0	0	0	0	0	0	0	0	0	3	0	0	0	0	1	0	0	0	0	0	0	0	0	0	0	0	0	0
96	OTU_1085	0	0	0	0	0	0	0	0	0	1	0	0	0	0	0	0	0	0	0	0	0	0	0	0	0	0	0	0	0	0	0	0	0	0	0	0	0	0	0	0	0	0	0	0	0	0	0	0
97	OTU_1087	0	0	0	0	0	0	0	0	0	0	0	0	0	0	1	1	0	0	2	1	0	0	0	0	1	1	0	0	0	0	0	1	1	0	2	0	0	0	0	0	1	1	1	0	2	0	2	0
98	OTU_1088	0	0	0	0	0	0	0	0	0	0	0	0	0	0	0	0	0	0	0	0	0	0	0	0	0	0	0	0	0	0	0	0	0	0	0	0	0	0	0	0	0	0	0	0	0	0	0	0
99	OTU_1089	0	0	0	0	0	0	0	0	0	0	0	0	0	0	2	0	0	0	0	0	0	0	0	0	0	0	0	0	0	0	0	0	0	0	0	0	0	0	0	0	0	0	0	0	0	0	0	0
100	OTU_109	0	0	0	0	0	0	0	1	0	0	0	0	0	0	0	0	0	0	0	0	0	0	0	0	0	0	0	0	0	0	0	0	0	0	0	0	1	0	1	1	0	0	0	0	0	0	0	0
101	OTU_1090	0	0	0	0	1	0	0	0	0	0	0	15	9	0	0	7	3	7	5	7	6	1	7	1	14	8	6	1	2	11	9	13	8	15	14	0	5	10	1	1	8	6	15	4	7	5	20	8
102	OTU_1091	4	1	8	7	5	15	7	2	3	6	55	155	102	124	92	96	69	78	212	114	174	269	123	78	137	197	186	174	124	134	392	588	405	581	365	232	171	418	295	190	776	630	1033	520	879	159	278	166
103	OTU_1092	0	0	0	0	0	0	0	2	0	0	0	0	0	0	0	0	0	0	0	0	0	0	0	0	0	0	0	0	0	0	0	0	0	0	0	0	0	0	0	0	0	0	0	0	0	0	0	0
104	OTU_1093	0	1	0	0	0	0	0	0	0	0	0	0	0	0	2	0	1	0	0	0	0	0	0	0	0	0	0	0	0	0	0	0	0	0	0	0	0	0	0	0	0	0	0	0	0	0	0	0
105	OTU_1094	0	0	0	0	2	0	0	0	0	1	1	0	0	0	0	12	15	29	16	41	0	0	1	0	0	0	0	0	0	1	1	1	0	0	0	0	0	2	0	2	0	0	3	4	2	10	86	169
106	OTU_1095	0	0	0	0	0	0	0	1	0	0	0	0	0	0	0	0	0	0	0	0	0	0	0	0	0	0	0	0	0	0	0	0	0	0	0	0	0	0	0	0	0	0	0	0	0	0	0	0
107	OTU_1096	0	0	0	1	0	0	0	0	0	0	0	0	0	0	0	0	0	0	0	0	1	0	0	0	2	0	0	1	0	0	3	2	6	2	2	0	0	0	0	1	1	0	0	0	0	0	0	0
108	OTU_1097	0	0	0	0	0	0	0	0	0	0	0	0	0	0	0	0	0	0	0	0	0	1	4	1	1	0	0	0	0	4	8	1	0	0	3	648	63	344	699	175	14	6	0	0	2	2	9	1
109	OTU_1098	0	0	0	0	0	0	0	0	0	0	0	0	0	0	1	2	0	1	0	2	0	0	0	0	0	0	0	0	0	0	0	0	0	0	0	0	0	0	0	0	0	0	0	0	0	0	3	0
110	OTU_1099	0	0	0	0	0	0	0	0	0	1	0	0	0	2	0	3	1	0	2	0	0	0	0	2	0	0	0	0	0	0	0	0	0	0	0	0	0	0	0	0	0	0	1	0	0	2	4	1
111	OTU_11	1	0	0	0	0	5	0	2	2	7	0	0	0	1	0	0	1	0	1	0	0	11	0	1	0	0	1	0	2	0	0	0	0	0	0	2	0	3	8	2	2	1	10	1	1	0	1	3
112	OTU_110	0	0	0	0	0	0	0	0	0	0	0	0	0	0	0	0	0	0	0	0	0	0	0	0	0	0	0	0	0	0	0	0	1	0	0	0	0	1	0	0	0	0	0	0	0	0	0	0
113	OTU_1100	0	3	3	0	0	0	0	3	0	0	0	0	0	1	0	1	0	0	0	0	0	0	0	0	0	0	0	0	0	0	0	0	0	0	0	0	0	0	0	0	0	0	0	0	0	0	0	0
114	OTU_1101	0	0	0	0	0	0	0	0	0	0	0	0	0	0	0	0	0	0	0	1	0	0	0	0	0	0	0	0	0	0	0	0	0	0	0	0	0	0	0	0	0	0	0	0	0	0	0	0
115	OTU_1102	0	0	0	0	0	0	1	0	0	0	0	0	0	0	0	0	0	0	0	0	0	0	0	0	0	0	0	0	0	0	0	0	0	0	0	0	0	0	0	0	0	0	0	0	0	0	0	0
116	OTU_1103	0	0	0	1	0	77	0	1	1	0	0	1	102	82	1	0	0	1	1	0	110	87	0	0	0	0	0	0	0	0	0	0	0	0	0	0	0	0	0	0	0	0	0	0	0	0	0	0
117	OTU_1104	7	17	10	4	2	0	3	2	1	4	0	0	1	0	0	3	6	1	1	1	0	0	0	0	1	1	0	0	0	0	0	0	0	0	2	0	0	2	2	0	0	0	0	0	0	0	0	0
118	OTU_1105	0	0	0	0	0	0	0	0	0	0	0	0	0	0	0	0	0	0	0	0	0	0	0	0	0	0	0	0	1	0	25	7	21	9	20	0	0	0	1	0	2	0	4	0	0	0	0	0
119	OTU_1106	0	0	0	0	0	0	0	0	0	0	0	0	0	0	0	1	1	3	0	7	0	1	2	0	0	0	0	0	0	0	0	0	0	0	0	0	0	0	0	0	1	2	2	0	2	0	11	1
120	OTU_1107	16	15	18	9	5	2	0	0	1	2	0	0	0	0	0	0	0	0	1	0	0	0	0	0	0	0	0	0	0	0	0	0	0	0	1	0	0	0	0	2	0	0	0	0	0	0	0	0
121	OTU_1108	0	5	0	1	0	0	6	1	2	0	8	0	0	0	4	1	3	0	3	2	5	1	0	0	0	0	0	0	0	0	1	1	1	1	0	0	0	0	0	0	0	1	0	0	1	0	0	0
122	OTU_1109	16	12	11	19	22	0	4	3	9	6	169	192	162	173	263	474	352	527	668	756	175	110	105	52	154	77	116	81	95	72	1058	884	654	979	636	15	35	45	67	54	689	945	979	602	1921	510	1498	792
123	OTU_111	40	5	4	7	1	6	2	0	0	3	4	1	5	2	0	0	1	0	0	0	0	0	1	0	0	0	0	0	1	1	0	1	0	1	0	1	0	5	1	1	1	1	2	4	6	1	3	0
124	OTU_1110	0	0	0	0	0	0	0	0	0	0	0	0	0	0	0	0	0	0	0	0	0	0	0	0	0	0	0	4	1	0	0	0	0	0	0	0	0	0	0	0	0	1	0	1	0	0	2	41
125	OTU_1111	0	0	8	0	0	4	1	0	8	5	0	0	0	0	0	0	0	0	0	0	0	0	0	0	0	1	0	0	0	1	0	0	0	0	1	0	0	0	4	0	0	0	0	0	0	0	0	0
126	OTU_1112	0	0	0	1	1	0	0	0	0	0	1	0	0	0	3	0	0	0	0	0	1	0	0	0	0	0	0	0	0	0	0	0	0	0	0	0	0	0	0	0	0	0	0	0	0	0	0	0
127	OTU_1113	0	0	0	0	0	0	0	0	0	0	0	0	0	0	0	0	0	2	0	0	1	0	2	0	2	0	1	1	1	1	3	3	1	4	1	0	0	0	0	1	1	2	0	1	2	1	4	0
128	OTU_1114	0	0	0	0	0	0	0	0	0	0	0	0	0	0	0	0	0	0	0	0	0	0	0	0	0	0	0	0	0	0	0	0	0	0	0	0	0	0	1	0	0	1	0	0	0	0	0	0
129	OTU_1115	0	0	0	0	0	0	0	0	0	0	0	0	0	0	0	30	10	12	17	2	0	0	0	0	0	0	0	0	0	0	0	0	0	0	0	0	1	0	1	0	0	0	0	1	0	2	8	6
130	OTU_1116	0	0	0	0	0	0	0	0	0	0	0	0	0	1	0	0	0	0	0	0	2	0	1	0	0	0	0	1	1	1	2	0	3	2	2	0	0	0	1	1	2	1	3	0	4	0	2	1
131	OTU_1117	0	4	0	0	0	0	0	0	1	1	0	0	0	0	0	3	0	0	0	1	0	0	0	0	0	1	0	0	0	0	0	0	0	0	0	0	0	0	1	0	0	0	0	1	0	1	0	1
132	OTU_1118	0	0	0	0	0	0	0	0	0	0	0	0	0	0	0	0	0	0	1	0	0	0	1	0	3	0	0	0	0	0	3	3	3	2	2	1	0	0	0	1	2	4	4	0	3	1	0	1
133	OTU_1119	0	0	0	0	0	0	0	0	0	1	0	0	0	0	0	0	0	2	0	1	0	0	0	0	0	0	0	0	0	0	0	0	0	0	0	0	0	0	0	0	0	0	0	0	0	0	0	0
134	OTU_112	0	0	0	0	0	1	0	0	0	0	9	15	13	42	67	1	1	0	0	0	29	19	20	2	33	0	0	0	0	1	1	0	0	2	1	0	0	3	0	0	6	0	0	0	0	0	0	0
135	OTU_1120	0	0	2	0	0	0	0	0	0	0	0	0	0	0	0	0	0	0	0	0	0	0	0	0	0	1	0	0	0	0	0	0	0	0	0	0	0	0	0	0	0	0	0	0	0	0	0	0
136	OTU_1121	0	1	2	0	0	0	0	0	1	0	0	0	0	0	0	0	0	0	0	0	0	0	0	0	0	0	0	0	0	0	0	0	0	0	0	0	0	0	0	0	0	0	0	0	0	0	0	0
137	OTU_1122	0	0	0	0	0	0	0	0	0	0	0	0	0	0	0	0	0	0	0	0	0	0	0	0	0	0	0	0	0	0	0	0	0	0	0	0	0	0	0	0	0	0	0	0	0	0	0	0
138	OTU_1123	0	0	0	0	0	0	0	0	0	0	0	0	0	0	1	0	0	0	0	0	0	0	0	0	0	0	0	0	0	0	1	0	0	0	0	1	0	0	1	1	0	0	0	0	0	0	0	1
139	OTU_1124	1	0	0	0	1	0	0	0	0	0	0	0	1	0	0	0	1	0	0	0	0	0	0	0	0	0	0	0	0	0	0	0	0	0	0	0	0	0	0	0	0	0	0	1	0	0	1	0
140	OTU_1125	0	1	0	2	1	0	1	0	0	0	0	0	0	0	0	0	0	0	0	0	0	0	0	0	0	0	0	0	0	0	0	0	0	0	0	0	0	0	0	0	0	0	0	0	0	0	0	0
141	OTU_1126	0	0	0	0	0	0	0	0	0	0	0	0	0	0	0	0	0	0	0	1	0	0	0	0	0	0	0	0	0	0	0	1	0	0	0	0	0	0	2	0	0	0	0	0	0	0	0	0
142	OTU_1127	0	0	0	0	0	0	0	0	0	0	0	0	0	0	0	0	0	0	0	0	0	0	0	0	0	0	0	0	0	0	0	0	0	0	0	0	0	0	0	0	0	0	0	0	0	0	0	0
143	OTU_1128	0	0	0	0	0	0	0	0	0	0	2	0	0	0	0	0	0	0	0	0	0	0	0	0	0	0	0	0	0	0	0	0	0	0	1	0	0	0	0	0	0	0	0	0	0	0	0	0
144	OTU_1129	0	1	1	0	0	0	0	1	0	0	0	0	0	0	0	0	0	0	0	0	0	0	0	0	0	0	0	0	0	0	0	0	0	0	0	0	0	0	0	0	0	0	0	0	0	0	0	0
145	OTU_113	0	0	0	0	0	1	2	1	1	2	0	0	0	0	0	0	0	0	0	0	0	0	1	0	0	0	0	0	0	0	0	0	0	0	0	3	1	5	4	3	0	0	0	0	0	0	0	0
146	OTU_1131	1	1	0	0	2	1	0	1	0	0	42	63	48	13	58	2	0	0	8	0	34	30	27	3	33	1	6	4	1	1	53	37	39	49	30	1	2	2	2	1	51	42	93	62	67	1	3	2
147	OTU_1132	0	0	0	0	0	0	0	0	0	0	0	0	0	0	0	0	0	0	0	0	1	0	0	0	0	0	0	0	0	0	0	0	0	0	0	0	0	0	0	0	0	0	0	0	0	0	0	0
148	OTU_1133	0	0	0	0	0	0	0	0	0	0	0	0	0	0	0	0	0	0	0	0	0	0	0	0	0	0	0	0	0	0	0	0	0	0	0	0	0	0	0	0	0	0	0	0	0	0	0	0
149	OTU_1134	0	0	0	0	0	0	0	0	0	0	0	0	1	0	0	0	0	0	0	0	0	0	0	0	0	0	0	0	0	0	0	0	0	0	0	0	0	0	0	0	0	0	0	0	0	0	0	0
150	OTU_1135	0	0	0	0	0	0	0	0	0	0	0	0	0	0	0	0	0	0	0	0	0	0	0	0	0	0	1	0	1	0	0	0	0	0	1	0	0	0	0	0	0	0	0	0	0	0	0	0
151	OTU_1136	0	0	0	0	0	0	0	0	0	0	0	0	0	0	0	0	0	0	0	0	0	0	0	0	0	0	0	0	0	0	0	0	0	0	0	0	0	1	0	0	0	0	0	0	0	0	0	0
152	OTU_1137	0	0	0	0	0	0	0	0	0	0	0	0	0	0	0	0	0	0	0	0	0	0	0	0	0	1	0	0	0	0	0	0	0	0	1	0	0	0	0	0	0	0	0	0	0	0	0	0
153	OTU_1138	0	0	0	0	0	0	0	0	0	0	1	0	0	0	0	0	0	0	1	1	0	0	0	0	0	1	0	1	0	0	0	0	0	1	1	0	1	0	0	0	0	2	0	2	0	0	4	1
154	OTU_1139	0	0	0	0	0	0	0	0	0	0	0	0	0	0	1	0	0	0	1	0	0	0	0	0	0	0	0	0	0	0	0	0	0	0	0	0	0	0	0	0	0	0	0	0	1	0	0	0
155	OTU_114	0	0	0	0	0	0	0	0	0	0	0	0	0	0	0	0	0	0	0	0	0	0	0	0	0	0	0	0	0	0	0	0	0	0	0	0	0	0	0	0	0	0	0	0	0	0	0	0
156	OTU_1140	0	0	1	0	0	0	0	0	0	0	0	0	0	0	0	0	0	0	0	0	0	0	0	0	0	0	0	0	0	0	0	0	0	0	0	1	0	0	0	0	0	0	0	0	0	0	0	0
157	OTU_1141	0	1	0	1	0	0	0	0	0	0	0	0	0	0	0	0	0	0	0	0	0	0	0	0	0	0	0	0	0	0	0	0	0	0	0	0	0	0	0	0	0	0	0	0	0	0	0	0
158	OTU_1143	0	1	0	35	0	0	0	0	1	0	58	0	0	0	0	0	0	1	56	0	2	0	0	0	0	0	0	0	0	0	0	0	0	0	0	0	0	0	0	0	0	0	0	0	0	0	0	0
159	OTU_1144	0	0	0	0	0	0	0	1	0	0	0	0	0	0	1	1	0	0	1	0	0	0	0	1	0	4	1	3	1	1	0	0	0	0	0	21	7	8	15	8	0	0	2	2	0	1	3	3
160	OTU_1145	0	0	0	0	0	1	0	0	0	0	0	0	0	0	0	1	0	0	1	0	0	8	0	0	0	0	0	0	1	0	1	0	2	1	0	0	0	0	0	0	6	10	1	1	0	11	2	0
161	OTU_1146	1	2	0	1	0	1	0	0	0	0	0	0	0	0	0	1	0	0	0	0	0	0	0	0	0	0	0	2	0	0	0	0	0	1	0	1	0	1	0	0	0	1	0	1	0	0	0	0
162	OTU_1147	0	0	1	0	0	0	0	0	0	0	0	0	1	0	0	0	0	0	0	0	0	0	2	0	1	0	2	1	0	1	4	2	1	1	1	2	1	1	1	0	2	2	2	1	4	2	2	2
163	OTU_1148	0	2	0	0	0	1	1	7	1	0	3	1	0	11	2	6	4	0	1	0	1	1	0	0	0	0	0	0	0	0	0	1	0	0	0	0	0	0	0	0	3	5	1	0	0	0	0	0
164	OTU_1149	0	0	0	0	1	1	7	1	0	0	0	0	0	1	10	0	0	0	0	1	4	0	0	0	0	0	0	0	0	0	0	0	0	0	0	0	0	0	0	0	0	0	0	0	0	0	0	0
165	OTU_115	1	0	0	1	0	0	0	0	0	0	0	0	0	0	0	0	0	0	0	0	0	0	0	0	0	0	0	0	0	0	0	0	0	0	0	0	0	0	0	0	0	0	0	0	0	0	0	0
166	OTU_1150	0	0	0	0	0	1	0	0	0	0	0	0	0	0	0	0	0	0	0	0	0	3	0	0	3	0	1	0	0	0	1	0	1	0	2	0	0	0	0	1	2	0	1	0	0	0	2	0
167	OTU_1151	2	0	0	2	2	14	5	2	0	0	590	404	338	487	349	113	61	36	94	71	335	411	439	320	768	16	8	7	6	2	83	68	59	87	45	3	10	4	11	12	778	251	290	439	339	111	94	121
168	OTU_1152	0	0	0	0	0	0	0	0	0	0	0	0	0	7	0	0	0	0	0	0	0	0	0	0	0	0	0	0	0	0	0	0	0	0	0	0	0	0	0	0	0	0	0	0	0	0	0	0
169	OTU_1153	3	0	0	2	2	0	0	0	0	0	0	0	0	0	0	0	0	0	0	0	0	0	0	0	0	0	0	0	0	0	0	0	0	0	0	0	0	4	0	0	0	0	0	0	0	0	0	0
170	OTU_1154	0	0	0	0	0	0	0	0	0	0	0	0	0	0	0	0	0	1	0	0	0	0	0	1	0	0	0	0	0	0	0	0	0	0	0	0	0	0	0	1	0	0	1	0	0	0	0	0
171	OTU_1155	0	0	0	0	0	2	0	0	0	0	0	0	1	3	0	0	0	0	0	0	3	6	0	0	0	0	0	0	0	0	0	0	0	0	0	0	0	0	0	0	0	0	0	0	0	0	0	0
172	OTU_1156	1	1	6	1	0	2	1	2	0	0	3	0	0	0	5	0	0	0	0	0	0	1	0	0	0	0	0	0	0	0	0	0	0	1	0	0	0	0	0	0	0	0	0	1	2	1	1	0
173	OTU_1157	0	0	0	0	0	0	0	0	1	0	0	3	2	0	0	0	2	0	0	0	0	0	0	0	0	0	0	0	0	0	0	0	0	0	0	0	0	0	0	0	0	0	0	0	0	0	0	0
174	OTU_1158	0	0	0	0	0	0	0	0	0	0	0	0	0	0	0	0	0	0	0	0	0	0	0	0	0	0	1	0	0	0	1	1	1	0	2	0	0	0	2	0	3	0	0	0	2	1	1	0
175	OTU_1159	0	1	0	1	5	0	1	0	1	0	2	7	3	1	3	3	0	0	1	1	0	3	1	1	0	0	0	0	0	0	0	0	1	2	2	0	0	0	0	0	17	25	12	12	28	0	0	0
176	OTU_116	0	0	0	0	0	0	0	0	0	0	0	3	0	1	2	0	0	0	2	0	0	9	2	0	0	0	0	0	0	0	0	0	0	0	0	0	0	0	1	0	0	0	0	0	0	0	27	2
177	OTU_1160	0	0	0	0	0	0	1	0	0	0	0	0	0	1	2	0	0	0	0	0	0	1	0	1	0	0	0	0	0	0	0	0	1	0	0	0	0	0	1	0	0	0	1	0	0	0	0	0
178	OTU_1161	44	26	90	67	58	27	28	26	10	16	586	691	405	605	690	712	336	736	1623	1421	718	333	363	118	607	95	177	143	64	67	571	430	372	583	606	33	18	33	86	50	437	473	476	309	743	361	1595	900
179	OTU_1162	0	0	1	0	0	0	0	0	0	0	0	0	0	2	0	0	0	0	0	0	0	0	0	0	0	0	0	1	2	0	1	0	0	0	0	0	0	0	0	0	0	0	0	0	0	0	0	0
180	OTU_1163	0	0	0	0	0	0	1	0	0	0	0	0	0	0	0	0	0	0	2	3	0	0	1	0	0	0	1	0	0	0	1	0	1	4	0	0	0	0	0	0	9	1	4	0	4	0	3	3
181	OTU_1164	0	0	0	0	0	0	0	0	0	0	0	0	0	0	0	0	0	0	0	0	0	0	0	0	0	0	0	0	0	0	0	0	0	0	0	0	0	0	0	0	1	2	0	1	0	0	0	0
182	OTU_1165	0	0	0	0	0	0	0	0	0	0	0	0	0	0	0	0	0	0	0	0	0	0	0	0	0	0	0	0	0	0	0	0	0	0	0	0	0	0	0	0	0	0	0	0	0	0	1	0
183	OTU_1166	0	1	0	0	0	0	0	0	2	0	2	1	0	1	1	4	45	19	0	4	0	0	0	0	0	5	4	0	1	3	0	0	0	0	2	0	0	0	0	0	0	0	3	0	3	3	29	0
184	OTU_1167	0	0	0	0	0	1	0	0	0	0	0	0	0	1	0	0	0	0	0	0	0	1	0	0	0	0	0	0	0	0	0	0	0	0	0	0	0	0	0	0	0	0	0	0	0	0	0	0
185	OTU_1168	0	0	0	0	0	0	0	0	0	0	0	0	0	0	0	0	0	0	0	0	2	0	0	0	0	0	0	0	0	0	0	0	0	0	0	0	0	0	0	0	0	0	0	0	0	0	0	0
186	OTU_1169	0	0	0	0	0	0	0	0	0	0	0	0	0	0	0	0	0	0	0	0	0	0	0	0	0	0	0	0	0	0	0	0	0	0	0	0	0	0	0	0	0	0	0	0	0	0	0	0
187	OTU_117	0	0	0	0	0	0	0	0	0	0	0	0	0	0	0	0	0	0	0	0	0	0	0	0	0	0	0	0	0	0	0	0	0	0	0	0	0	0	0	0	0	1	0	0	0	0	0	0
188	OTU_1171	2	0	0	1	4	0	1	0	3	0	0	0	0	0	0	1	0	0	0	0	0	0	0	0	0	0	0	0	0	0	0	0	0	0	0	0	0	2	0	0	0	0	0	0	0	0	0	0
189	OTU_1173	0	0	0	1	0	2	0	0	1	0	1	0	0	0	0	0	0	0	2	0	0	3	0	0	0	0	0	0	0	0	0	0	0	0	0	0	0	0	0	0	0	0	0	0	0	0	0	0
190	OTU_1174	0	0	0	0	0	0	0	1	0	0	0	0	0	0	0	0	0	0	0	0	0	0	0	0	0	0	0	0	0	0	0	0	0	0	0	0	0	0	0	0	0	0	0	0	0	0	0	0
191	OTU_1175	0	0	0	0	0	0	2	0	0	0	0	0	0	0	0	0	0	0	0	0	1	0	0	0	0	0	0	0	0	0	0	0	0	0	0	0	0	0	0	0	0	0	0	0	0	0	0	0
192	OTU_1176	0	0	0	0	0	0	0	0	0	0	0	0	0	0	0	0	0	0	0	0	0	0	0	0	0	0	0	1	0	0	0	1	0	0	1	0	0	0	0	0	0	0	0	1	0	0	0	1
193	OTU_1177	0	0	0	0	0	0	0	0	0	0	0	0	0	0	0	0	0	0	0	0	0	0	0	0	0	0	1	0	0	0	0	1	0	0	0	0	0	0	0	0	0	0	0	0	0	0	1	0
194	OTU_1178	0	0	1	1	0	2	0	0	0	0	1	2	0	5	2	3	2	2	8	4	4	3	3	0	6	2	3	0	0	0	3	3	3	1	6	0	2	0	2	0	9	2	6	3	7	1	9	9
195	OTU_1179	0	0	0	0	0	0	0	0	0	0	0	0	0	0	0	0	0	0	0	0	0	0	0	0	0	0	0	0	0	0	0	0	0	0	0	0	0	0	0	0	1	0	0	0	0	0	0	0
196	OTU_118	1	0	1	0	0	1	0	3	1	1	0	0	0	0	0	0	0	0	0	0	0	0	0	0	0	1	0	0	0	1	0	0	0	0	0	0	0	1	0	0	0	0	0	0	0	0	0	0
197	OTU_1180	1	0	0	1	0	0	1	0	0	0	0	0	0	0	0	0	0	0	1	0	0	0	0	0	0	0	0	0	0	0	0	0	0	0	0	0	0	0	0	0	0	0	1	0	0	0	0	0
198	OTU_1181	0	0	0	0	0	0	0	0	0	0	0	0	0	0	0	0	0	0	0	0	0	0	0	0	0	0	0	0	0	0	0	0	0	0	0	0	0	0	0	0	0	1	0	0	0	0	0	0
199	OTU_1182	0	0	0	0	0	0	1	0	1	0	0	0	0	0	0	0	0	0	0	0	1	0	0	0	0	0	0	0	0	0	0	0	0	0	0	0	0	0	0	0	0	0	0	0	0	0	0	0
200	OTU_1183	4	2	14	5	2	0	0	0	0	0	0	0	0	0	0	0	0	0	0	0	0	0	1	0	0	0	1	1	0	0	1	7	0	2	2	16	11	13	13	17	0	1	0	0	1	1	0	1
201	OTU_1184	0	0	0	0	0	0	0	0	0	0	23	60	4	20	35	0	1	1	1	1	2	0	2	0	2	0	0	0	0	0	0	0	0	0	0	0	0	0	0	0	0	0	0	0	0	0	0	0
202	OTU_1185	0	0	0	0	0	0	0	0	0	0	0	0	0	0	0	0	0	0	0	0	0	0	0	0	0	0	0	0	0	0	0	0	0	0	1	0	0	0	0	0	0	0	1	0	0	0	1	0
203	OTU_1186	0	1	0	0	0	0	0	0	1	0	44	31	22	33	13	13	63	4	31	6	7	14	4	2	5	1	0	1	1	1	0	3	0	0	0	1	1	4	0	0	15	17	2	1	5	0	5	3
204	OTU_1187	0	0	0	0	0	5	0	0	0	1	0	0	0	0	0	2	0	0	0	0	0	0	0	1	0	0	1	1	2	0	6	44	1	0	6	3	2	1	0	5	2	6	2	6	14	0	2	1
205	OTU_1188	0	0	3	0	0	1	1	0	0	2	0	0	0	0	0	0	0	1	0	0	0	0	0	0	0	0	0	0	0	0	1	0	0	0	0	2	0	0	0	0	0	0	1	0	2	0	0	0
206	OTU_1189	0	1	0	0	1	1	3	0	1	0	10	22	13	13	9	8	1	3	0	20	8	12	27	3	17	1	1	0	1	0	3	1	3	4	5	0	1	1	0	2	2	4	7	18	13	1	1	1
207	OTU_119	0	0	1	0	0	0	0	0	0	0	0	1	0	0	1	0	0	0	0	0	0	0	0	0	0	0	0	0	0	0	0	0	0	0	0	0	0	0	0	0	0	0	0	0	0	0	0	0
208	OTU_1190	0	0	0	0	0	0	0	0	0	0	0	1	0	0	0	0	0	0	1	0	0	0	0	0	0	0	0	0	0	0	0	0	0	2	0	0	0	0	0	0	2	4	0	2	0	1	2	0
209	OTU_1191	0	0	0	0	0	0	0	0	0	0	0	0	0	0	0	0	0	0	0	0	0	0	0	0	10	0	0	0	0	0	0	0	0	0	0	0	0	0	0	0	0	0	0	0	0	0	0	0
210	OTU_1192	0	0	0	0	0	0	0	0	0	0	0	0	0	0	0	0	0	0	0	0	0	0	0	0	0	0	1	1	1	0	0	0	1	0	1	2	1	0	0	0	0	1	2	2	0	1	0	0
211	OTU_1193	0	1	1	0	0	0	0	0	0	0	0	0	0	0	0	0	0	0	0	0	0	0	0	0	0	0	0	0	0	0	0	0	0	0	0	0	0	0	0	0	0	0	0	0	0	0	0	0
212	OTU_1194	1	0	1	1	1	7	1	1	0	0	46	37	33	47	37	24	25	30	134	43	134	90	40	35	29	40	75	67	28	26	101	143	113	157	104	69	24	120	116	58	144	193	316	138	298	35	62	60
213	OTU_1195	0	0	0	0	0	0	0	0	0	0	0	0	0	0	0	0	0	0	0	1	0	1	0	0	0	0	0	0	0	0	0	0	0	0	0	0	0	0	0	0	0	0	0	0	0	0	0	0
214	OTU_1196	0	0	0	0	0	0	0	0	0	0	0	0	0	0	0	0	0	0	0	0	0	0	0	0	0	0	0	0	0	4	0	0	0	0	0	0	0	0	0	0	0	0	0	0	0	0	0	0
215	OTU_1197	0	0	0	0	0	0	1	0	1	0	0	0	1	0	0	0	0	0	1	0	0	0	0	0	0	0	0	0	0	0	0	0	0	0	0	0	0	0	0	0	0	0	0	0	0	0	0	0
216	OTU_1198	0	4	2	0	0	0	0	0	0	0	0	0	0	0	0	0	0	0	0	0	0	0	0	0	0	0	0	0	0	0	0	0	0	0	0	0	0	0	0	0	0	0	0	0	0	0	0	0
217	OTU_1199	0	0	0	0	0	0	0	0	0	0	0	0	0	0	0	0	0	0	0	0	0	0	0	0	0	0	0	0	0	0	0	0	0	0	0	0	0	0	0	0	0	0	0	2	0	0	0	0
218	OTU_12	0	0	0	0	0	0	0	0	0	0	0	0	0	0	0	0	0	0	0	0	0	0	0	0	1	1	1	0	0	0	1	0	0	0	0	0	1	0	0	1	7	9	2	2	3	1	0	0
219	OTU_120	0	0	0	0	0	0	0	0	0	0	0	0	0	0	0	0	0	0	0	0	0	0	0	0	0	6	2	0	7	0	0	0	0	1	0	0	2	0	0	0	0	0	0	0	0	0	0	0
220	OTU_1200	0	0	0	0	0	0	0	0	0	0	0	0	0	0	0	0	0	0	0	0	0	0	0	0	0	0	0	0	0	0	0	0	0	0	0	0	0	0	0	0	0	0	0	0	0	0	0	0
221	OTU_1201	0	0	0	0	1	0	0	0	0	0	0	0	0	0	0	0	0	0	0	0	0	0	0	0	0	0	0	0	0	0	0	0	0	0	0	0	0	0	0	0	0	0	0	0	0	0	0	1
222	OTU_1202	0	0	0	0	0	0	0	0	0	0	0	0	0	0	0	1	0	0	0	0	0	0	0	0	0	0	0	0	0	0	0	0	0	1	0	0	0	0	0	0	0	0	0	1	0	0	0	1
223	OTU_1203	0	0	0	0	0	1	0	0	0	0	0	0	0	1	0	3	0	0	2	0	0	1	0	0	0	0	0	0	0	0	0	0	0	0	0	0	0	0	0	0	0	0	0	0	0	0	0	0
224	OTU_1204	0	0	0	0	0	0	0	0	0	0	0	0	0	0	0	2	0	0	0	0	0	0	0	0	0	0	0	0	0	0	0	0	0	0	0	0	0	0	0	0	0	0	0	0	0	0	0	0
225	OTU_1206	0	0	0	0	0	0	0	0	0	0	0	0	0	0	0	1	1	0	1	2	0	0	0	0	0	0	0	0	0	0	0	0	0	0	0	0	0	0	0	0	0	0	0	0	0	1	0	0
226	OTU_1207	0	0	0	0	0	0	0	0	0	0	0	0	0	0	0	0	3	0	0	0	0	0	0	0	0	0	0	0	0	0	0	0	0	0	0	0	0	0	0	0	0	0	0	0	0	0	0	0
227	OTU_1208	0	0	0	0	0	0	0	0	0	0	0	0	0	0	0	1	0	0	0	1	1	0	0	0	0	0	0	0	0	0	0	0	0	0	0	0	0	0	0	0	0	0	0	0	0	1	1	1
228	OTU_1209	0	0	0	1	0	5	0	0	0	0	2	0	0	0	0	1	3	0	26	13	0	0	0	0	0	1	1	1	0	2	0	0	0	0	0	0	0	0	0	0	6	0	0	0	1	1	4	1
229	OTU_121	0	0	0	0	0	0	0	0	0	0	0	0	0	0	2	0	0	0	0	0	0	2	0	0	0	0	0	0	0	0	0	0	0	0	0	0	0	0	0	0	0	0	0	0	0	0	0	0
230	OTU_1210	0	0	0	0	0	0	0	0	0	0	0	0	0	0	0	0	0	2	0	0	0	0	0	0	0	0	0	0	0	0	0	0	0	0	0	0	0	0	0	0	0	0	0	0	0	0	1	0
231	OTU_1211	0	0	0	0	0	0	0	0	0	0	0	0	0	0	0	0	0	0	0	0	0	0	0	0	0	0	0	0	0	0	0	0	0	0	0	0	0	0	0	0	0	0	0	0	0	0	0	0
232	OTU_1212	0	0	0	0	0	0	0	0	0	0	0	0	0	0	0	0	0	0	0	0	0	0	0	0	0	0	0	0	0	0	0	0	0	1	0	0	0	0	0	1	0	0	0	0	0	0	0	0
233	OTU_1213	349	0	46	29	85	1	3	0	0	45	0	0	0	0	0	0	0	1	0	1	0	0	0	0	0	1	1	3	0	5	0	4	0	0	5	0	1	13	0	15	0	0	0	2	0	0	13	51
234	OTU_1215	0	1	0	0	0	5	30	23	13	16	0	0	0	0	0	0	0	1	0	0	0	0	0	0	0	0	0	0	0	0	0	0	0	0	0	0	0	0	0	0	0	0	0	0	0	0	0	0
235	OTU_1216	0	0	0	0	0	2	2	3	2	2	6	7	2	3	3	3	0	0	0	1	6	2	1	0	0	2	1	0	0	0	1	0	0	0	3	0	1	0	2	2	0	2	1	1	0	0	5	0
236	OTU_1217	0	0	0	1	15	0	0	2	1	0	10	16	8	0	0	2	0	0	9	15	13	0	0	0	0	0	0	0	0	0	0	0	0	0	0	0	0	0	0	0	0	0	0	0	0	0	0	0
237	OTU_1218	0	0	0	0	0	0	0	0	1	0	3	10	0	1	0	0	0	0	10	0	1	1	0	0	0	0	0	0	2	0	0	0	0	0	0	0	0	0	0	0	1	0	0	0	1	0	1	0
238	OTU_1219	0	0	0	0	0	1	3	56	0	0	5	0	1	0	3	1	0	0	0	0	0	1	0	0	0	0	0	0	0	0	2	0	0	0	0	0	0	0	1	0	1	0	2	0	0	0	0	3
239	OTU_122	0	0	1	0	0	0	0	0	0	0	0	0	0	4	0	0	0	0	0	0	0	0	0	0	0	0	0	0	0	0	0	0	0	0	0	0	0	0	0	0	0	0	0	0	0	0	0	0
240	OTU_1220	2	0	4	0	0	0	1	0	0	0	0	0	0	0	0	0	0	0	0	0	0	0	0	0	0	0	0	0	0	0	0	0	0	0	0	0	0	0	0	0	0	0	0	0	0	0	0	0
241	OTU_1221	0	0	0	0	0	0	0	0	0	0	0	0	0	0	0	0	0	0	0	0	0	0	0	0	0	0	0	0	0	0	0	0	0	0	0	0	0	0	0	0	0	0	0	0	0	0	0	0
242	OTU_1222	0	0	0	0	0	0	0	0	0	0	0	13	1	0	0	0	0	0	0	0	0	0	0	0	0	0	0	0	0	0	0	0	0	0	0	0	0	0	0	0	0	0	0	0	0	0	0	0
243	OTU_1223	0	0	0	0	0	0	0	0	0	0	0	0	0	1	0	0	0	0	0	0	0	0	0	0	0	0	0	0	0	0	0	0	0	0	0	0	0	0	0	0	0	0	0	0	0	0	0	0
244	OTU_1224	0	0	0	0	0	0	0	0	0	0	0	0	0	0	0	1	0	0	1	1	1	0	1	0	0	0	0	0	0	0	3	2	0	0	2	0	3	0	0	0	1	4	0	0	1	0	5	2
245	OTU_1225	0	0	0	0	0	0	0	0	0	0	0	0	0	0	0	0	0	6	0	0	0	0	0	0	0	0	0	0	0	0	0	0	0	0	0	0	0	0	0	0	0	0	0	0	0	0	0	0
246	OTU_1226	0	0	0	0	0	0	0	0	0	0	0	0	0	0	0	0	0	0	0	0	0	0	0	0	0	0	0	0	0	0	0	0	0	0	0	0	0	0	0	0	0	0	0	0	0	0	2	0
247	OTU_1227	0	0	0	0	0	0	0	0	0	0	0	0	0	0	0	0	0	0	0	0	1	0	0	0	0	0	1	1	1	0	2	4	0	3	3	0	0	0	0	0	4	1	1	2	2	0	1	0
248	OTU_1228	0	1	1	0	2	0	0	0	0	0	1	0	0	0	4	1	0	0	2	0	0	0	0	0	1	0	0	0	0	0	0	0	0	0	0	0	0	0	0	2	0	1	0	0	0	0	0	0
249	OTU_1229	0	0	0	0	0	0	0	2	0	0	0	4	1	0	0	4	2	0	7	2	0	0	0	0	0	0	0	0	0	0	0	0	0	0	0	0	0	1	0	0	0	0	0	0	0	0	2	0
250	OTU_123	0	0	0	0	0	0	0	1	0	0	0	0	0	0	0	0	0	0	0	1	0	0	0	0	0	0	0	0	0	0	0	0	0	0	0	0	0	0	0	0	0	0	0	0	0	0	0	0
251	OTU_1230	0	0	0	0	0	0	0	0	0	0	0	0	0	0	0	0	0	0	0	0	0	0	0	0	0	0	0	0	0	0	0	0	0	0	0	0	0	0	0	0	0	0	0	0	1	0	0	0
252	OTU_1231	0	0	0	0	0	0	1	0	0	0	0	0	0	0	0	0	0	1	0	0	0	0	0	0	0	0	0	0	0	1	2	0	0	0	0	0	0	0	0	0	0	0	1	0	0	0	0	0
253	OTU_1232	1	0	0	0	0	0	0	0	0	0	0	0	0	0	0	0	0	1	1	0	0	0	0	0	0	0	0	1	0	0	0	1	0	1	0	0	0	2	0	0	0	0	0	0	1	0	0	0
254	OTU_1233	0	0	0	0	3	0	0	0	0	0	0	0	0	0	0	1	0	0	1	0	0	1	0	0	0	0	0	0	0	0	0	0	1	0	0	0	0	0	0	2	0	0	0	0	0	0	0	0
255	OTU_1234	0	0	0	0	0	0	0	0	0	0	0	0	0	0	0	0	0	0	0	0	0	0	0	0	1	0	1	0	0	0	1	2	1	0	0	0	0	1	2	0	1	0	2	0	1	0	0	0
256	OTU_1235	0	0	0	0	0	2	0	0	0	0	0	0	0	0	0	0	0	0	0	0	0	0	0	0	0	0	0	0	0	0	3	9	1	0	0	0	0	0	1	0	0	0	0	0	0	0	3	0
257	OTU_1236	0	1	0	0	0	0	0	1	0	0	0	0	0	0	3	1	0	0	0	0	0	0	0	0	0	0	0	0	0	0	0	0	0	0	0	0	0	0	0	0	0	0	0	0	0	0	0	0
258	OTU_1237	4	4	2	0	1	0	1	2	0	2	11	4	0	0	6	0	0	2	0	1	0	0	8	511	4	6	1	2	1	2	0	9	0	0	2	81	8	44	46	71	0	2	0	1	0	3	1	9
259	OTU_1238	0	0	0	0	0	0	0	0	0	0	0	0	0	0	0	0	0	0	0	0	0	0	0	0	0	0	0	0	0	1	0	0	0	0	0	0	0	0	0	0	0	0	0	0	0	0	0	0
260	OTU_124	1	1	0	1	0	0	0	1	0	0	0	0	0	0	0	0	0	0	0	0	0	1	0	0	0	0	0	0	0	0	0	0	0	0	0	0	0	0	0	0	0	0	0	0	0	0	0	0
261	OTU_1242	0	0	0	0	0	0	0	0	0	0	0	0	0	0	0	0	0	0	0	0	0	0	0	0	0	0	0	0	0	0	1	0	0	0	0	0	0	0	0	0	0	0	0	0	0	0	1	0
262	OTU_1243	39	43	64	38	40	1	2	1	0	1	0	0	0	0	0	0	0	1	1	0	0	0	0	0	0	0	0	0	0	0	0	1	0	0	0	0	0	0	0	0	0	0	0	0	0	0	0	0
263	OTU_1244	3	0	0	0	0	0	0	0	0	0	0	0	0	0	0	0	0	0	0	0	0	0	0	0	0	0	0	0	0	0	0	0	0	0	0	0	0	0	0	0	0	0	0	0	0	0	0	0
264	OTU_1245	0	1	0	0	0	0	0	0	1	0	0	0	0	0	0	0	0	0	0	0	0	0	0	0	0	0	0	0	0	0	0	0	0	0	0	0	0	0	0	0	0	0	0	0	0	0	0	0
265	OTU_1246	0	0	0	0	0	0	0	0	0	0	1	0	0	8	0	23	0	0	0	0	0	2	1	0	4	1	1	1	0	1	10	12	6	7	8	0	0	0	1	0	44	43	55	29	47	1	1	0
266	OTU_1247	0	0	0	0	3	1	1	0	0	0	0	0	0	0	0	0	0	0	0	0	3	0	15	16	0	0	0	0	0	0	0	0	2	0	0	0	0	0	0	0	0	0	0	0	0	0	0	0
267	OTU_1248	0	0	0	0	0	0	0	0	0	0	3	0	0	0	5	0	0	0	0	0	0	2	0	0	0	0	1	0	0	0	0	1	0	0	0	0	1	0	0	2	0	1	0	0	0	0	0	0
268	OTU_1249	1	0	0	0	0	1	0	0	0	0	0	0	0	0	0	0	0	0	0	0	0	0	0	58	0	1	0	1	0	0	0	0	0	0	0	0	0	0	0	0	0	0	0	0	0	0	0	0
269	OTU_125	0	0	0	0	0	19	1	0	0	0	0	0	0	9	27	0	0	0	0	0	12	0	0	0	0	0	0	0	0	0	0	0	0	0	0	0	0	0	0	0	0	0	0	0	0	0	0	0
270	OTU_1250	0	0	0	0	0	0	0	0	0	0	0	0	0	0	0	0	0	0	0	0	1	0	2	0	0	1	0	3	4	4	0	1	0	1	0	0	0	0	0	0	0	0	0	0	0	8	1	0
271	OTU_1251	0	0	0	0	0	0	0	0	1	0	0	0	0	0	2	0	0	0	0	0	0	0	0	0	0	0	0	0	0	0	0	1	0	0	0	1	0	2	2	34	0	0	0	0	0	1	0	0
272	OTU_1252	0	0	1	0	0	6	0	0	0	0	0	0	0	0	0	0	0	0	1	0	0	0	0	0	0	0	0	0	1	0	0	0	0	0	0	0	0	1	1	0	0	0	0	0	0	0	0	0
273	OTU_1253	0	0	0	0	1	6	2	0	1	1	16	0	2	1	0	0	0	0	2	0	0	0	1	0	0	0	0	0	0	0	0	0	0	0	0	2	0	0	4	2	0	0	0	0	1	1	1	0
274	OTU_1254	0	0	0	0	0	0	0	0	0	0	0	0	0	0	0	0	0	0	0	0	0	0	0	0	0	0	0	0	0	0	1	1	1	0	0	0	0	0	0	0	2	2	2	6	1	0	0	0
275	OTU_1255	0	0	0	1	0	4	1	5	1	0	0	0	0	0	0	0	0	0	0	0	0	0	0	0	0	0	0	0	0	0	0	0	0	0	0	0	0	0	0	0	0	0	0	0	0	0	0	0
276	OTU_1256	0	0	0	0	0	0	0	0	0	0	0	0	0	0	0	0	0	0	0	0	0	0	0	0	0	0	0	1	0	0	3	2	0	1	0	1	0	0	0	0	4	1	3	1	3	0	1	0
277	OTU_1257	0	0	0	0	0	0	0	0	0	0	0	0	0	0	0	0	0	0	0	0	0	0	0	0	0	1	0	2	0	0	0	0	0	0	0	0	0	0	0	0	0	0	0	0	0	0	0	0
278	OTU_1259	1	0	0	1	0	0	0	0	0	0	0	0	0	0	0	1	0	0	0	2	0	0	0	0	0	0	0	0	0	0	0	0	0	0	0	0	0	0	0	0	0	0	0	0	0	0	0	0
279	OTU_126	0	0	0	0	0	1	0	0	0	0	0	0	0	0	0	1	0	0	0	0	0	0	0	0	0	0	0	0	0	0	0	1	0	0	1	0	0	0	1	0	0	3	0	0	0	0	0	0
280	OTU_1260	0	0	0	0	0	0	0	0	0	0	0	0	0	0	0	0	0	0	0	0	0	0	0	0	0	0	0	0	0	0	0	0	0	0	0	0	0	0	0	0	0	0	0	0	0	0	4	0
281	OTU_1261	0	0	1	0	0	1	0	0	0	0	1	0	0	2	0	12	4	26	1	4	9	36	11	7	13	0	0	0	0	0	0	1	0	0	0	8	5	6	25	7	2	1	0	2	0	1	1	0
282	OTU_1262	0	0	0	3	3	0	0	0	1	0	240	162	93	123	205	2	4	1	1	4	41	27	4	3	21	0	0	0	0	0	0	0	1	0	0	0	0	0	0	0	1	0	0	0	0	0	0	0
283	OTU_1263	0	0	0	0	1	0	0	0	0	0	1	1	0	0	0	0	0	0	0	1	0	0	0	0	1	0	0	0	0	1	2	1	0	2	0	0	0	0	0	0	1	1	0	0	1	0	0	1
284	OTU_1264	0	0	1	0	0	0	0	0	0	0	0	0	0	0	0	0	0	0	0	0	0	0	0	0	0	0	0	0	0	0	0	0	0	0	0	0	0	0	0	0	0	0	0	0	0	0	0	0
285	OTU_1265	0	0	0	0	0	0	0	0	0	0	0	0	0	0	0	0	0	0	0	0	0	0	0	0	0	0	0	0	0	0	0	0	0	0	0	0	0	0	0	0	0	0	0	0	0	0	0	0
286	OTU_1266	0	0	0	0	0	0	0	0	0	0	0	0	0	0	0	0	0	0	0	0	0	0	0	0	0	0	0	0	0	0	0	0	0	0	1	0	0	0	0	0	0	0	0	0	0	0	0	0
287	OTU_1268	0	0	0	0	0	0	0	0	0	0	0	0	0	0	0	0	0	0	0	0	0	0	0	0	0	0	1	0	0	0	0	0	0	0	0	0	0	0	0	0	0	1	0	0	0	0	0	0
288	OTU_127	0	0	0	0	0	0	0	0	0	0	0	0	0	0	0	0	0	0	0	0	0	0	0	0	0	0	0	0	0	0	0	1	0	0	0	0	0	0	0	0	0	1	0	0	0	0	0	0
289	OTU_1271	0	0	0	0	1	1	0	0	0	0	0	0	0	0	0	1	0	0	0	0	0	0	0	0	0	0	0	0	0	0	0	0	0	0	0	0	0	0	0	0	0	0	0	0	0	0	0	0
290	OTU_1272	10	0	6	0	0	2	0	0	1	8	0	9	0	1	11	5	11	1	1	0	7	8	42	4	19	747	484	539	463	700	831	904	883	1104	629	4723	2760	260	247	147	527	693	1488	611	706	52	33	37
291	OTU_1273	17	12	16	15	13	1	2	2	0	1	1	3	0	0	0	0	0	0	0	0	0	0	0	0	0	0	0	0	0	0	7	0	2	0	0	0	0	0	1	0	3	2	1	2	2	0	0	0
292	OTU_1274	47	3	0	4	11	0	0	0	0	0	9	1753	109	19	58	11	9	7	0	6	7	93	1427	25	25	14	2	7	9	5	32	2	0	0	0	13	6	140	17	3	0	0	1	4	2	3	13	1
293	OTU_1275	3	1	1	0	0	2	1	0	0	1	0	0	0	1	0	0	1	0	0	0	0	0	3	0	0	0	0	0	0	1	0	0	0	0	0	0	0	0	1	1	1	0	0	2	0	0	0	0
294	OTU_1276	0	0	0	0	0	0	0	0	0	0	0	0	0	0	0	0	0	1	0	0	1	0	0	0	0	0	0	0	0	0	0	0	0	0	0	0	0	0	0	0	0	0	0	0	0	0	5	0
295	OTU_1277	1	1	8	2	0	2	1	0	0	0	0	0	0	0	7	0	0	0	0	0	0	0	0	0	0	2	0	0	0	0	2	0	0	1	0	0	0	0	0	0	1	0	1	0	2	1	0	1
296	OTU_1278	0	0	3	1	0	1	0	0	1	0	2	4	0	0	0	0	0	0	1	2	0	0	0	0	3	0	0	0	0	0	0	0	0	0	0	0	1	1	0	0	2	0	0	0	0	0	0	2
297	OTU_1279	2	3	13	3	0	0	0	1	0	0	0	0	0	0	0	0	0	0	0	0	0	0	0	0	0	4	2	4	2	2	1	6	3	4	5	0	3	1	0	3	8	19	6	10	5	0	0	0
298	OTU_128	0	0	0	0	0	0	0	1	0	0	0	0	0	0	0	0	0	0	0	0	0	0	0	0	0	0	0	0	0	0	0	0	0	0	0	0	0	0	0	0	0	0	0	0	0	0	0	0
299	OTU_1280	0	0	0	0	0	2	0	0	0	0	0	0	0	0	0	0	4	0	0	2	0	0	0	0	0	1	0	1	0	0	0	0	0	0	0	0	0	0	0	0	0	0	1	0	0	0	0	3
300	OTU_1281	0	1	0	26	0	0	1	0	0	0	45	0	0	1	0	0	1	0	32	0	0	0	0	0	0	0	0	0	0	0	0	0	0	0	0	0	0	0	0	0	0	0	0	0	0	0	0	0
301	OTU_1282	0	0	0	0	0	0	0	0	0	0	0	0	0	0	0	0	0	0	0	0	0	0	0	0	0	0	0	0	0	0	3	1	0	0	0	0	0	0	0	0	0	1	0	0	0	0	0	0
302	OTU_1283	0	0	0	0	0	1	0	0	0	0	1	1	0	2	1	19	25	7	3	1	1	0	4	0	1	1	0	0	0	0	0	0	0	0	0	0	0	0	0	0	0	0	0	0	0	0	4	0
303	OTU_1284	0	0	0	2	0	0	0	0	0	0	0	0	0	0	1	1	1	1	0	0	0	0	0	0	0	1	2	4	1	0	0	0	0	0	1	0	0	0	0	0	0	1	0	0	0	1	0	0
304	OTU_1285	0	0	0	0	0	0	0	0	0	0	0	0	0	0	0	0	0	0	0	0	0	0	0	0	0	0	0	0	0	0	0	0	0	0	0	0	0	0	0	0	0	0	0	0	0	0	0	0
305	OTU_1286	0	0	0	1	0	0	0	0	0	0	0	0	0	1	0	0	0	0	0	0	0	3	0	0	0	0	0	0	0	0	0	0	0	0	0	0	0	0	0	0	0	0	0	0	0	0	0	0
306	OTU_1287	0	0	0	0	0	0	0	0	0	0	0	0	0	0	2	0	0	0	0	0	0	0	0	1	0	0	0	0	0	0	0	0	0	0	0	0	0	0	0	0	0	0	0	0	1	0	0	0
307	OTU_1288	0	0	3	0	0	0	0	0	0	0	0	0	0	0	0	0	0	0	0	0	0	0	0	0	0	0	0	0	0	0	0	0	0	0	0	0	0	0	0	0	0	0	0	0	0	0	0	0
308	OTU_1289	2	0	0	1	0	0	0	0	0	0	0	0	0	0	0	0	0	0	0	0	0	0	0	0	0	0	0	0	0	0	0	0	0	0	0	1	0	0	0	0	0	0	0	0	0	0	0	0
309	OTU_129	3	3	1	0	0	0	0	0	0	0	0	0	0	0	0	0	0	0	0	0	0	0	0	0	0	0	0	0	0	0	0	0	0	0	0	0	0	0	0	0	0	0	0	0	0	0	0	0
310	OTU_1290	0	1	0	0	0	0	0	1	0	0	0	0	0	0	0	2	0	0	0	0	0	0	0	0	0	0	0	0	0	0	0	0	0	0	0	0	0	0	0	0	0	0	0	0	0	0	0	0
311	OTU_1291	0	0	0	0	0	0	0	0	0	0	0	0	0	0	1	0	0	0	0	0	0	0	0	0	1	0	0	0	0	0	0	0	0	0	0	0	0	0	0	0	0	0	0	0	0	0	0	0
312	OTU_1292	0	0	0	0	0	0	0	0	0	0	0	0	0	0	0	0	0	0	0	0	0	0	0	0	1	0	0	0	0	0	0	0	1	0	0	0	0	1	2	2	0	0	2	0	1	0	0	0
313	OTU_1293	1	1	2	0	0	0	0	0	0	0	0	0	0	0	0	0	0	0	0	0	0	0	0	0	0	1	1	0	0	0	0	0	1	1	0	0	0	0	0	0	3	4	1	5	2	0	0	0
314	OTU_1294	0	0	0	0	0	0	1	1	0	0	0	0	0	0	0	0	0	0	0	0	0	1	0	0	0	0	0	0	0	0	0	0	0	0	0	0	0	0	0	0	0	0	0	0	0	0	0	0
315	OTU_1295	0	0	0	0	1	0	0	1	0	0	1	0	0	0	0	0	1	0	0	0	1	1	0	0	0	0	0	0	0	0	0	0	0	0	0	0	0	0	0	0	0	0	0	0	0	0	0	0
316	OTU_1296	0	0	1	0	0	0	0	0	0	0	0	0	0	0	0	0	0	0	0	0	0	0	0	0	0	0	0	0	0	0	0	0	0	0	0	0	0	0	0	0	0	0	0	0	0	0	0	0
317	OTU_1297	0	0	0	0	0	0	0	0	0	0	0	0	0	0	0	0	0	0	0	1	0	0	0	0	0	0	0	0	0	0	0	0	0	0	0	0	1	0	0	0	0	1	1	0	0	0	0	0
318	OTU_1298	0	1	1	0	0	2	0	1	0	0	0	1	0	0	0	0	0	1	0	0	0	0	0	0	0	0	0	0	0	0	1	1	0	0	0	1	0	1	0	0	0	0	0	0	0	0	0	1
319	OTU_1299	0	0	0	0	0	0	0	0	0	0	0	0	0	0	0	0	0	0	0	0	0	0	0	0	0	0	0	1	1	1	1	0	0	0	1	1	1	0	1	1	1	1	0	0	0	0	0	0
320	OTU_13	0	0	0	0	0	0	0	0	0	0	0	0	1	0	12	0	0	0	0	0	0	0	0	0	0	0	0	0	0	0	0	0	0	0	0	0	0	0	0	0	0	0	0	0	0	0	0	0
321	OTU_130	0	0	0	0	0	0	0	0	0	0	0	0	0	0	0	1	0	0	1	0	0	0	0	0	0	0	1	0	0	0	0	0	1	0	0	0	0	0	0	0	0	0	0	0	0	1	4	0
322	OTU_1300	0	0	0	0	0	0	0	0	0	0	0	0	0	0	0	0	0	0	0	0	0	0	0	0	0	0	0	0	0	0	0	0	0	0	0	0	0	0	0	0	0	0	0	0	0	0	0	0
323	OTU_1301	1	1	1	3	9	11	0	1	21	53	16	184	46	47	1	36	129	213	29	245	11	687	311	31	9	121	160	119	84	101	6	3	2	2	5	5	312	13	43	64	4	5	5	3	6	184	61	84
324	OTU_1302	0	0	0	0	0	0	1	0	0	0	58	5	350	12	51	1	0	1	0	0	63	7	17	2	14	2	0	0	0	0	0	0	0	0	0	0	0	0	0	0	1	0	0	0	0	0	2	0
325	OTU_1303	0	0	0	0	0	0	0	0	0	0	0	0	0	0	0	0	0	0	1	0	0	0	0	0	0	0	0	0	0	0	0	0	0	0	0	0	0	0	0	0	0	0	0	0	0	0	0	0
326	OTU_1304	0	0	0	0	0	0	0	0	0	1	0	0	0	0	1	0	0	0	0	1	0	0	0	0	0	0	0	0	0	0	0	0	0	1	0	0	0	0	0	0	0	0	0	0	0	0	0	0
327	OTU_1305	0	0	0	0	0	0	0	0	0	0	0	0	0	0	0	0	0	0	0	0	0	0	0	0	0	0	0	0	0	0	0	0	0	0	0	0	0	0	0	0	0	0	1	0	0	0	0	0
328	OTU_1306	1	0	0	0	1	1	0	0	0	0	0	5	32	177	36	15	8	19	16	13	37	23	69	15	17	11	3	3	9	0	1	2	8	3	1	35	1	7	5	122	2	4	5	6	3	4	6	41
329	OTU_1307	0	0	0	0	0	0	0	0	0	0	0	0	0	0	0	0	0	0	0	0	0	0	0	0	0	0	0	0	0	0	0	0	0	0	0	0	0	0	0	0	0	0	0	0	0	0	0	2
330	OTU_1308	0	0	0	0	0	0	0	0	0	0	0	0	0	0	0	0	0	0	0	0	0	0	0	0	0	0	0	0	0	0	0	0	0	0	0	23	0	0	0	1	0	0	0	0	0	0	0	0
331	OTU_1309	0	0	0	2	0	0	0	0	0	0	0	0	0	0	0	1	0	2	4	9	0	0	0	0	0	0	3	2	0	14	0	0	1	1	2	0	0	0	0	0	0	1	0	0	1	1	7	8
332	OTU_131	4	0	0	0	0	0	0	3	0	0	0	0	0	4	0	0	0	0	0	0	0	0	1	1	0	1	0	0	1	0	0	0	0	0	0	0	0	0	0	0	0	0	0	0	1	0	0	0
333	OTU_1310	0	0	0	1	0	1	0	0	0	1	0	0	0	0	0	3	0	0	0	0	0	0	0	0	2	0	0	0	1	0	4	2	1	1	7	0	0	1	0	0	0	0	0	0	0	0	0	1
334	OTU_1311	0	0	0	0	0	0	0	0	0	0	0	0	0	0	0	0	0	0	0	0	0	0	0	1	0	12	0	3	0	1	5	5	0	7	1	0	0	0	0	0	0	0	0	0	0	0	0	0
335	OTU_1312	4	0	0	1	3	1	1	0	0	0	46	38	109	39	17	7	2	73	10	5	36	12	9	5	4	15	2	7	4	9	8	12	49	5	18	2	1	1	5	7	3	4	10	3	6	10	21	18
336	OTU_1313	0	0	0	0	0	3	2	0	7	3	0	0	0	0	0	0	0	0	0	0	0	0	0	0	0	0	0	0	0	0	0	0	0	0	0	0	0	0	0	0	0	0	0	0	0	0	0	0
337	OTU_1314	0	1	0	0	0	0	0	0	0	0	6	0	3	0	0	0	0	0	2	0	0	3	0	1	0	0	0	0	0	1	1	2	0	0	3	0	0	0	0	0	1	0	1	0	0	0	1	5
338	OTU_1315	1	0	0	0	0	4	2	0	0	1	0	0	0	0	0	0	0	0	0	0	0	0	0	0	0	0	0	0	1	0	0	1	0	1	1	0	0	1	0	0	1	1	0	0	0	0	0	0
339	OTU_1316	1	0	12	0	0	0	0	0	0	0	0	0	0	0	0	0	0	1	0	0	0	0	0	0	0	0	0	0	0	0	0	0	0	0	0	0	0	0	0	0	0	0	0	0	0	0	1	0
340	OTU_1317	0	0	4	0	0	1	0	0	0	0	0	0	0	0	0	0	3	0	0	0	0	0	0	0	0	0	1	0	0	0	0	0	1	0	0	0	0	1	0	0	1	1	0	1	0	0	0	0
341	OTU_1318	0	0	0	0	0	1	0	0	0	0	0	0	0	0	0	0	0	0	0	0	2	23	0	1	1	0	0	0	0	0	0	0	0	0	0	0	0	0	0	0	0	0	0	0	0	0	0	0
342	OTU_1319	0	0	0	0	0	0	0	0	0	0	0	0	0	0	0	0	0	0	0	0	0	0	0	0	0	3	0	3	0	1	0	0	1	0	0	1	0	0	0	1	0	0	0	0	0	0	0	1
343	OTU_132	0	0	0	0	0	0	0	0	0	0	0	0	0	0	0	0	0	0	0	0	0	0	0	0	0	0	0	0	0	0	0	0	0	0	0	3	0	0	0	0	0	0	0	0	0	0	0	0
344	OTU_1320	0	0	8	0	0	0	0	0	0	0	0	0	0	0	0	0	0	0	0	0	0	0	0	0	0	0	0	0	0	0	0	0	0	0	0	0	0	0	0	0	0	0	0	0	0	0	0	0
345	OTU_1321	0	0	0	0	0	0	0	0	0	0	0	0	0	0	0	0	0	0	1	0	0	0	0	0	0	0	0	0	0	0	0	0	0	0	0	0	0	0	0	0	0	0	0	0	0	0	0	1
346	OTU_1322	0	1	0	0	0	1	0	0	0	0	2	0	1	1	1	0	0	1	1	0	0	0	0	0	0	0	0	0	0	0	0	0	0	0	0	0	0	0	0	0	0	0	0	0	0	0	0	0
347	OTU_1323	0	0	0	0	1	1	0	0	0	0	0	1	0	4	0	4	0	0	1	0	0	0	0	0	0	0	0	0	0	0	0	0	0	0	0	0	0	0	0	0	0	0	0	0	0	0	1	0
348	OTU_1324	0	0	0	0	0	0	0	0	0	0	0	0	0	0	0	0	1	2	0	0	0	0	0	0	0	0	0	0	0	0	0	0	0	0	0	0	0	0	0	0	0	0	0	0	0	0	0	0
349	OTU_1325	0	0	0	0	0	0	0	0	5	0	0	0	0	0	0	0	0	0	0	0	0	0	0	0	0	0	0	0	0	0	0	0	0	0	0	1	3	2	1	0	0	0	0	0	0	0	0	0
350	OTU_1326	0	0	0	0	0	0	0	0	0	0	0	0	0	0	0	0	0	0	0	0	0	0	0	0	0	0	0	0	0	0	0	0	0	0	0	0	0	0	0	0	0	0	0	0	0	0	0	0
351	OTU_1327	0	0	2	0	1	1	0	0	0	0	0	0	0	0	0	0	0	0	0	0	0	0	0	0	0	0	0	0	0	0	0	0	0	0	0	0	0	0	0	0	0	0	0	0	0	0	0	0
352	OTU_1328	0	0	0	0	0	0	0	0	0	0	1	0	0	0	0	0	0	0	0	0	0	0	0	0	0	0	0	0	0	0	0	0	0	0	0	0	0	0	0	0	0	0	0	0	0	0	0	0
353	OTU_1329	0	0	0	0	0	0	0	0	0	0	0	0	0	3	0	0	0	0	0	0	0	0	0	0	0	0	0	0	0	0	0	0	0	0	0	0	0	0	0	0	0	0	0	0	0	0	0	0
354	OTU_133	0	0	1	0	0	0	0	0	0	0	0	0	0	0	0	0	0	0	0	0	0	0	0	0	0	0	0	0	0	0	0	0	0	0	0	0	0	0	0	0	0	0	0	0	0	0	0	0
355	OTU_1330	0	0	0	0	0	0	0	0	1	0	0	0	0	3	0	0	0	0	0	1	0	0	0	0	0	0	0	0	1	0	1	0	0	0	0	0	0	0	0	0	0	0	0	0	0	0	0	0
356	OTU_1331	5	2	11	7	4	7	0	0	0	0	58	50	46	30	37	5	4	2	17	14	39	42	34	18	249	15	18	12	15	12	305	335	170	286	220	2	9	10	16	14	302	387	528	330	485	7	25	26
357	OTU_1332	0	0	0	0	0	0	0	0	0	3	0	1	0	0	0	0	0	0	0	0	0	0	0	0	2	0	0	0	0	0	0	0	0	0	0	0	0	0	0	0	0	0	0	1	0	0	0	0
358	OTU_1333	0	6	7	2	3	12	3	10	18	4	11	2	0	1	14	1	0	0	0	0	3	1	11	0	1	1	2	0	0	2	1	0	1	0	1	5	0	6	9	3	0	0	0	0	1	0	0	0
359	OTU_1334	0	0	0	0	0	0	0	0	0	0	0	0	0	0	0	0	0	0	0	0	0	7	0	0	0	0	0	0	0	0	0	0	0	0	0	0	0	0	0	0	0	0	0	0	0	0	0	0
360	OTU_1335	0	0	0	0	0	0	0	0	1	0	0	0	0	0	0	0	0	0	0	0	0	0	0	0	1	0	0	0	0	0	0	0	0	0	0	0	0	0	0	0	0	0	0	0	0	0	0	0
361	OTU_1336	0	0	0	0	0	0	0	0	0	0	2	0	0	0	0	0	1	1	1	0	0	0	1	0	1	1	2	1	0	0	3	0	1	0	0	0	0	0	0	0	1	1	1	1	0	0	1	0
362	OTU_1337	0	0	0	0	0	0	0	0	0	0	0	0	0	0	0	0	0	0	1	0	1	0	0	0	0	0	0	0	0	0	0	0	0	0	0	0	0	0	0	0	0	0	0	0	0	0	0	0
363	OTU_1338	0	0	0	0	0	0	0	0	0	0	0	0	0	0	1	0	0	0	0	0	0	0	0	0	0	0	0	0	0	0	0	0	0	0	0	0	0	0	0	0	0	0	0	0	0	0	0	0
364	OTU_1339	0	0	0	0	0	0	0	0	0	0	0	0	0	3	0	0	0	0	0	0	0	0	0	0	0	0	0	0	0	0	0	0	0	0	0	0	0	0	0	0	0	0	0	0	0	0	0	0
365	OTU_134	0	0	0	0	0	0	0	0	0	0	0	0	0	0	0	0	0	0	0	0	0	0	0	0	0	0	0	0	0	0	0	0	0	0	0	0	0	0	0	0	0	0	0	0	0	0	0	0
366	OTU_1340	0	0	0	0	0	0	0	0	0	0	0	0	0	0	0	0	0	0	2	0	0	0	0	0	0	0	2	3	1	5	0	0	1	0	0	0	1	2	0	6	0	0	0	0	0	0	0	0
367	OTU_1342	0	0	1	0	0	0	0	0	0	0	0	0	0	0	0	0	0	0	0	0	0	0	0	0	0	0	0	0	0	0	0	0	0	0	0	0	0	0	0	0	0	0	0	0	0	0	0	0
368	OTU_1343	0	2	0	0	0	0	0	0	0	0	0	0	0	0	1	0	0	0	0	0	0	0	0	0	0	0	0	0	0	0	0	0	0	0	0	0	0	0	0	0	0	0	0	0	0	0	0	0
369	OTU_1344	13	2	13	2	13	1	1	0	0	2	0	1	0	0	0	0	0	0	0	0	0	0	3	1	0	2	2	8	112	8	2	0	0	0	24	34	9281	41	101	136	28	24	0	2	79	1	2	2
370	OTU_1345	0	0	0	0	0	0	0	0	0	0	0	0	0	0	0	0	0	0	0	0	0	0	0	0	0	0	0	0	0	0	0	0	0	0	0	0	0	0	0	0	0	0	0	0	0	0	0	1
371	OTU_1346	0	0	0	0	0	0	0	0	0	0	0	0	0	0	0	0	0	0	0	0	0	0	0	0	0	0	0	0	0	0	0	0	0	0	0	0	0	0	1	0	0	0	0	0	0	0	1	0
372	OTU_1347	0	0	0	0	0	0	0	0	0	0	0	1	78	0	1	0	0	0	0	0	0	0	0	0	0	0	0	0	0	0	0	0	0	0	0	0	0	0	0	0	0	0	0	0	0	0	0	0
373	OTU_1348	0	0	0	0	0	0	0	0	0	0	0	0	0	0	0	0	0	0	0	0	0	0	0	0	0	3	1	0	0	0	4	8	7	7	11	0	0	0	0	0	11	4	2	0	1	0	0	0
374	OTU_1349	0	0	0	1	0	0	0	0	0	0	0	0	0	0	0	0	1	0	10	1	0	0	0	0	1	3	1	1	0	0	5	1	0	13	6	0	0	0	0	0	1	0	0	0	1	0	2	4
375	OTU_135	0	0	0	0	0	0	0	0	0	0	0	0	0	0	0	0	0	0	0	0	0	0	0	0	0	0	0	0	0	0	0	0	0	0	0	0	0	0	0	0	0	0	0	0	0	0	0	0
376	OTU_1350	0	0	0	1	2	0	0	0	0	0	0	0	0	0	0	0	0	0	0	0	0	0	0	0	0	0	0	0	0	0	0	0	0	1	0	0	0	0	0	0	0	1	0	0	0	0	1	0
377	OTU_1351	0	2	0	1	0	5	0	0	0	4	0	0	5	4	1	0	0	1	0	1	5	4	0	0	0	0	0	0	0	0	0	0	0	0	0	0	0	0	0	0	0	0	0	0	0	0	0	0
378	OTU_1352	0	0	0	0	0	0	0	0	0	0	0	0	7	0	0	0	0	0	0	0	0	0	6	7	3	1	0	0	0	0	0	0	0	0	0	11	0	0	0	6	0	1	0	0	0	0	1	0
379	OTU_1353	0	0	1	0	0	0	0	0	0	0	0	0	0	0	0	0	0	0	2	0	0	0	0	0	0	0	0	0	0	2	2	0	0	0	1	0	0	0	0	0	4	1	1	0	0	0	1	0
380	OTU_1354	0	0	0	0	0	0	0	0	0	0	0	0	0	0	0	0	0	0	1	0	0	0	0	0	0	0	0	0	0	0	0	0	0	2	0	0	0	0	0	0	0	0	0	0	0	0	2	0
381	OTU_1355	0	1	1	0	0	0	0	0	0	0	0	3	0	2	3	0	0	0	0	0	0	0	0	0	0	0	0	0	0	0	0	0	0	0	2	0	0	1	1	0	0	0	0	0	0	0	0	0
382	OTU_1356	1	3	0	0	3	0	0	0	0	0	0	0	0	0	0	0	0	0	0	0	0	0	0	0	0	0	0	0	0	0	0	0	0	0	0	0	0	0	0	1	0	0	0	0	0	0	0	0
383	OTU_1357	1	1	0	0	0	0	0	0	0	0	0	0	0	0	0	0	0	0	0	0	0	0	0	0	0	0	0	0	0	0	0	0	0	0	0	0	0	0	0	0	0	0	0	0	0	0	0	0
384	OTU_1358	0	0	0	0	0	1	0	0	0	0	0	0	0	0	0	0	0	0	0	0	0	0	0	0	0	0	0	0	0	0	0	0	0	0	0	0	0	0	0	0	0	0	0	0	0	0	0	0
385	OTU_1359	0	0	0	0	0	0	0	1	0	0	0	0	0	2	0	0	0	0	0	0	0	0	0	0	0	0	0	0	0	0	0	0	0	0	0	0	0	0	0	0	0	0	0	0	0	0	0	0
386	OTU_136	0	0	0	0	0	0	0	0	0	0	0	0	0	0	0	0	0	0	0	0	0	0	0	0	0	0	1	0	0	0	0	0	0	0	0	0	0	0	0	0	0	0	1	0	0	0	0	0
387	OTU_1360	0	0	0	0	0	0	0	0	0	0	0	0	0	0	0	0	0	0	0	0	0	0	0	0	0	0	0	0	0	0	0	0	0	0	0	0	0	0	0	0	0	0	0	0	0	0	0	0
388	OTU_1361	0	0	0	0	0	0	1	0	0	0	0	0	0	0	0	0	0	0	1	0	0	0	0	0	0	0	0	0	0	0	0	0	0	0	0	0	0	0	0	0	0	0	0	0	0	0	0	0
389	OTU_1362	0	2	0	0	0	0	0	0	0	0	0	0	0	0	0	0	0	0	0	1	0	0	0	0	0	0	0	0	0	0	0	0	0	0	0	0	0	0	0	0	0	0	0	0	0	0	0	0
390	OTU_1363	0	0	0	1	0	0	0	0	0	0	0	0	0	0	0	0	0	0	0	0	0	0	0	0	0	0	0	0	0	0	0	0	0	0	0	0	0	0	0	0	0	0	0	0	0	0	0	0
391	OTU_1364	0	0	0	0	0	0	0	0	0	0	0	0	0	0	0	0	0	0	0	0	1	0	0	0	0	0	0	0	0	0	0	0	0	0	0	0	0	0	0	0	0	0	0	0	0	0	0	0
392	OTU_1365	0	0	0	0	0	0	1	0	0	0	0	0	0	3	0	0	0	0	0	0	0	0	0	0	0	0	0	0	0	0	0	0	0	0	0	0	0	0	0	0	0	0	0	0	0	0	0	0
393	OTU_1366	0	0	4	0	0	0	0	0	0	4	0	0	0	0	0	0	0	5	0	3	1	1	0	0	0	0	0	0	0	0	0	0	0	0	0	0	0	0	0	0	0	0	0	0	0	0	0	0
394	OTU_1367	0	0	0	0	0	0	0	0	0	0	0	0	0	0	0	0	0	0	0	0	0	0	0	2	0	1	0	0	0	0	0	0	0	0	0	0	0	0	0	0	0	0	0	0	0	0	0	0
395	OTU_1368	0	0	0	0	0	0	0	0	0	0	0	0	0	0	0	0	0	0	0	0	0	0	0	0	0	0	0	0	0	0	0	0	0	0	0	0	0	0	0	0	1	0	0	0	0	0	0	0
396	OTU_1369	0	0	0	0	0	0	0	0	0	0	0	0	0	0	0	0	0	0	0	0	0	0	0	0	0	0	0	0	0	0	0	0	0	0	0	0	0	0	0	0	0	0	0	0	0	0	0	0
397	OTU_137	0	0	0	0	0	0	2	1	0	0	0	0	0	0	0	0	0	0	0	0	0	0	0	0	0	0	0	0	0	0	0	0	0	0	0	0	0	0	0	0	0	0	0	0	0	0	0	0
398	OTU_1370	0	0	0	0	0	0	0	0	0	0	0	0	0	0	0	0	0	0	0	0	0	0	0	0	0	0	0	0	0	0	0	0	0	0	0	0	0	0	0	0	0	0	0	0	0	0	0	0
399	OTU_1371	0	0	0	0	0	0	0	0	0	0	0	0	0	0	0	0	0	0	0	0	0	0	0	0	0	0	0	0	1	0	0	0	0	0	0	0	0	0	0	0	0	0	0	0	0	0	0	0
400	OTU_1372	0	0	0	0	0	0	0	0	0	0	0	0	0	0	0	0	0	0	0	0	0	0	0	0	0	0	0	0	0	0	0	0	0	0	0	0	0	1	0	0	0	0	0	0	0	0	0	0
401	OTU_1373	0	0	0	0	0	0	0	0	0	0	0	0	0	0	0	0	0	0	0	0	0	0	0	0	0	0	0	0	0	0	0	0	0	0	0	0	0	0	0	0	0	0	0	0	0	0	0	0
402	OTU_1374	0	0	0	0	0	0	0	0	0	0	0	0	0	0	0	0	0	0	10	0	0	0	0	0	0	0	0	0	0	0	0	0	0	0	0	0	0	0	0	0	0	0	0	0	0	0	0	0
403	OTU_1375	0	0	0	1	0	0	0	0	0	0	0	0	0	0	0	0	0	0	0	0	0	0	0	0	0	1	0	0	0	0	0	0	1	0	0	0	0	0	0	0	0	0	0	0	0	0	0	0
404	OTU_1376	0	0	0	0	0	0	0	0	0	0	0	0	0	0	0	1	0	0	0	0	0	0	0	0	0	1	0	0	0	0	0	0	0	0	0	0	0	0	0	0	0	0	0	0	0	0	1	0
405	OTU_1377	0	0	0	0	0	0	0	0	0	0	0	0	0	0	0	0	0	0	0	0	0	0	0	0	0	0	0	0	0	0	0	0	0	0	0	0	0	0	0	0	0	0	0	1	0	1	0	1
406	OTU_1378	0	0	1	1	0	0	0	0	0	0	0	0	0	0	0	0	0	0	0	0	0	0	0	0	0	0	0	0	0	0	0	0	0	0	0	0	0	0	0	0	0	0	0	0	0	0	0	0
407	OTU_1379	0	0	0	1	0	1	6	12	0	10	0	0	1	5	0	8	8	1	3	8	0	0	0	0	0	17	8	18	8	17	0	0	2	1	1	19	3	22	9	9	0	2	1	0	0	4	4	1
408	OTU_138	4	0	0	0	0	2	1	0	0	1	0	0	0	0	0	0	0	0	0	0	0	0	0	0	0	0	0	0	0	0	0	0	0	0	0	0	0	0	0	1	0	0	0	0	0	0	0	0
409	OTU_1380	0	18	79	0	0	0	0	0	0	2	0	0	0	0	0	0	0	0	0	0	0	0	0	0	0	0	0	0	0	0	0	0	0	0	0	0	0	0	0	0	0	0	0	0	0	0	0	0
410	OTU_1381	1	2	49	0	0	0	0	0	1	0	0	0	0	0	0	0	0	0	0	0	0	0	0	0	0	0	0	0	0	0	1	0	0	0	0	0	0	0	0	0	0	0	0	0	0	0	0	0
411	OTU_1382	0	0	0	2	0	0	0	0	16	1	5	1	0	0	2	1	2	0	0	0	0	0	0	0	1	1	5	5	0	1	2	0	1	1	1	3	0	2	0	0	2	2	13	9	3	1	0	1
412	OTU_1383	0	0	0	0	4	0	0	0	0	2	0	0	0	2	2	0	0	0	0	0	1	4	0	0	0	7	3	6	4	4	1	1	0	1	0	2	4	3	5	10	1	1	0	0	3	0	0	0
413	OTU_1384	0	2	2	3	1	6	4	2	6	1	3	2	1	3	9	1	1	0	0	3	7	4	0	0	0	0	0	0	0	0	8	1	2	5	1	0	0	0	1	0	9	2	0	0	5	0	0	2
414	OTU_1385	0	0	0	0	0	0	0	0	0	0	0	0	0	0	0	0	0	0	0	0	0	0	0	0	0	0	0	0	0	0	0	0	0	0	0	0	0	0	0	0	0	0	0	0	0	0	0	0
415	OTU_1386	2	1	1	3	1	30	25	12	10	18	0	0	0	0	0	0	0	0	0	0	0	0	2	3	1	79	3	9	8	31	2	2	0	0	13	301	61	2050	288	468	11	13	0	2	2	26	2	7
416	OTU_1387	1	0	0	0	0	2	4	3	1	0	0	0	1	0	3	0	1	0	0	0	0	0	0	0	0	0	0	0	0	0	0	0	0	0	0	0	0	0	0	1	0	0	0	0	0	0	0	0
417	OTU_1388	2	8	11	0	0	1	0	0	1	0	0	0	0	0	1	3	0	11	4	0	0	2	1	8	0	11	3	15	20	35	3	2	1	1	3	3	0	1	0	2	4	3	1	0	1	2	3	2
418	OTU_1389	0	2	1	1	16	0	0	0	0	0	0	0	0	0	0	0	0	0	1	0	0	0	0	0	0	0	0	0	0	0	0	0	0	0	0	0	0	0	0	0	0	0	0	0	0	0	0	0
419	OTU_139	0	0	0	0	0	0	0	0	0	0	0	0	0	0	0	0	0	0	0	0	0	0	0	0	1	0	0	0	0	0	0	0	0	0	0	0	0	0	0	0	0	0	0	0	0	0	0	0
420	OTU_1390	0	0	0	0	0	0	0	0	0	1	1	0	1	0	0	35	7	13	10	0	0	0	0	0	1	4	1	3	2	1	5	13	0	8	6	0	0	0	0	1	9	8	9	4	2	1	1	10
421	OTU_1391	0	0	0	0	0	0	0	0	0	0	0	0	0	0	0	0	0	0	0	0	0	14	0	0	0	0	0	0	0	0	0	0	0	0	0	0	0	0	0	0	0	0	0	0	0	0	0	0
422	OTU_1392	1	0	0	0	0	0	0	0	0	0	0	0	0	0	0	0	0	0	0	0	0	0	0	2	0	0	0	0	1	1	2	3	0	0	2	559	72	86	118	478	2	6	0	0	0	0	4	3
423	OTU_1393	1	1	1	0	0	0	2	0	0	0	0	0	0	0	0	0	0	0	0	0	0	0	0	0	0	0	0	0	0	0	0	0	0	0	0	0	0	0	0	0	0	0	0	0	0	0	0	0
424	OTU_1394	0	0	0	0	0	0	1	0	0	0	0	0	0	0	0	0	0	0	0	0	0	0	0	0	0	0	0	0	0	0	0	0	0	0	0	0	0	0	0	0	0	0	0	0	0	0	1	0
425	OTU_1395	1	0	0	0	0	2	1	2	2	1	0	0	0	0	0	0	0	0	0	0	0	1	0	0	0	0	0	0	0	0	0	0	0	0	0	0	0	0	0	0	0	0	0	0	0	0	0	0
426	OTU_1396	0	0	0	0	2	1	0	0	1	1	0	0	0	0	0	5	0	7	1	2	0	0	0	0	0	36	46	49	37	31	2	3	0	1	1	18	2	4	7	8	0	0	1	1	2	0	4	1
427	OTU_1397	3	2	0	1	1	0	0	0	0	0	0	0	0	0	0	0	0	0	0	0	0	0	0	0	0	0	0	0	0	0	0	0	0	0	0	0	0	0	0	1	0	0	0	0	0	0	0	0
428	OTU_1398	0	0	0	0	0	0	0	0	0	0	1	1	1	0	0	0	0	0	0	0	0	0	0	0	0	0	0	0	1	0	0	1	0	0	1	2	0	0	0	0	1	1	1	2	1	0	0	0
429	OTU_1399	0	0	2	3	3	1	0	1	0	4	1	2	3	2	2	22	12	322	15	23	0	2	4	19	2	35	19	33	30	50	8	2	5	7	9	3	0	2	4	2	11	2	4	4	3	4	42	17
430	OTU_14	0	0	0	0	0	0	0	0	0	0	0	0	0	0	4	1	0	0	0	0	0	0	0	0	0	0	0	0	0	0	0	0	0	0	0	0	0	0	0	0	0	0	0	0	0	0	0	0
431	OTU_140	0	0	0	0	0	14	3	9	1	2	0	0	0	0	0	4	1	0	0	2	0	0	0	0	0	0	1	0	0	0	0	0	0	0	0	10	1	0	12	0	0	0	0	0	0	0	0	0
432	OTU_1400	1	0	0	2	1	3	17	45	12	21	21	0	27	5	4	12	1	3	2	2	12	1	2	1	110	2	0	8	2	2	1	0	3	0	10	17	15	105	17	11	0	0	1	4	1	4	2	1
433	OTU_1401	0	0	0	0	0	0	0	0	1	0	0	0	0	0	0	0	0	0	0	0	0	0	0	0	0	0	0	1	1	0	0	0	0	0	0	0	1	0	0	4	0	0	0	0	0	0	0	0
434	OTU_1402	0	0	0	0	0	0	0	0	0	0	0	0	0	0	0	0	0	0	0	0	0	0	0	0	0	0	0	0	0	0	0	0	0	0	0	0	0	0	1	0	1	0	0	0	0	0	0	0
435	OTU_1403	0	0	0	0	0	0	0	0	0	0	0	0	0	0	0	0	0	0	0	0	0	0	0	0	0	0	1	0	0	0	0	0	0	0	0	0	0	0	0	0	0	0	3	0	0	0	0	0
436	OTU_1404	0	0	0	0	0	0	0	0	0	0	0	0	0	0	0	0	0	0	0	0	0	0	0	0	0	0	0	0	0	0	0	0	0	0	0	0	0	0	0	0	0	0	0	0	3	0	0	0
437	OTU_1405	0	0	0	0	0	0	0	0	0	0	0	0	0	0	0	0	0	0	0	0	0	0	1	0	0	0	0	1	1	1	1	0	2	1	0	0	0	0	0	0	1	1	0	0	0	0	0	0
438	OTU_1406	0	0	0	0	0	0	0	0	0	0	0	0	0	1	1	1	1	0	0	0	0	2	0	0	0	0	0	0	0	0	0	0	0	0	0	0	0	0	0	0	0	0	0	0	0	0	0	0
439	OTU_1407	0	0	0	0	0	0	0	0	0	0	0	0	0	0	0	0	0	0	0	0	0	0	0	0	0	0	0	1	0	0	0	0	0	0	0	0	0	0	0	0	0	1	0	0	1	0	1	0
440	OTU_1408	0	0	0	0	0	0	0	0	0	0	0	0	0	0	0	0	0	0	0	0	0	1	0	0	0	0	0	0	0	0	0	0	0	0	0	0	0	0	0	0	0	0	0	0	0	0	1	0
441	OTU_1409	1	0	0	0	1	0	0	0	0	0	0	0	0	0	0	0	0	0	0	0	0	0	0	0	0	0	0	0	0	0	0	0	0	0	0	0	0	0	0	0	0	0	0	0	0	0	0	0
442	OTU_141	1	1	3	0	0	0	0	0	0	0	0	0	0	0	0	0	0	0	0	0	0	0	0	0	0	0	0	0	0	0	0	0	0	0	0	0	0	0	0	0	0	0	0	0	0	0	0	0
443	OTU_1410	0	0	0	0	0	0	0	0	0	0	0	0	0	1	0	0	0	0	0	0	0	0	0	0	0	0	0	0	0	0	0	0	0	0	0	0	0	0	0	0	0	0	0	0	0	0	0	0
444	OTU_1412	0	0	0	0	0	0	0	0	0	0	1	0	0	0	0	0	0	0	0	0	0	0	0	0	0	0	0	0	0	0	0	0	0	0	0	0	0	0	0	0	0	0	0	0	0	0	0	0
445	OTU_1413	0	2	0	2	0	24	61	0	2	1	1	0	0	37	112	0	2	0	0	1	1	33	0	0	0	0	0	0	0	0	0	0	0	0	0	0	0	0	0	0	0	0	0	0	0	0	0	0
446	OTU_1414	0	1	1	0	0	0	0	4	0	0	0	0	0	0	0	0	0	0	0	0	0	0	0	0	0	0	0	0	0	0	0	0	0	0	0	0	0	0	0	0	0	0	0	0	0	0	0	0
447	OTU_1415	0	0	0	0	0	0	0	0	0	0	0	0	0	0	0	1	0	0	0	0	0	0	0	0	0	0	0	0	0	0	0	0	0	0	0	0	0	0	0	0	0	0	0	0	0	0	0	0
448	OTU_1416	0	0	0	0	0	2	0	2	3	0	0	0	0	2	0	1	1	0	0	2	0	0	0	0	1	0	0	1	2	1	1	0	0	0	0	0	1	1	0	1	0	0	0	1	0	1	0	1
449	OTU_1417	0	0	0	1	1	1	0	0	0	0	159	105	19	62	48	1	6	1	19	13	3	3	4	0	2	1	0	0	0	0	17	15	3	10	4	2	2	3	0	3	0	1	2	2	0	6	15	29
450	OTU_1418	0	0	0	0	0	0	3	0	0	0	0	8	5	2	0	3	0	0	0	0	1	0	0	0	0	0	0	0	0	0	0	0	0	0	0	0	0	0	0	0	0	0	0	0	0	0	0	0
451	OTU_1419	1	0	3	0	0	0	0	0	0	0	0	0	0	0	0	0	0	0	0	0	0	0	0	1	2	0	0	0	0	0	1	4	0	1	3	5	2	1	6	0	6	20	3	5	0	0	0	0
452	OTU_142	0	0	0	0	0	0	0	0	0	0	0	0	0	0	0	0	0	0	0	0	0	0	0	0	0	0	0	0	0	0	0	0	0	0	0	0	0	0	0	0	0	2	0	0	0	0	0	0
453	OTU_1420	0	0	0	0	0	27	13	24	6	2	23	21	23	17	11	2	3	0	27	0	4	4	1	3	4	0	2	1	1	1	1	2	3	0	1	7	1	3	1	4	2	3	2	8	14	2	0	5
454	OTU_1421	0	0	0	0	0	0	0	0	0	0	5	7	0	1	3	0	0	0	0	0	0	0	0	0	0	0	0	0	0	0	0	0	0	0	0	0	0	0	0	0	0	0	0	1	0	0	0	0
455	OTU_1422	0	0	0	0	0	0	0	0	0	0	0	0	0	0	0	0	0	0	0	0	0	0	0	0	0	0	0	0	1	0	0	0	0	0	0	0	0	0	0	1	0	0	0	0	2	0	0	1
456	OTU_1423	0	0	1	3	0	0	0	1	1	0	0	0	0	0	0	0	0	0	0	0	0	0	0	0	0	0	0	0	0	0	0	0	0	0	0	0	0	0	0	0	0	0	0	0	0	0	0	0
457	OTU_1424	72	20	46	20	37	16	15	32	16	21	6	28	10	1	11	32	35	41	41	51	2	7	10	2	9	31	20	41	21	77	61	66	31	55	34	80	32	72	96	72	81	43	48	43	34	38	94	70
458	OTU_1425	0	0	0	0	0	0	1	1	2	0	1	0	0	1	2	0	0	0	1	0	1	0	0	0	0	0	0	0	0	0	0	0	0	0	0	0	0	0	1	0	0	0	0	0	0	0	0	0
459	OTU_1426	0	0	0	0	0	0	0	0	0	0	0	0	0	0	0	1	0	0	0	0	0	0	2	0	2	1	5	2	2	0	1	2	4	0	1	1	1	0	1	0	1	1	1	2	1	0	1	3
460	OTU_1427	0	0	0	0	0	0	0	0	0	0	0	0	0	0	5	0	0	0	0	0	0	0	0	0	0	0	0	0	0	0	0	0	0	0	0	0	0	0	0	0	0	0	0	0	0	0	0	0
461	OTU_1428	0	0	1	0	0	0	0	0	0	0	0	0	0	0	0	0	0	0	0	0	0	0	0	0	0	0	0	0	0	0	1	0	0	1	0	0	0	0	0	0	0	0	0	0	0	0	0	0
462	OTU_1429	0	0	0	0	0	0	0	0	0	0	0	0	0	0	0	0	0	0	0	0	0	0	0	0	0	0	7	1	4	4	1	0	0	0	0	0	0	0	0	0	0	0	0	0	0	1	0	0
463	OTU_143	0	0	0	0	0	0	0	0	0	0	0	0	1	1	0	0	0	0	0	0	0	0	0	0	0	0	0	0	0	0	0	0	0	0	0	0	0	0	0	0	0	0	0	0	0	0	0	0
464	OTU_1430	0	0	0	4	0	0	1	0	0	0	0	0	0	0	0	0	0	0	0	0	0	0	0	0	0	0	0	0	0	0	0	0	0	0	0	0	0	0	0	0	0	0	0	0	0	0	0	0
465	OTU_1431	0	1	0	0	0	0	0	0	0	0	0	0	0	0	0	0	0	0	0	0	0	0	0	0	0	0	0	0	0	0	0	0	0	0	0	0	0	0	0	0	0	0	0	0	0	0	0	0
466	OTU_1432	0	0	0	0	0	0	0	0	0	0	0	0	0	0	0	0	0	0	0	3	0	0	0	0	0	0	0	1	0	0	0	0	0	0	0	0	0	0	0	1	0	0	0	0	0	0	0	0
467	OTU_1433	0	0	0	0	0	1	0	0	0	0	0	0	1	1	0	0	0	0	0	0	0	1	0	1	0	1	0	5	1	0	0	2	0	0	0	0	0	0	0	0	0	0	0	0	0	0	0	0
468	OTU_1434	0	1	0	0	0	0	0	0	1	0	0	0	0	0	2	0	4	0	0	0	1	1	0	0	0	0	0	0	0	0	0	0	0	0	0	0	0	0	0	0	0	0	0	0	0	0	0	0
469	OTU_1435	0	0	0	0	0	0	0	0	0	0	0	0	0	0	0	0	0	0	0	0	0	3	0	1	0	0	0	0	0	0	0	0	0	1	0	0	0	0	0	0	0	0	0	0	0	0	0	0
470	OTU_1436	0	0	0	0	0	0	0	0	0	0	0	0	0	0	0	0	0	0	0	0	0	0	0	1	0	0	0	0	0	0	0	0	0	0	0	0	0	0	0	0	0	0	0	0	0	0	0	2
471	OTU_1437	0	0	0	1	3	0	0	0	0	0	1	2	0	0	0	0	0	0	0	6	0	0	0	0	0	0	0	0	0	0	0	0	0	0	0	0	0	0	0	0	0	0	0	0	0	0	0	0
472	OTU_1438	0	0	0	0	0	0	0	1	1	0	0	0	0	0	0	0	1	0	0	1	0	1	0	0	0	0	0	0	0	0	0	0	0	0	0	0	0	0	0	0	0	0	0	0	0	0	0	0
473	OTU_1439	0	0	2	0	0	0	0	0	0	0	0	0	0	0	0	0	0	0	0	0	0	0	0	0	0	1	0	0	1	0	0	0	0	0	0	0	0	0	0	0	0	0	0	0	0	0	0	0
474	OTU_144	0	0	0	0	1	0	0	0	0	1	0	0	0	6	0	0	0	0	0	0	0	0	1	0	0	0	0	0	0	0	0	0	0	0	1	0	0	0	0	0	0	0	0	0	0	0	0	0
475	OTU_1440	0	0	0	0	0	0	0	0	0	0	0	0	0	0	0	0	0	0	0	0	0	0	0	0	0	1	0	5	0	2	0	0	0	0	0	1	0	0	0	0	0	0	0	0	0	0	0	0
476	OTU_1441	0	0	0	0	0	0	0	0	0	0	0	0	0	0	0	0	0	0	0	0	0	0	0	0	0	0	0	0	0	0	0	0	0	0	0	1	0	0	0	0	0	0	0	0	0	0	0	0
477	OTU_1443	0	0	0	0	0	0	0	0	0	0	0	0	0	0	0	0	0	0	2	0	0	0	0	0	0	0	0	0	0	0	0	0	0	0	0	0	0	0	0	0	0	0	0	0	0	0	0	0
478	OTU_1444	0	0	0	0	0	0	0	0	0	1	0	0	0	0	0	0	1	4	2	8	1	4	2	0	0	2	1	2	3	4	0	2	2	0	0	0	0	1	0	0	1	2	0	4	0	1	4	2
479	OTU_1445	0	0	0	0	0	0	0	0	0	0	0	0	0	0	0	0	0	0	0	0	0	0	0	0	0	0	0	0	3	0	0	0	0	0	0	0	1	0	0	0	0	0	0	0	0	0	0	1
480	OTU_1446	0	0	0	1	0	0	0	0	0	0	0	0	0	0	0	0	0	0	0	0	0	0	0	0	0	0	0	0	0	0	0	0	0	0	0	0	0	0	0	0	0	0	0	0	0	0	0	0
481	OTU_1447	0	0	0	0	0	21	0	0	0	0	2	0	0	22	0	0	0	0	2	1	0	30	0	0	0	0	0	0	0	0	0	0	0	0	0	0	0	0	0	0	0	0	0	0	0	0	0	0
482	OTU_1448	0	8	0	0	0	0	2	8	8	0	1	0	1	2	0	2	9	2	1	0	5	1	0	0	0	0	0	0	0	0	0	0	0	0	0	0	0	0	0	0	0	0	0	0	0	0	0	0
483	OTU_1449	0	0	0	0	0	1	3	0	2	6	0	0	0	0	0	4	0	0	0	0	0	0	0	0	0	0	0	0	0	0	0	1	0	0	0	1	0	1	0	2	0	0	0	0	0	0	1	0
484	OTU_145	0	1	1	0	0	0	0	1	0	0	0	0	0	0	0	0	0	0	0	0	0	0	0	0	0	0	0	0	0	0	0	0	0	0	0	0	0	0	0	0	0	0	0	0	0	0	0	0
485	OTU_1450	0	4	0	0	0	0	3	3	6	1	1	0	0	0	3	1	5	0	2	1	1	0	0	0	0	0	0	0	0	0	0	0	0	0	0	0	0	0	0	0	0	0	0	0	0	0	0	0
486	OTU_1451	0	0	0	0	0	2	0	0	0	0	1	7	0	16	0	0	0	0	1	0	1	4	0	3	1	0	0	0	0	0	0	0	0	0	1	0	0	0	0	1	0	1	1	0	0	1	0	0
487	OTU_1452	0	5	0	0	0	2	1	1	0	0	0	0	0	2	2	1	4	0	0	0	0	2	0	0	0	0	0	0	0	0	0	0	0	0	0	0	0	0	0	0	0	0	0	0	0	0	0	0
488	OTU_1453	0	0	0	0	0	0	0	0	0	0	0	0	0	0	0	0	0	0	0	0	0	0	0	0	0	5	6	3	4	2	102	92	72	199	96	0	0	0	0	0	3	11	8	0	1	0	2	0
489	OTU_1454	0	0	0	1	0	0	0	0	0	0	0	0	0	0	0	0	0	0	13	0	0	0	0	0	0	0	0	0	0	0	0	0	0	0	0	0	0	0	0	0	0	0	0	0	0	0	0	0
490	OTU_1455	0	0	0	0	0	0	0	0	0	0	0	0	0	0	0	0	0	0	0	0	0	0	0	0	0	0	0	0	0	0	0	0	0	0	0	0	0	0	0	0	6	0	1	0	0	0	0	0
491	OTU_1456	0	0	0	0	0	0	0	0	0	0	0	0	0	0	0	0	0	0	0	0	0	0	0	0	0	0	1	0	0	4	0	0	0	0	0	0	0	0	0	0	0	0	0	0	0	0	0	0
492	OTU_1457	0	0	0	0	0	0	0	0	0	0	12	11	10	167	0	0	1	2	0	0	0	4	0	0	0	0	0	0	0	0	0	0	0	0	0	0	0	1	0	0	0	0	0	0	0	0	0	0
493	OTU_1458	0	0	0	0	0	0	0	0	0	0	0	4	4	22	0	1	0	0	1	0	0	1	2	0	0	3	0	0	0	0	1	0	0	0	0	1	0	1	0	0	0	0	0	0	0	0	0	2
494	OTU_1459	0	0	0	0	0	0	0	0	0	0	0	0	0	0	0	0	0	0	0	0	0	0	0	0	0	0	0	0	0	0	0	0	0	0	0	3	0	0	0	0	0	0	0	0	0	0	0	0
495	OTU_146	1	0	0	0	0	0	0	0	0	0	0	0	0	0	0	0	0	0	0	0	0	0	0	0	0	0	0	0	0	0	0	0	0	0	0	0	0	0	0	0	0	0	0	0	0	0	0	0
496	OTU_1460	0	0	0	0	0	0	0	0	0	0	0	0	0	0	0	0	0	0	1	0	0	0	0	0	0	0	0	0	0	0	1	1	0	0	0	0	0	0	0	0	0	0	0	0	0	0	8	0
497	OTU_1461	0	0	0	0	0	0	0	0	0	0	0	0	2	0	0	0	0	0	0	0	0	0	0	0	0	0	0	0	0	0	0	0	0	0	0	0	1	0	2	1	0	0	0	0	0	0	0	0
498	OTU_1462	0	0	0	0	0	0	0	0	0	0	0	0	0	0	0	2	0	0	0	0	1	0	0	0	0	0	0	1	0	0	0	0	0	0	0	0	0	0	0	0	0	0	0	0	0	0	1	0
499	OTU_1463	111	30	35	43	62	0	5	3	2	4	0	1	0	0	1	1	0	1	2	0	0	0	0	1	0	1	0	2	2	1	0	0	1	1	0	4	2	0	1	3	0	0	0	0	0	0	1	0
500	OTU_1464	0	0	0	0	0	1	0	0	0	0	0	0	0	0	0	0	0	0	0	0	0	0	0	0	0	0	0	0	0	0	0	0	0	0	0	0	0	0	0	0	0	0	0	0	0	0	0	0
501	OTU_1465	0	0	0	0	0	0	0	0	0	0	0	0	0	0	0	0	0	0	0	0	0	0	0	0	0	0	0	0	0	0	0	0	0	0	0	0	0	0	0	0	0	0	0	0	0	0	0	0
502	OTU_1466	0	1	0	0	1	0	1	0	1	0	0	0	0	0	0	1	0	0	1	0	0	0	0	0	0	0	0	0	0	0	0	0	0	0	0	0	0	0	0	0	0	0	0	1	0	0	0	0
503	OTU_1467	0	0	1	0	0	0	0	0	0	0	0	0	0	0	0	0	0	0	1	0	0	0	0	0	0	0	0	0	0	0	0	0	0	0	0	0	0	0	0	0	0	0	0	0	0	0	0	0
504	OTU_1468	0	0	0	0	0	0	0	0	0	0	0	0	0	0	0	0	0	0	0	0	0	0	0	0	0	0	0	0	0	0	0	0	0	0	0	0	0	0	0	0	0	1	3	0	0	0	0	0
505	OTU_1469	0	0	0	0	0	0	0	1	1	22	1	1	15	20	10	4	0	1	1	1	1	0	1	0	0	0	0	0	2	0	2	0	0	0	1	0	1	0	0	3	1	1	0	1	2	1	0	1
506	OTU_147	0	0	0	0	0	0	0	0	0	0	0	0	0	0	0	0	0	0	0	0	0	0	0	0	0	0	0	0	0	0	0	0	0	0	1	0	0	0	0	0	0	0	0	0	0	0	0	0
507	OTU_1470	0	1	0	0	0	0	0	0	0	0	0	0	0	0	0	0	0	0	0	0	0	0	0	0	0	0	0	0	0	0	0	0	0	0	0	0	0	0	0	0	0	0	0	0	0	0	0	0
508	OTU_1471	0	0	0	0	0	0	0	0	0	0	0	0	0	0	0	0	1	0	1	0	1	0	0	0	0	0	0	0	0	0	0	0	0	0	0	0	0	0	0	0	0	0	0	0	0	0	0	0
509	OTU_1472	0	0	2	0	0	0	0	1	0	0	0	0	0	0	0	0	0	0	0	0	0	0	0	0	0	0	0	0	0	0	0	0	0	0	0	0	0	0	0	0	0	0	0	0	0	0	0	0
510	OTU_1473	5	1	13	3	1	0	0	0	0	0	0	0	0	0	0	0	0	0	0	0	0	0	0	0	0	0	0	0	0	0	0	0	0	0	0	0	0	0	0	0	0	0	0	0	0	0	0	0
511	OTU_1474	0	0	0	0	0	1	0	0	0	0	0	0	0	0	0	0	0	0	0	0	0	0	0	0	0	0	0	0	0	0	0	0	0	0	0	0	0	0	0	0	0	0	0	0	0	0	0	0
512	OTU_1475	0	0	0	1	1	0	4	0	0	0	2	0	0	1	0	26	9	6	24	8	0	1	0	0	0	0	0	1	0	0	0	0	0	0	0	14	0	3	6	10	0	5	0	0	0	1	4	2
513	OTU_1476	1	0	0	0	0	0	0	0	0	0	0	0	1	0	8	0	0	0	0	1	13	8	33	29	24	34	3	3	3	15	1	3	2	6	0	33	0	7	1	2	20	9	2	8	16	6	17	1
514	OTU_1477	0	2	7	0	0	1	0	1	0	0	0	0	1	2	0	0	0	0	1	0	30	53	2	4	0	0	0	0	0	0	1	0	0	0	0	0	0	0	1	0	0	0	0	0	0	0	0	0
515	OTU_1478	0	0	0	0	0	0	1	0	0	0	33	17	134	159	109	4	1	0	1	1	4	2	2	2	0	4	43	4	8	5	242	355	32	124	2499	15	5	15	41	20	12	23	21	1	1	1	4	7
516	OTU_1479	0	0	0	0	0	1	1	2	2	2	0	0	0	0	0	0	0	0	0	0	0	0	0	1	0	0	0	0	0	0	0	0	0	2	0	0	1	0	0	0	0	2	0	2	0	0	0	0
517	OTU_148	0	0	1	0	0	0	0	0	0	0	0	0	0	0	0	0	0	0	0	0	0	0	0	0	0	0	0	0	0	0	0	1	0	0	1	0	0	0	0	0	1	1	0	1	0	0	0	0
518	OTU_1480	0	2	7	3	0	0	0	0	0	0	0	0	1	0	1	0	0	0	0	0	0	0	0	0	0	0	0	0	0	0	0	0	0	0	0	0	0	0	0	0	1	0	0	0	0	0	0	0
519	OTU_1481	116	142	76	6	7	1	33	3	3	2	22	49	46	30	165	1	2	15	21	57	85	2	3	6	0	2	2	21	0	4	2	6	0	0	1	6	0	4	13	9	3	1	2	36	2	9	2	9
520	OTU_1482	0	0	0	0	0	0	0	0	0	0	0	0	0	0	0	0	0	0	0	0	0	0	0	0	0	1	0	0	0	0	0	0	0	0	0	0	0	0	0	0	0	0	0	0	0	1	0	0
521	OTU_1483	0	0	1	9	0	4	1	1	0	4	10	0	3	8	3	4	1	3	6	1	1	6	0	0	0	0	0	0	0	0	0	0	0	0	0	0	0	0	0	0	0	0	0	0	0	0	0	0
522	OTU_1484	0	0	0	0	3	3	0	0	3	1	38	481	8	54	7	3	6	2	2	1	34	212	120	13	352	176	217	44	31	119	41	51	33	51	32	6	7	139	132	12	40	82	30	48	82	6	51	1
523	OTU_1485	0	0	0	0	0	0	0	0	0	0	0	0	0	0	0	0	0	12	0	0	0	0	0	0	0	0	0	0	0	1	0	0	0	0	0	0	0	0	0	0	0	0	0	0	0	0	0	0
524	OTU_1486	23	9	17	6	16	39	46	37	38	24	0	1	0	2	13	4	1	1	6	1	4	14	11	3	7	5	4	5	4	4	17	36	7	8	28	28	11	18	17	19	32	42	27	79	31	4	2	7
525	OTU_1487	0	0	0	0	0	0	0	0	0	0	0	0	0	0	0	0	0	0	0	0	0	0	0	0	0	0	2	0	0	0	0	0	0	0	0	0	0	0	0	0	0	0	1	0	0	0	0	0
526	OTU_1488	0	0	0	0	0	0	0	0	0	0	0	0	0	0	0	3	0	1	0	0	0	1	2	7	0	0	0	0	0	0	0	0	0	0	0	0	0	0	0	0	0	0	0	0	0	1	0	0
527	OTU_1489	0	0	2	0	0	0	0	0	0	0	0	0	0	0	0	0	0	0	0	0	0	0	0	0	0	0	0	0	0	0	0	0	0	0	0	0	0	0	0	0	0	0	0	0	0	0	0	0
528	OTU_149	0	0	1	0	0	3	0	1	0	1	1	0	1	4	5	5	16	69	25	16	0	5	3	1	1	4	6	0	7	3	2	9	85	9	12	6	1	1	0	0	9	10	2	3	3	7	2	11
529	OTU_1490	0	0	0	1	0	0	0	0	0	0	2	0	1	0	0	0	0	0	2	0	1	0	0	0	0	0	0	0	0	0	0	0	0	0	0	0	0	0	0	0	0	0	0	0	0	0	0	0
530	OTU_1491	1	0	0	0	1	0	0	3	0	0	64	100	1	23	4	4	1	3	1	0	0	0	1	10	4	0	2	2	0	5	0	0	0	0	2	211	11	202	11	6	1	2	1	0	1	11	0	2
531	OTU_1492	0	0	0	1	0	0	0	0	0	0	1	0	1	0	0	0	0	0	0	0	0	0	0	0	0	0	0	1	1	0	0	0	0	0	0	0	0	0	0	0	0	0	0	0	0	0	0	0
532	OTU_1493	0	0	0	0	0	0	0	0	0	0	0	0	0	0	0	0	0	0	0	0	0	0	0	0	0	0	0	0	0	0	0	0	0	0	0	0	0	1	0	0	0	0	0	0	2	0	0	0
533	OTU_1494	0	0	0	1	0	0	0	0	0	0	0	0	0	0	0	0	0	0	0	0	0	0	0	0	0	0	0	0	0	0	0	0	0	0	0	0	0	0	0	0	0	0	0	0	0	0	0	0
534	OTU_1495	0	0	0	2	0	0	0	0	0	0	1	0	0	0	1	0	1	0	2	0	0	2	0	0	0	0	0	0	0	0	1	0	0	0	0	0	0	0	0	0	0	0	0	1	0	0	0	0
535	OTU_1496	1	0	1	1	2	0	0	0	0	2	2	0	1	0	1	22	14	105	32	21	0	0	1	0	3	84	41	97	59	107	17	19	6	13	21	2	2	9	1	0	11	14	12	13	15	25	52	116
536	OTU_1497	1	0	0	0	0	0	2	0	0	0	0	0	0	0	0	0	0	0	0	0	0	0	0	0	0	0	0	0	0	0	0	0	0	0	0	0	0	1	0	0	0	0	0	0	0	0	0	0
537	OTU_1498	0	3	0	0	0	1	14	5	9	3	4	12	0	0	7	0	0	0	1	1	0	3	0	0	0	8	6	4	2	1	13	1	0	0	2	0	0	1	0	0	1	1	0	1	2	0	0	0
538	OTU_1499	0	0	0	0	0	2	0	0	0	0	0	0	0	0	0	0	0	0	0	0	0	1	0	0	0	0	0	0	0	0	0	0	0	0	0	0	0	0	0	0	0	0	0	0	0	0	0	0
539	OTU_15	0	0	0	0	0	0	0	0	0	0	0	0	4	0	0	1	0	0	0	0	0	0	0	0	0	0	0	0	0	0	0	0	0	0	0	0	0	0	0	0	0	0	0	0	0	0	0	0
540	OTU_150	5	4	3	0	4	1	1	1	0	0	0	2	0	1	4	0	0	0	0	0	0	0	0	0	0	0	0	0	0	0	0	1	0	0	0	0	0	0	1	0	0	0	1	1	0	0	0	0
541	OTU_1500	0	0	0	0	0	0	0	0	0	0	0	0	0	0	0	0	0	0	0	0	0	0	0	0	0	2	18	4	3	9	0	0	0	1	0	0	0	0	0	0	0	0	0	0	0	0	0	0
542	OTU_1501	118	66	108	67	35	0	0	1	2	1	1	1	0	0	0	1	1	1	0	0	0	0	0	0	0	0	0	0	1	0	4	2	0	0	0	1	0	0	0	0	0	0	0	0	0	0	0	1
543	OTU_1502	0	0	3	0	0	0	0	0	0	0	0	0	0	0	0	0	0	0	0	0	0	0	0	0	0	0	0	0	0	0	0	0	0	0	0	0	0	0	0	0	0	0	0	0	0	0	0	0
544	OTU_1503	0	0	0	0	0	0	0	0	0	0	1	0	0	0	0	0	0	0	0	0	0	0	0	0	0	0	0	0	0	0	0	0	0	0	0	0	0	0	0	0	0	0	0	0	0	0	0	0
545	OTU_1504	2	6	163	1	12	14	3	31	3	23	1	0	0	12	0	1	0	5	0	1	0	0	0	0	0	0	1	5	0	0	3	0	0	0	2	2	2	1	6	0	0	1	3	2	2	2	0	2
546	OTU_1505	0	0	0	0	0	0	0	0	0	0	0	0	0	0	0	0	1	0	0	0	0	0	0	0	0	0	0	0	0	0	0	0	0	0	0	0	0	0	0	0	0	0	0	0	0	0	0	0
547	OTU_1506	1	0	0	0	0	0	0	1	0	0	0	2	0	0	1	65	1	10	3	1	0	0	0	1	2	8	7	74	3	10	4	15	54	11	8	0	0	1	1	2	4	7	5	3	1	5	23	160
548	OTU_1507	0	0	0	0	0	0	0	0	0	0	0	0	0	0	0	0	0	0	0	0	0	0	0	0	0	0	0	0	0	0	0	0	0	0	0	0	0	0	0	1	0	0	0	0	0	0	0	0
549	OTU_1508	0	2	0	0	0	0	0	0	0	0	0	0	0	0	0	0	0	0	0	0	0	0	0	0	0	0	0	0	0	0	0	0	0	0	0	0	0	0	0	0	0	0	0	0	0	0	0	0
550	OTU_1509	0	0	0	0	0	1	1	0	0	0	0	0	0	0	0	0	0	0	0	0	0	0	0	0	0	0	0	0	0	0	0	0	0	0	0	0	0	0	0	0	0	0	0	0	0	0	0	0
551	OTU_151	0	0	0	0	1	1	0	0	0	0	0	0	0	0	0	0	3	0	3	1	0	0	0	0	0	0	0	0	0	0	0	0	1	1	3	1	0	0	0	0	0	0	0	0	0	0	0	1
552	OTU_1510	14	68	7	1	20	2	25	3	40	11	0	0	0	0	0	1	2	0	0	1	0	0	0	0	0	1	0	0	0	0	1	4	0	0	1	0	0	5	0	1	0	1	1	0	0	0	0	1
553	OTU_1511	0	3	0	2	0	0	0	0	0	2	0	0	1	0	0	1	1	36	1	0	0	0	0	0	0	0	0	1	1	0	0	0	0	0	0	0	0	0	0	0	0	1	0	0	0	5	6	2
554	OTU_1512	0	0	0	0	1	0	0	0	1	0	0	0	0	0	0	0	17	0	0	0	0	0	0	0	0	0	0	0	1	1	2	0	0	1	1	0	1	2	3	4	0	0	1	0	0	0	0	1
555	OTU_1513	0	0	0	0	0	20	0	4	0	1	1	0	1	30	3	5	0	0	0	0	0	11	0	0	0	0	0	0	0	0	0	0	0	0	0	0	0	0	0	0	0	0	0	0	0	0	0	0
556	OTU_1514	0	0	0	0	0	0	0	0	0	0	0	0	0	0	0	0	0	0	0	0	0	0	0	0	0	20	11	20	1	16	0	2	0	1	1	0	0	0	0	0	1	2	1	0	0	1	0	0
557	OTU_1515	12	1	0	2	16	11	20	230	21	13	30	16	8	40	119	161	148	17	51	77	5	2	6	14	4	8	12	10	19	5	7	39	21	19	31	21	21	43	27	130	10	43	20	35	27	12	19	33
558	OTU_1516	0	1	0	0	0	0	0	0	0	0	0	0	0	0	0	0	0	0	0	0	0	0	0	0	0	6	8	3	11	7	1	0	3	0	0	3	1	2	10	3	0	0	1	0	1	0	0	0
559	OTU_1517	0	1	0	6	3	1	2	0	0	0	2209	1052	274	278	637	13	12	11	49	4	3	0	0	0	1	15	6	24	3	256	2	9	0	1	0	18	9	16	10	3	1	0	0	1	0	5	0	1
560	OTU_1518	0	0	0	0	0	0	0	2	0	0	0	16	0	0	1	0	0	2	0	0	0	0	0	2	0	1	0	1	0	1	0	1	0	0	2	1	1	0	0	0	3	1	0	0	4	0	0	0
561	OTU_1519	0	0	0	0	0	0	0	0	0	0	0	0	0	0	0	0	0	0	1	8	0	0	1	0	0	0	1	1	1	5	1	1	2	1	2	0	0	0	0	0	0	0	0	0	0	0	0	0
562	OTU_152	0	0	0	0	0	0	0	0	0	0	0	0	0	0	0	1	0	0	1	0	0	0	0	0	0	0	0	0	0	0	0	0	0	0	1	0	0	0	1	0	0	0	0	0	0	0	0	0
563	OTU_1520	0	3	4	7	15	24	7	4	3	115	40	9	18	1	164	37	163	493	222	353	6	22	2	2	0	12	112	20	76	10	6	1	2	8	7	2	5	8	456	5	2	11	8	8	8	12	25	56
564	OTU_1521	0	0	8	0	0	0	0	0	0	0	0	0	0	0	0	0	0	0	0	0	0	0	0	0	0	0	0	0	0	0	0	0	0	0	0	0	0	0	0	0	0	0	0	0	0	0	0	0
565	OTU_1522	0	0	0	0	0	0	0	0	0	0	0	0	0	0	0	0	0	2	0	0	0	0	1	1	0	0	0	0	0	0	0	0	0	0	0	0	0	0	0	0	0	0	0	0	0	0	0	0
566	OTU_1523	0	0	0	0	1	0	1	0	0	0	0	2	1	2	0	0	0	0	0	1	0	2	0	0	0	0	0	0	0	0	0	0	0	0	0	0	0	0	0	0	0	0	0	0	0	0	0	0
567	OTU_1524	0	0	3	1	0	0	4	1	1	1	4	9	114	0	265	15	5	8	15	16	5530	19	1	4	3	1	0	0	0	0	0	1	0	0	0	0	0	0	0	0	0	0	0	0	0	0	1	0
568	OTU_1525	0	0	0	0	0	0	0	0	0	0	0	0	0	0	0	0	0	0	0	0	0	0	0	0	0	0	0	0	0	0	0	0	0	0	0	0	0	0	1	0	0	0	0	0	0	0	0	0
569	OTU_1526	10	2	2	22	3	5	4	7	5	3	78	69	50	55	88	63	15	29	37	39	45	79	79	13	30	11	13	21	9	24	28	20	5	24	16	99	44	108	108	127	36	66	62	36	76	17	90	90
570	OTU_1528	0	0	0	0	0	0	0	0	0	0	0	0	0	0	0	0	0	0	0	0	0	0	0	0	0	0	0	0	0	1	0	0	0	0	0	0	0	0	0	0	0	0	0	0	0	0	0	0
571	OTU_1529	0	0	0	0	0	0	0	0	0	0	0	0	0	0	0	0	0	0	0	0	0	0	0	0	0	0	4	0	0	0	0	0	0	0	1	0	0	0	0	0	0	0	0	0	0	0	0	0
572	OTU_153	0	1	0	0	1	0	0	0	0	2	0	0	0	0	0	0	0	0	0	0	0	0	0	0	0	0	0	0	0	0	0	0	0	0	0	0	2	1	1	1	1	0	1	0	2	0	0	0
573	OTU_1530	0	0	0	0	0	0	0	0	0	0	5	0	0	0	0	0	0	0	0	0	0	0	0	0	0	0	0	0	0	0	0	0	0	0	0	0	0	0	0	0	0	0	0	0	0	0	0	0
574	OTU_1531	0	0	0	0	3	1	4	2	1	1	0	2	0	3	6	1	1	0	0	3	4	3	0	0	0	0	0	0	0	0	0	0	0	0	0	0	0	0	0	0	0	0	0	0	0	0	0	0
575	OTU_1532	242	87	230	107	579	545	594	244	133	631	1	4	1	1	5	25	47	3	8	13	0	4	6	2	3	8	21	20	9	15	17	3	17	10	79	2	8	16	16	127	110	11	9	7	3	7	2	8
576	OTU_1533	0	2	0	2	0	0	0	0	1	3	5	7	4	2	2	43	187	275	30	14	0	0	0	1	0	1	0	1	0	1	1	0	0	24	0	0	0	0	1	1	0	1	0	0	1	1	2	33
577	OTU_1534	0	0	0	0	0	0	0	0	0	0	0	0	0	0	0	0	0	0	0	0	0	0	0	1	0	0	0	0	0	1	0	0	0	0	0	30	3	51	37	14	0	0	0	0	0	0	0	1
578	OTU_1535	0	0	0	0	0	0	0	0	0	0	0	0	0	0	0	0	0	0	0	0	0	0	0	0	0	0	0	0	0	0	0	0	0	0	0	0	0	0	0	0	0	0	0	0	0	0	0	0
579	OTU_1536	0	0	0	0	0	0	0	0	0	0	0	0	1	0	0	0	0	0	0	0	0	0	0	0	0	0	0	0	0	0	0	0	0	0	0	0	0	0	0	0	0	0	0	0	0	0	0	0
580	OTU_1537	0	1	1	0	0	2	2	1	0	0	0	0	0	1	0	0	0	0	0	1	0	0	0	0	0	0	0	0	0	0	0	0	0	0	1	0	0	0	0	0	1	0	0	1	0	0	0	0
581	OTU_1538	9	7	4	4	10	85	42	71	41	62	20	2	10	19	17	38	5	14	27	15	3	5	2	1	2	15	17	19	22	24	20	16	14	17	14	63	25	59	47	27	15	18	14	12	16	10	30	20
582	OTU_1539	0	0	0	0	0	0	0	0	0	0	0	0	0	0	0	0	0	0	0	0	0	0	0	0	0	0	0	0	0	0	0	0	0	0	1	0	0	0	0	0	0	0	0	0	0	0	0	0
583	OTU_154	0	0	0	0	0	0	0	0	0	0	0	0	0	0	0	0	0	1	0	0	0	0	0	0	0	0	0	0	0	0	0	0	0	0	0	0	0	0	0	0	0	0	0	0	0	0	0	0
584	OTU_1540	9	2	2	1	10	5	13	3	2	6	0	0	0	4	0	0	0	0	0	1	0	3	0	1	0	0	1	0	0	0	2	5	3	2	2	12	0	12	2	5	10	7	6	2	3	0	0	0
585	OTU_1541	0	0	0	0	0	0	1	0	0	0	0	0	0	0	0	0	0	0	0	0	0	0	0	0	0	1	0	0	0	0	0	0	0	0	0	14	4	9	29	10	0	2	0	0	0	0	0	0
586	OTU_1542	0	6	0	1	11	13	16	2	7	0	4	4	4	27	16	0	5	0	0	6	6	10	0	0	0	0	0	0	0	0	0	0	0	0	0	0	0	0	0	0	0	0	0	0	0	0	0	0
587	OTU_1543	0	1	0	0	0	1	38	1	3	0	0	0	1	0	42	0	2	0	14	4	17	6	0	0	0	0	0	0	0	0	0	0	0	0	0	0	0	0	0	0	0	0	0	0	0	0	0	0
588	OTU_1544	0	4	0	1	0	2	7	2	3	0	3	0	4	0	6	3	0	4	2	2	2	2	0	0	0	0	0	0	0	0	0	0	0	0	0	0	0	0	0	0	0	0	0	0	0	0	0	0
589	OTU_1545	0	0	0	0	0	0	0	0	0	0	0	0	0	0	0	0	0	0	0	1	0	0	0	0	0	0	0	0	0	0	0	0	0	1	0	0	0	1	0	0	0	0	1	0	0	0	0	0
590	OTU_1546	0	0	1	0	0	0	0	0	0	0	0	1	0	0	0	5	5	3	2	2	0	0	0	0	0	0	0	0	0	0	0	0	0	0	0	0	0	0	0	0	0	0	0	0	0	0	0	0
591	OTU_1547	0	0	0	0	0	0	0	0	0	0	0	0	0	0	0	0	0	0	0	0	0	0	0	0	0	0	0	0	0	0	0	0	0	0	0	0	0	11	0	0	0	0	0	0	0	0	0	0
592	OTU_1548	0	0	0	1	0	0	0	0	0	0	1	0	0	0	0	13	24	86	18	11	0	0	3	1	1	414	253	236	249	448	21	32	9	31	22	2	4	11	1	4	25	29	6	15	19	28	23	82
593	OTU_1549	0	0	0	0	0	0	1	0	0	1	0	0	0	1	0	3	12	12	1	0	0	2	0	0	0	0	0	0	0	0	0	0	0	2	1	0	0	0	0	0	0	0	0	0	0	0	0	0
594	OTU_155	0	0	0	0	0	0	0	0	0	0	0	0	0	3	0	0	0	0	0	1	2	0	0	0	0	0	0	0	0	0	0	0	0	0	0	0	0	0	0	0	0	0	0	0	0	0	0	0
595	OTU_1550	0	0	0	0	0	0	0	0	0	0	0	0	0	0	0	0	0	0	0	0	0	0	0	0	0	0	0	0	0	0	1	2	3	0	0	0	0	0	0	0	0	0	0	0	0	0	1	0
596	OTU_1551	0	3	3	0	0	0	0	2	0	0	0	0	0	0	0	2	0	0	0	0	0	0	0	0	0	0	0	0	0	0	0	0	1	0	0	0	0	0	0	2	0	0	0	0	0	0	1	0
597	OTU_1552	2	0	0	0	0	1	0	0	0	0	0	0	0	3	0	0	0	0	0	0	0	0	0	0	0	0	0	0	0	0	0	0	0	0	0	0	0	0	0	0	2	6	0	0	0	0	0	0
598	OTU_1553	0	0	0	0	0	0	0	0	0	0	0	0	0	0	0	0	0	0	0	0	0	0	0	0	0	0	0	0	0	0	0	0	0	0	0	0	0	0	0	0	0	0	0	0	0	0	0	0
599	OTU_1554	0	0	0	0	0	0	0	0	0	0	0	0	0	0	0	0	0	0	0	0	0	0	0	0	0	0	0	0	0	0	0	0	0	0	0	0	0	0	0	0	0	0	0	0	0	0	0	0
600	OTU_1555	0	2	0	0	0	0	0	0	0	1	6	1	1	1	1	90	91	184	52	44	1	1	2	0	0	16	8	20	30	9	2	1	0	0	0	0	1	0	1	0	0	0	1	0	1	1	7	20
601	OTU_1556	3	1	0	35	6	10	1	58	71	2	0	2	0	1	0	1	3	14	0	0	0	3	0	1	0	0	1	3	0	0	1	1	1	2	9	2	0	3	9	11	0	0	4	1	7	0	0	2
602	OTU_1557	0	0	0	0	0	0	0	0	0	0	0	0	0	0	0	0	0	0	0	0	0	0	0	0	0	0	0	0	0	0	0	0	1	0	0	0	0	0	0	0	0	0	0	0	0	0	0	0
603	OTU_1559	33	42	41	26	31	52	40	30	41	36	0	0	0	1	0	1	2	0	0	0	0	1	0	1	0	0	1	0	2	0	0	0	0	0	0	8	2	10	12	4	0	0	0	0	2	0	0	0
604	OTU_156	0	0	0	0	0	0	0	1	0	0	0	0	0	0	0	0	0	0	0	0	0	0	0	0	0	0	0	0	0	0	0	0	0	0	0	0	0	0	0	0	0	0	0	0	0	0	0	0
605	OTU_1560	0	0	0	0	1	0	0	0	0	0	0	0	0	0	0	0	0	0	0	0	0	0	0	0	0	0	0	0	0	0	0	0	0	0	0	0	0	0	0	0	0	0	0	0	0	0	0	0
606	OTU_1562	0	0	0	0	0	0	0	0	0	0	0	0	0	0	0	0	0	0	0	0	0	0	0	0	0	2	0	0	0	1	0	0	0	0	0	0	0	0	0	0	0	0	0	0	0	0	0	0
607	OTU_1563	0	0	1	0	0	0	0	0	0	0	0	0	0	0	0	1	0	0	0	1	0	0	0	0	0	0	0	0	0	1	0	0	0	1	0	0	0	0	0	0	0	0	0	0	0	1	0	1
608	OTU_1564	0	0	5	0	0	0	0	0	0	0	20	2	7	4	18	3	0	1	3	0	2	4	8	3	0	0	0	1	0	0	1	0	0	0	1	0	0	0	0	0	1	0	5	0	1	0	0	1
609	OTU_1565	2	1	3	0	0	2	0	0	0	0	0	7	0	3	0	2	2	0	3	1	0	1	0	0	1	0	1	0	0	0	1	6	1	0	1	0	0	1	1	0	0	1	1	4	0	0	2	0
610	OTU_1566	0	0	0	0	0	5	0	0	0	0	0	0	0	6	0	0	0	0	1	0	0	9	0	0	0	0	0	0	0	0	0	0	0	0	0	0	0	0	0	0	0	0	0	0	0	0	0	0
611	OTU_1567	0	0	0	0	0	0	0	0	0	0	0	0	0	0	0	0	0	0	0	0	0	0	0	0	0	0	1	0	0	0	0	0	0	0	0	0	0	0	0	0	0	0	0	8	0	0	0	0
612	OTU_1568	0	0	0	0	0	0	0	0	0	0	7	0	6	0	0	2	2	3	4	0	0	0	0	0	0	0	1	0	0	0	0	0	0	0	0	0	1	0	0	0	0	0	0	0	0	0	0	1
613	OTU_1569	0	0	1	0	0	0	0	0	0	1	0	0	0	0	0	0	0	1	2	1	0	0	0	0	0	0	0	0	0	0	0	0	0	0	0	1	0	0	0	1	0	0	0	0	0	0	1	0
614	OTU_1570	2	0	1	1	3	0	0	0	0	3	4	0	0	0	0	0	0	0	0	0	0	2	2	0	1	0	0	1	1	0	5	8	6	1	0	0	1	0	0	0	18	21	3	7	8	0	0	0
615	OTU_1571	2	0	12	2	2	1	0	0	1	3	1	3	1	0	5	4	4	90	17	11	0	0	1	2	1	8	22	72	19	16	8	12	13	28	11	0	2	1	1	1	34	5	48	9	7	7	5	7
616	OTU_1572	0	0	0	0	0	0	0	0	0	0	0	0	0	0	0	0	0	0	0	0	0	0	0	0	0	0	0	0	0	0	0	0	0	0	0	0	0	0	0	0	0	0	0	0	0	0	0	0
617	OTU_1573	0	0	0	0	0	0	0	0	0	0	0	2	0	0	0	0	0	0	0	0	0	0	0	0	0	0	0	0	0	0	0	0	0	0	0	0	0	0	0	0	0	0	0	0	0	0	0	0
618	OTU_1574	0	0	0	1	0	0	0	0	0	0	0	0	0	0	0	0	0	0	0	0	0	0	0	0	0	0	0	0	0	0	0	0	0	0	0	0	0	0	0	0	0	0	0	0	0	0	0	0
619	OTU_1575	0	0	0	0	0	0	0	0	0	0	0	0	0	1	0	0	1	0	0	0	0	0	0	0	0	0	0	0	0	0	0	0	0	0	0	0	0	0	0	0	0	0	0	0	0	0	1	0
620	OTU_1576	0	0	0	0	0	0	0	0	0	7	0	0	0	0	0	0	1	3	0	0	0	1	0	0	0	0	0	0	0	0	0	0	0	0	0	0	0	0	0	0	0	0	0	0	0	0	0	0
621	OTU_1577	0	0	0	0	0	0	0	0	1	0	0	0	0	0	0	0	0	0	1	0	0	1	0	0	0	0	0	0	0	0	0	0	0	0	0	0	0	0	0	0	0	0	0	0	0	0	0	0
622	OTU_1578	0	0	0	0	0	0	0	0	4	0	0	0	0	0	0	0	0	0	0	0	0	0	0	0	0	0	0	0	0	0	0	0	0	0	0	0	0	0	0	0	0	0	0	0	0	0	0	0
623	OTU_1579	0	0	2	1	0	0	0	1	0	0	2	0	0	0	2	44	1	2	0	1	0	0	0	0	1	3	7	27	10	3	3	0	1	4	1	0	1	0	8	0	2	5	7	4	8	3	404	2
624	OTU_158	0	0	0	0	0	0	0	0	12	0	0	0	0	0	0	1	0	0	1	1	0	0	0	0	0	0	0	0	0	0	0	0	0	0	0	0	0	0	0	0	0	0	0	0	0	1	0	0
625	OTU_1580	0	1	0	0	0	0	0	0	0	0	5	4	16	0	25	17	10	1	9	3	16	3	4	0	0	0	0	0	0	0	2	3	2	1	0	0	0	0	0	1	0	0	1	1	1	15	0	7
626	OTU_1581	1	0	0	0	0	0	0	0	0	0	0	0	0	0	0	0	0	0	0	0	0	0	0	0	0	0	0	0	0	0	0	0	0	0	0	0	0	0	1	0	0	0	0	0	0	0	0	0
627	OTU_1582	1	11	16	4	9	15	22	60	23	40	0	0	0	0	0	1	1	3	2	1	0	0	0	1	0	0	1	3	2	2	2	2	0	3	6	0	2	1	2	3	4	10	1	9	1	0	1	1
628	OTU_1583	0	0	0	0	0	0	0	0	0	0	0	0	0	0	0	0	0	0	0	0	0	0	0	0	0	0	0	0	0	0	0	0	0	0	1	0	0	0	0	0	0	0	1	0	0	0	0	0
629	OTU_1584	1	0	0	0	0	0	0	0	0	0	0	0	0	0	0	1	2	3	6	3	0	0	0	0	0	0	0	0	0	0	0	0	0	0	0	0	0	0	0	2	0	0	0	0	0	0	0	0
630	OTU_1585	0	0	0	0	0	0	0	1	1	0	4	3	1	2	1	116	4	36	10	19	2	2	0	1	0	0	4	1	1	1	1	0	0	1	3	0	1	2	1	3	0	1	0	0	0	1	2	6
631	OTU_1586	0	0	0	0	0	0	0	0	0	0	1	1	0	4	7	12	0	2	4	3	0	0	1	0	1	0	0	0	0	0	1	0	0	0	0	0	0	0	1	0	0	0	0	0	0	1	15	4
632	OTU_1587	0	0	0	0	0	0	0	0	0	1	0	2	0	0	2	38	0	5	0	2	0	0	0	0	2	9	4	7	19	3	7	3	8	6	1	0	0	0	0	0	54	5	2	6	1	0	6	1
633	OTU_1589	1	0	0	0	0	0	0	0	0	0	0	0	0	0	0	0	0	0	0	0	0	0	0	0	0	0	0	0	0	0	0	0	0	0	0	0	0	0	0	0	0	0	0	0	0	0	0	0
634	OTU_159	1	0	1	0	0	0	0	2	0	0	0	0	0	0	0	0	0	0	0	0	0	0	0	0	0	0	1	0	0	0	0	0	0	0	0	0	0	0	0	0	0	0	0	0	0	0	0	0
635	OTU_1590	0	0	0	0	0	0	0	0	0	0	0	0	0	0	0	0	0	0	0	0	0	0	0	0	1	0	0	0	1	0	0	0	0	0	0	0	0	0	0	0	0	0	0	0	0	0	0	0
636	OTU_1591	0	0	1	1	1	5	0	1	1	0	1	8	0	0	0	0	1	0	0	0	0	0	4	0	0	0	1	0	1	0	0	2	0	0	0	2	0	0	0	3	0	1	0	0	0	0	0	0
637	OTU_1592	0	0	0	0	0	0	0	0	0	0	0	0	0	0	0	0	0	0	0	0	0	0	0	0	0	0	0	0	0	0	1	0	0	0	0	1	0	1	0	0	0	0	0	0	0	0	0	0
638	OTU_1594	0	0	0	1	0	0	0	0	0	0	0	0	0	0	0	0	0	0	0	0	0	0	0	0	0	1	0	0	0	0	4	11	4	7	8	7	1	13	15	11	11	18	6	5	4	0	0	0
639	OTU_1595	0	0	0	0	0	8	4	7	1	7	29	35	2	38	14	0	2	1	2	0	9	12	11	2	2	0	0	1	0	0	0	0	0	0	0	2	0	0	0	0	0	0	0	0	0	0	0	1
640	OTU_1596	0	0	0	0	0	0	0	0	0	0	0	0	0	0	0	0	0	0	0	0	0	0	0	0	0	0	0	0	0	0	0	0	0	0	0	2	0	7	1	0	0	0	0	0	0	0	0	0
641	OTU_1597	0	0	0	0	0	0	0	0	8	2	0	0	0	0	0	0	0	0	0	0	0	0	0	0	0	0	0	0	1	0	0	1	0	3	4	0	0	0	0	1	1	1	2	0	0	0	0	1
642	OTU_1598	0	0	43	0	8	2	0	0	0	0	0	4	9	4	48	1	0	0	1	3	366	174	243	48	74	3	10	0	4	3	9	0	5	0	6	217	265	191	256	144	14	6	16	0	10	4	6	2
643	OTU_1599	4	136	18	6	7	0	0	1	0	0	1	0	0	0	0	0	0	0	0	0	0	0	0	0	0	0	0	0	0	0	0	0	0	0	0	0	0	0	0	0	0	0	0	0	0	0	0	0
644	OTU_16	0	0	0	0	0	1	0	0	0	0	0	0	0	14	3	0	0	0	0	0	0	0	0	0	0	0	0	0	0	0	0	0	0	0	0	0	0	0	0	0	0	0	0	0	0	0	0	0
645	OTU_160	0	0	0	0	1	0	0	0	0	0	0	0	0	12	0	1	1	0	0	5	0	0	1	0	0	4	1	0	1	7	0	0	0	0	1	3	6	6	15	5	0	0	0	0	0	0	1	0
646	OTU_1600	0	1	3	0	2	1	0	0	0	0	0	2	0	1	0	0	1	7	3	51	0	0	0	0	0	0	1	2	3	2	0	0	1	0	0	1	0	0	0	0	0	0	0	0	0	0	0	0
647	OTU_1601	0	0	0	0	0	0	0	0	0	0	0	0	0	1	0	0	0	0	0	2	0	0	0	0	0	0	0	5	0	0	1	0	0	0	0	0	0	0	0	0	0	0	0	0	0	0	0	0
648	OTU_1602	0	0	0	0	0	1	1	0	0	0	1	0	1	0	1	0	0	0	0	0	1	0	0	0	0	0	0	0	0	0	0	0	0	0	0	0	0	0	0	0	0	0	0	0	0	0	0	0
649	OTU_1603	0	16	0	0	0	3	2	0	15	0	0	0	0	4	4	3	7	2	7	1	1	9	0	0	0	0	0	0	0	0	0	0	0	0	0	0	0	0	0	0	0	0	0	0	0	0	0	0
650	OTU_1604	0	0	0	0	0	0	0	0	0	0	0	0	0	0	0	0	0	0	0	0	0	0	0	0	0	0	0	0	0	0	0	0	1	0	0	0	0	0	0	0	0	2	0	0	0	0	0	0
651	OTU_1605	0	0	0	1	0	0	1	1	0	0	0	0	0	4	0	1	1	1	0	0	0	0	0	0	0	0	0	0	0	0	0	0	0	0	0	0	0	0	0	0	1	0	0	0	0	0	0	0
652	OTU_1606	0	0	0	0	0	0	0	0	0	0	0	0	0	0	0	1	2	0	2	0	0	0	0	0	0	0	0	0	0	0	0	0	0	0	0	0	0	0	0	0	0	0	0	1	0	1	0	0
653	OTU_1607	0	1	0	0	1	0	0	0	0	0	4	0	0	2	2	8	14	62	18	35	5	9	11	6	2	30	47	31	47	100	11	14	8	10	16	1	1	6	1	0	8	14	8	8	9	8	39	44
654	OTU_1608	0	0	0	0	2	3	66	6	15	10	20	6	7	25	58	1	0	0	0	0	10	47	36	13	5	6	23	14	1497	14	17	5	12	4	2	1	23	4	21	3	0	1	3	1	22	0	1	0
655	OTU_1609	0	0	0	0	0	0	0	0	0	0	0	0	0	0	0	0	0	0	0	0	0	0	0	0	0	0	0	0	0	0	0	0	0	0	0	0	0	0	0	0	0	0	0	0	0	0	0	0
656	OTU_161	0	0	0	0	0	0	0	0	0	0	0	0	0	0	0	0	0	0	0	0	0	0	0	0	0	0	0	0	0	0	0	1	0	0	0	0	0	0	0	0	0	1	0	0	0	0	0	0
657	OTU_1610	0	0	0	0	0	0	0	0	13	0	0	0	0	0	0	0	0	0	0	0	0	0	0	0	0	1	0	0	0	0	0	0	0	0	0	0	0	0	0	0	0	0	0	0	0	0	0	0
658	OTU_1611	0	0	0	0	0	0	0	0	0	0	0	0	0	0	0	0	0	0	0	0	0	0	0	0	0	1	0	0	0	0	0	0	0	0	0	0	0	0	0	0	0	0	0	0	0	0	0	0
659	OTU_1612	0	0	0	0	0	0	0	0	0	0	0	0	1	0	0	0	0	0	0	0	0	0	0	0	0	0	0	0	0	0	0	0	0	0	0	0	0	0	0	0	0	0	0	0	0	0	0	0
660	OTU_1614	0	0	0	0	0	0	0	0	0	0	0	0	0	0	0	0	0	0	0	0	0	0	0	0	0	0	0	0	0	0	0	0	0	0	0	0	0	0	0	0	0	0	0	0	0	0	0	0
661	OTU_1615	0	3	1	7	0	1	0	1	0	2	0	1	1	1	3	48	146	209	29	22	1	14	9	2	1	0	0	0	0	0	0	0	0	0	0	0	0	0	0	0	0	0	0	1	1	0	0	15
662	OTU_1617	0	0	0	0	0	0	0	0	0	0	0	0	0	0	0	0	0	0	0	0	0	0	0	0	0	0	0	0	0	0	1	0	0	0	0	0	0	0	0	0	0	0	0	0	0	0	0	0
663	OTU_1618	39	30	75	10	5	4	1	2	1	3	656	213	409	48	45	8	8	7	7	1	7	11	11	0	10	2	3	2	1	3	15	27	24	11	26	1	1	2	2	4	104	102	46	41	53	2	4	5
664	OTU_1620	0	0	0	0	0	0	0	0	2	4	0	0	0	0	0	0	0	0	0	0	0	0	0	0	0	4	0	1	1	0	0	0	2	31	1	0	0	0	0	0	0	0	1	0	0	0	0	0
665	OTU_1621	2	13	9	2	3	1	3	8	4	0	1	0	0	1	0	9	7	0	4	1	3	8	1	3	0	0	0	0	0	1	0	0	1	0	0	2	0	7	1	1	1	0	0	0	0	0	0	1
666	OTU_1622	1	2	6	0	0	1	0	1	0	0	2	15	2	5	41	0	0	8	0	0	38	13	35	18	20	4	8	4	8	6	118	28	62	11	79	5	12	6	12	7	916	1288	494	321	364	2	4	6
667	OTU_1623	0	0	0	0	0	0	0	0	0	1	0	0	0	0	0	0	0	0	0	0	0	0	0	0	0	1	0	2	0	1	0	0	0	0	0	0	0	0	0	0	0	0	0	0	0	0	0	0
668	OTU_1624	0	0	0	0	0	0	0	0	0	0	0	0	6	0	0	0	1	0	0	0	0	1	0	0	1	0	0	0	0	0	0	0	0	0	0	0	0	0	1	0	0	0	0	1	0	0	1	0
669	OTU_1625	1	0	0	1	0	0	0	0	0	0	0	0	0	0	0	0	0	0	0	0	0	0	2	0	1	0	0	1	2	0	24	9	8	10	21	2	0	0	0	0	6	9	1	12	0	0	0	0
670	OTU_1626	0	0	0	0	0	0	0	0	0	0	0	0	0	0	0	0	1	0	0	1	0	0	0	0	0	1	0	0	13	0	1	1	0	0	0	0	0	0	0	1	0	0	1	0	2	0	0	0
671	OTU_1627	0	0	0	0	0	0	0	0	0	0	0	0	0	0	0	0	0	2	0	0	0	0	0	0	0	1	0	3	4	5	0	0	0	0	0	0	0	0	0	0	0	0	0	0	0	1	0	0
672	OTU_1628	0	135	103	7	6	450	605	293	77	569	1	0	1	2	5	0	2	3	0	1	1	0	0	0	0	0	0	0	0	1	0	0	0	0	0	0	0	129	28	0	0	0	0	0	0	3	1	0
673	OTU_1629	2	0	0	0	0	0	0	0	0	0	2	0	0	0	0	0	0	0	0	0	0	0	0	0	0	0	0	0	0	0	0	0	0	0	0	0	0	0	2	0	0	0	0	0	0	0	0	0
674	OTU_163	2	0	0	2	9	0	0	1	0	0	19	16	78	11	4	0	2	0	1	4	1	1	1	0	1	0	0	0	0	0	0	0	0	0	0	0	0	0	0	0	0	0	0	0	0	0	0	0
675	OTU_1630	0	0	0	0	0	0	0	0	0	0	0	0	0	0	0	0	0	0	0	0	0	0	0	0	0	0	0	0	0	0	0	0	0	0	0	1	0	1	0	0	0	0	0	1	0	1	0	0
676	OTU_1631	0	4	11	3	6	0	0	1	1	1	8	8	5	1	3	131	604	276	184	130	1	0	0	1	0	5	3	4	4	1	0	0	0	0	0	0	0	0	0	2	0	1	4	1	0	8	28	98
677	OTU_1632	0	0	0	0	0	0	0	0	0	0	0	0	0	0	0	0	0	1	0	0	0	0	0	0	0	2	0	0	0	0	0	0	0	0	0	0	0	0	0	0	0	0	0	0	0	0	0	0
678	OTU_1633	0	0	0	0	0	0	0	0	0	0	0	0	0	1	1	5	1	2	0	0	0	0	0	0	0	0	1	1	0	0	0	1	0	0	0	0	0	0	0	0	0	0	0	0	0	0	1	0
679	OTU_1634	0	11	0	0	0	0	0	0	0	0	0	0	0	0	0	0	0	0	0	0	0	0	0	0	0	0	0	0	0	0	0	0	0	0	0	0	0	0	0	0	0	0	0	0	0	0	0	0
680	OTU_1635	0	1	0	0	0	0	0	0	0	0	0	0	0	0	0	0	0	0	0	0	0	0	0	0	0	0	0	0	0	0	0	0	0	0	0	0	0	0	0	0	0	0	0	0	0	0	0	0
681	OTU_1636	0	0	0	0	0	0	0	0	0	0	0	0	0	0	0	0	0	0	0	0	0	0	0	0	0	0	1	0	0	0	0	0	0	0	0	0	0	0	0	0	0	0	0	0	0	0	0	0
682	OTU_1637	0	0	0	0	0	0	0	0	0	0	0	0	0	0	0	0	0	0	0	0	0	0	0	0	0	0	0	0	0	0	0	0	0	0	0	1	0	0	0	0	0	0	0	0	0	0	0	0
683	OTU_1639	0	1	0	0	0	2	0	0	0	0	0	0	0	0	0	0	1	0	0	0	0	0	0	0	0	0	0	0	0	0	0	0	0	0	0	0	0	0	0	0	0	0	0	0	0	0	0	0
684	OTU_164	0	0	0	0	0	0	0	0	5	0	3	3	127	0	3	0	0	2	0	0	4	9	2	0	0	0	0	0	0	0	0	0	0	0	0	0	0	0	0	0	0	0	0	1	0	0	0	0
685	OTU_1641	0	0	0	0	0	0	0	1	0	2	0	1	0	0	0	0	0	0	0	0	0	0	0	0	0	0	2	0	0	0	0	0	1	0	1	0	0	0	0	0	0	0	0	0	0	0	0	0
686	OTU_1642	0	0	0	2	0	0	0	0	0	0	0	1	0	0	0	0	1	0	0	0	0	0	0	0	0	0	0	0	0	0	0	0	0	0	0	0	0	0	0	0	0	0	0	0	0	0	0	0
687	OTU_1644	0	0	0	0	0	0	0	0	0	0	0	0	5	0	0	0	0	0	0	0	0	1	0	0	2	0	0	0	0	0	0	0	0	0	0	0	0	0	0	0	0	0	0	0	0	0	0	0
688	OTU_1645	0	0	0	0	0	0	0	0	0	0	0	0	0	0	0	0	0	0	0	0	0	0	0	0	0	0	0	0	0	0	0	0	0	0	0	0	0	0	1	0	0	0	0	0	0	0	0	0
689	OTU_1646	0	0	0	0	0	0	0	1	0	0	0	0	0	0	0	0	0	0	0	0	0	0	0	0	0	0	0	0	0	0	0	0	0	0	0	0	0	0	0	0	0	0	0	0	0	0	0	0
690	OTU_1647	0	0	0	0	0	0	0	0	0	2	1	0	0	0	0	0	3	204	21	0	0	0	0	0	0	0	0	0	0	0	0	0	0	0	0	0	0	0	0	0	0	0	0	1	1	0	0	0
691	OTU_1648	0	0	0	0	0	0	0	0	0	0	0	0	0	0	0	0	0	0	0	0	0	0	0	0	0	0	0	0	1	0	0	0	0	0	0	0	1	3	6	0	0	0	0	0	2	0	0	0
692	OTU_1649	0	1	1	14	2	0	1	6	0	0	19	11	8	1	1	4	0	1	17	5	10	0	0	0	0	0	0	0	0	0	0	0	0	0	0	0	0	0	0	0	0	0	0	0	0	0	0	0
693	OTU_165	1	0	0	0	0	0	0	0	0	0	0	0	0	0	0	0	0	0	0	0	0	0	0	0	0	0	0	0	0	0	0	0	0	0	0	0	0	0	0	0	0	0	0	0	1	0	0	0
694	OTU_1650	0	0	0	5	5	4	0	1	0	3	0	0	0	0	0	0	0	0	0	0	0	0	0	0	0	1	0	0	0	0	0	3	0	0	0	4	0	3	2	1	1	0	0	0	0	0	1	2
695	OTU_1651	0	0	0	0	0	0	0	0	0	0	0	0	0	0	0	0	0	0	0	0	0	19	0	0	0	0	0	0	0	0	0	0	0	0	0	0	0	0	0	0	0	0	0	0	0	0	0	0
696	OTU_1652	0	0	0	0	0	1	0	2	0	0	0	0	0	0	4	1	1	0	0	4	0	0	0	0	0	0	0	0	0	0	0	0	0	0	0	0	0	0	0	0	0	0	0	0	0	1	2	0
697	OTU_1653	0	1	0	1	0	0	0	0	0	0	0	0	0	0	1	0	1	0	2	1	2	2	0	0	0	0	0	0	0	0	0	0	0	0	0	0	0	0	1	1	0	0	0	0	0	0	0	0
698	OTU_1654	0	0	2	0	0	0	2	1	0	0	0	0	0	0	0	0	0	0	0	0	0	0	0	0	0	1	0	0	0	0	1	0	1	0	0	0	0	0	1	0	0	0	0	0	0	0	0	0
699	OTU_1655	0	0	0	0	0	8	0	0	0	1	0	0	0	0	0	0	0	0	0	0	0	0	0	0	0	0	0	0	0	0	0	0	0	0	0	0	0	0	0	0	0	0	0	0	0	0	0	0
700	OTU_1656	0	0	0	0	0	0	0	8	0	6	0	0	0	0	0	0	0	0	0	0	0	0	0	0	0	0	0	0	0	0	0	0	0	0	0	0	0	0	0	0	0	0	0	0	0	0	0	0
701	OTU_1657	0	0	0	0	0	0	3	0	0	0	0	0	0	0	0	0	0	0	0	0	0	0	0	0	0	0	0	0	0	1	0	0	0	0	0	0	0	0	0	0	0	0	0	0	0	0	3	1
702	OTU_1658	0	0	0	0	0	0	0	0	0	0	0	0	0	0	0	0	0	0	0	0	0	0	0	0	0	0	0	0	0	0	0	0	0	0	0	3	0	0	0	0	0	0	0	0	0	0	0	0
703	OTU_1659	0	0	0	0	0	0	0	0	0	0	2	0	0	0	0	0	0	0	0	0	0	0	0	0	0	0	0	0	0	0	0	0	0	0	0	0	0	0	0	0	0	2	0	0	0	0	0	0
704	OTU_166	1	0	1	0	0	1	0	1	0	0	0	0	0	0	0	0	0	0	0	0	0	0	0	0	0	0	0	0	0	0	0	0	0	0	1	0	0	0	0	0	0	0	0	0	0	0	0	0
705	OTU_1660	0	0	0	0	0	0	0	9	0	0	0	0	0	0	0	0	0	0	0	0	0	0	0	0	0	0	0	0	0	0	0	0	0	0	0	0	0	0	0	0	0	0	0	0	0	0	0	0
706	OTU_1661	0	0	0	0	0	0	0	0	0	0	0	0	0	0	0	0	0	0	0	0	0	0	0	0	0	1	1	0	0	0	0	0	0	0	0	0	0	0	0	0	1	0	1	0	0	0	0	0
707	OTU_1662	0	0	0	0	0	0	0	0	0	0	0	0	0	0	0	0	0	0	0	0	0	0	0	0	0	2	1	0	0	0	15	16	12	31	20	0	0	0	3	0	2	2	0	0	0	0	0	0
708	OTU_1663	0	0	0	0	0	0	0	0	0	0	0	0	0	0	0	0	0	0	0	0	0	0	0	0	0	0	0	0	0	0	0	0	0	0	0	0	0	0	0	0	0	0	0	0	0	0	1	1
709	OTU_1664	0	0	0	0	0	0	0	0	0	0	0	0	0	0	0	0	0	0	0	0	0	0	0	0	0	0	0	0	0	0	0	0	0	0	0	0	0	0	0	0	0	0	0	0	0	0	0	0
710	OTU_1665	0	0	0	0	0	0	0	0	0	0	0	4	0	0	1	0	0	0	0	0	0	0	0	0	0	0	0	0	0	0	0	0	0	0	0	0	0	0	0	0	0	0	0	0	0	0	0	0
711	OTU_1666	0	0	0	0	0	0	0	0	0	0	0	0	0	0	0	0	0	0	0	0	0	0	0	0	0	2	0	0	0	1	0	1	0	0	0	1	0	1	0	0	0	0	1	0	0	0	0	0
712	OTU_1667	0	0	5	1	0	0	0	0	0	0	1	0	0	0	0	0	0	5	0	0	1	0	0	1	0	3	0	0	0	1	7	11	0	1	3	0	0	0	0	0	2	3	1	0	0	0	1	6
713	OTU_1669	0	0	0	0	0	0	0	0	1	0	0	0	0	0	0	0	2	0	0	0	0	0	0	0	0	0	0	0	0	0	0	0	0	0	0	0	0	0	0	0	0	0	0	0	0	0	0	0
714	OTU_167	0	0	0	0	0	0	0	0	0	0	0	0	0	0	0	0	1	0	0	0	0	0	0	0	0	0	0	0	0	0	0	0	0	0	0	0	0	0	0	0	0	0	0	0	0	0	0	0
715	OTU_1670	0	0	0	0	0	0	0	0	0	0	0	0	0	0	0	0	0	0	0	0	0	0	0	0	0	0	0	0	0	0	0	0	0	0	0	0	0	0	0	0	0	0	0	0	0	0	0	0
716	OTU_1671	0	0	0	0	4	0	0	0	0	0	0	0	0	0	0	0	0	0	0	0	0	0	0	0	0	0	0	0	0	0	0	0	0	0	0	0	0	0	0	0	0	0	0	0	0	0	0	0
717	OTU_1672	0	1	0	0	0	0	1	1	1	0	1	0	0	1	0	0	2	0	0	1	0	1	0	0	0	0	0	0	0	0	0	0	0	0	0	0	0	0	0	0	0	0	0	0	0	0	0	0
718	OTU_1673	0	0	0	0	0	0	0	0	0	0	1	0	0	0	0	1	0	5	1	0	0	0	0	0	0	3	4	3	9	0	2	3	2	1	1	0	0	0	0	0	0	0	2	4	0	0	8	11
719	OTU_1674	0	0	0	0	0	0	0	0	0	1	0	0	0	0	0	0	0	0	0	0	0	0	0	0	0	0	0	0	0	0	0	0	0	0	0	1	0	0	0	0	0	0	0	0	0	0	0	0
720	OTU_1675	0	0	0	0	1	0	0	0	0	0	10	37	0	1	3	0	1	0	0	1	0	2	1	1	4	0	0	0	0	0	0	0	0	0	0	0	0	0	0	0	0	0	0	1	0	0	0	0
721	OTU_1676	0	0	0	0	0	0	0	0	0	0	1	0	0	0	0	0	0	0	0	0	0	0	0	0	0	0	1	1	2	0	0	0	0	0	0	1	1	0	0	0	0	0	0	0	1	0	1	0
722	OTU_1677	0	0	0	0	12	0	0	0	0	0	0	0	0	0	0	0	0	0	0	0	0	0	0	0	0	0	0	0	0	0	0	0	0	0	0	0	0	0	0	0	0	0	0	0	0	0	0	0
723	OTU_1678	0	0	3	1	0	0	0	0	0	0	0	0	0	0	0	0	0	0	0	0	0	0	0	0	0	0	0	1	0	0	0	1	0	1	0	0	0	0	0	0	3	0	1	3	1	0	0	0
724	OTU_1679	3	0	0	0	0	0	0	0	0	0	0	0	0	0	7	0	0	0	0	0	2	0	0	0	0	0	0	0	0	0	1	0	0	0	0	0	0	0	0	0	0	0	0	0	0	0	0	0
725	OTU_168	0	0	0	0	0	0	0	0	0	0	3	3	2	0	7	0	0	0	0	0	3	3	0	1	5	0	0	0	0	0	0	0	1	0	0	0	0	0	0	0	0	0	0	0	0	0	0	0
726	OTU_1680	0	1	0	1	0	0	2	2	0	0	0	0	0	0	3	0	0	0	0	2	2	1	0	0	0	0	0	0	0	0	0	0	0	0	0	0	0	0	0	0	0	0	0	0	0	0	0	0
727	OTU_1681	0	0	0	0	0	0	0	0	0	0	0	0	0	0	3	0	0	0	0	0	0	6	3	3	0	0	0	0	0	0	0	0	0	0	0	0	0	0	0	0	0	0	0	0	0	0	0	0
728	OTU_1682	0	0	0	0	0	0	0	0	1	0	0	0	0	0	0	0	0	0	0	0	0	0	0	0	0	0	0	0	0	0	0	0	0	0	0	0	0	0	0	0	0	0	0	0	0	0	0	0
729	OTU_1683	0	0	0	0	0	0	0	0	1	1	1	0	0	0	0	0	1	0	0	0	0	0	1	0	0	0	0	0	0	0	0	0	0	0	0	0	1	1	0	0	0	0	1	0	0	0	0	0
730	OTU_1684	0	0	2	0	0	0	0	0	0	0	0	0	0	0	0	0	0	0	0	0	0	0	0	0	0	0	0	0	0	0	0	0	0	0	0	0	0	0	0	0	0	0	0	0	0	0	0	0
731	OTU_1685	0	0	0	0	0	0	0	0	0	0	0	0	0	0	0	0	0	0	0	0	0	0	0	0	0	0	0	0	0	0	0	0	0	0	0	0	0	0	0	0	0	0	0	1	0	0	0	0
732	OTU_1686	0	0	0	0	0	0	0	0	0	0	0	0	0	0	0	0	0	0	0	0	0	0	0	0	0	0	0	0	0	0	0	0	0	0	0	1	0	0	0	0	0	0	0	0	0	0	0	0
733	OTU_1687	0	0	1	0	1	0	0	0	0	0	0	4	0	0	6	3	5	3	0	0	3	0	1	1	1	1	0	0	0	1	0	3	1	0	0	1	0	0	0	0	0	0	0	0	0	0	1	0
734	OTU_1688	0	2	0	1	0	0	0	0	1	0	0	0	0	0	3	0	0	0	0	0	0	0	0	0	0	0	0	0	0	0	0	0	0	0	0	0	0	0	0	0	0	0	0	0	0	0	0	0
735	OTU_1689	0	0	0	0	0	2	1	0	4	0	0	0	0	0	0	0	0	0	0	0	0	0	1	1	0	0	0	0	0	0	0	0	0	0	0	0	0	0	0	0	0	1	0	0	0	0	0	0
736	OTU_169	0	0	0	0	0	0	0	0	0	1	0	0	0	0	0	0	0	0	1	0	0	0	0	0	0	0	0	0	0	0	0	0	0	0	0	0	0	0	0	0	0	0	0	0	0	0	0	0
737	OTU_1690	1	2	3	0	0	0	0	0	0	0	0	0	0	0	0	0	0	0	0	0	0	0	0	0	0	0	0	0	0	0	0	0	0	0	0	0	0	0	0	0	0	0	0	0	0	0	0	0
738	OTU_1691	0	0	1	0	0	0	0	0	0	0	2	0	1	0	0	0	2	0	0	0	0	0	0	0	0	0	0	0	0	0	0	0	0	0	0	1	0	0	1	0	0	0	0	0	0	0	0	0
739	OTU_1692	0	0	0	0	0	0	0	0	0	0	0	0	0	0	0	0	3	0	0	2	0	0	0	0	0	0	0	0	0	0	0	0	0	0	0	0	0	0	0	0	0	0	0	0	0	0	0	0
740	OTU_1693	0	0	0	0	0	1	1	0	0	0	0	0	0	1	0	1	0	0	0	0	0	0	0	0	0	0	0	0	0	0	0	0	0	0	0	0	0	0	0	0	1	0	0	0	0	0	0	0
741	OTU_1694	0	0	0	0	0	0	0	0	0	0	0	0	0	0	0	0	0	0	0	0	0	0	0	0	0	0	0	0	0	0	0	0	0	0	0	0	0	0	0	0	0	0	0	0	0	0	0	0
742	OTU_1695	0	0	0	0	0	0	0	0	5	1	0	0	0	0	0	0	0	0	0	0	2	7	2	1	0	0	0	0	0	0	1	0	0	0	0	0	0	0	0	2	1	0	0	0	0	0	0	0
743	OTU_1696	6	3	10	3	7	37	38	32	16	6	0	0	0	1	1	0	0	0	0	0	0	0	0	0	0	0	0	0	1	0	0	0	0	0	1	0	3	2	2	3	0	0	1	3	0	0	0	0
744	OTU_1697	0	0	0	0	0	0	0	0	0	1	0	0	0	2	0	0	0	0	0	0	0	0	0	0	0	0	0	1	0	0	0	0	0	0	0	0	0	0	0	0	0	0	0	0	0	0	0	0
745	OTU_1698	0	0	0	0	0	0	0	0	0	0	0	0	0	0	7	0	0	0	0	0	0	0	0	0	0	0	0	0	0	0	0	0	0	0	0	0	0	0	0	0	0	0	0	0	0	0	0	0
746	OTU_17	0	0	0	0	0	0	0	0	0	0	0	0	0	0	2	0	0	0	0	10	0	3	0	0	0	0	0	0	0	0	0	0	0	0	0	0	0	0	0	0	0	0	0	0	0	0	0	0
747	OTU_170	3	0	5	3	0	9	12	6	42	101	0	0	1	0	0	0	0	0	0	0	0	0	0	0	0	0	0	0	0	0	0	0	0	0	0	0	0	0	0	0	0	0	0	0	0	0	0	0
748	OTU_1700	0	0	0	0	0	0	0	1	0	0	0	0	0	0	0	0	0	0	0	0	0	0	0	0	0	0	0	0	0	0	0	0	0	0	0	0	0	0	0	0	0	0	0	0	0	0	0	0
749	OTU_1702	4	33	40	2	7	1	14	2	1	3	2	0	0	1	0	0	0	3	1	2	1	6	9	1	2	1	2	1	0	1	3	2	44	0	1	0	1	2	1	1	2	0	1	1	0	1	10	4
750	OTU_1703	3	0	0	0	1	1	1	22	2	2	0	1	0	0	0	0	0	0	0	0	0	0	0	0	0	0	0	0	0	0	0	0	0	0	0	1	1	0	3	47	0	1	0	0	0	0	0	0
751	OTU_1704	0	0	0	0	0	0	2	0	0	1	8	0	14	0	0	0	1	0	0	0	0	0	0	0	0	0	2	0	0	0	0	0	0	1	0	0	0	4	3	2	4	0	1	0	5	0	1	0
752	OTU_1705	0	0	0	0	0	0	1	1	0	0	1	1	0	0	2	0	0	0	0	0	0	0	1	0	1	0	0	0	38	0	0	0	0	0	1	0	1	0	1	0	0	0	0	0	0	0	0	0
753	OTU_1706	0	2	3	3	10	0	0	1	0	0	0	0	0	0	0	0	0	0	0	0	0	0	0	0	0	0	0	0	0	0	0	0	0	0	0	0	0	0	0	0	0	0	0	0	0	0	0	0
754	OTU_1707	3	0	0	0	0	0	0	0	0	0	0	0	0	0	0	0	0	0	0	0	0	0	0	0	0	0	0	0	0	0	1	0	1	0	0	0	0	0	0	4	2	0	1	1	0	0	0	4
755	OTU_1708	0	0	1	0	0	0	0	0	0	0	1	0	0	0	0	0	1	1	1	0	0	0	0	3	1	0	0	0	0	0	0	0	2	0	0	0	0	0	0	0	0	0	0	0	0	0	0	0
756	OTU_1709	0	0	0	0	0	0	0	0	0	0	0	0	0	0	0	0	0	0	0	0	0	1	0	0	0	2	0	0	4	5	0	0	0	0	0	0	0	0	0	0	0	0	0	0	0	0	0	0
757	OTU_171	0	0	0	0	0	0	0	0	0	0	0	0	0	0	0	0	0	0	0	0	0	1	0	0	0	0	0	0	1	0	0	0	0	2	1	1	0	0	0	1	0	0	0	0	0	0	0	0
758	OTU_1710	0	0	0	0	0	0	0	0	0	0	0	0	0	0	0	0	1	3	0	0	0	0	0	0	0	0	0	0	0	0	0	0	0	0	0	0	0	0	0	0	0	0	0	0	0	0	0	0
759	OTU_1711	0	0	0	0	0	0	0	0	0	0	0	0	0	0	0	0	0	0	0	0	0	0	0	0	0	0	0	0	0	0	0	0	0	1	0	0	0	0	0	0	0	0	0	0	0	0	0	0
760	OTU_1712	0	0	0	0	0	0	0	0	0	0	0	0	0	0	0	0	0	0	0	0	0	0	0	0	0	0	0	0	0	6	0	0	0	0	0	0	0	0	0	0	0	0	0	0	0	0	0	0
761	OTU_1713	0	0	0	0	0	0	0	0	0	0	0	0	0	0	0	0	0	0	0	0	0	0	0	0	0	0	0	0	0	0	0	0	0	0	0	0	0	0	0	0	0	0	0	0	0	0	6	0
762	OTU_1714	1	0	0	0	0	0	0	0	1	0	0	0	0	0	0	0	0	0	0	0	0	0	0	0	0	0	1	0	0	0	0	0	0	0	0	0	0	0	0	0	0	0	0	0	0	0	0	0
763	OTU_1715	0	0	0	0	0	0	0	0	0	0	0	0	0	0	0	1	0	0	0	0	0	1	0	0	0	0	0	0	0	0	0	0	0	0	0	0	0	0	0	0	0	0	0	0	0	0	0	0
764	OTU_1716	0	1	0	0	0	0	0	0	1	0	0	0	1	0	0	0	0	0	0	0	1	0	0	0	0	0	0	0	0	0	0	0	0	0	0	0	0	0	0	0	0	0	0	0	0	0	0	0
765	OTU_1717	0	0	0	0	0	0	0	0	0	0	0	0	0	0	0	0	0	0	0	0	0	0	0	0	0	0	0	0	0	0	0	0	0	0	0	1	0	0	0	0	0	0	0	0	0	0	0	0
766	OTU_1718	2	1	0	1	0	0	0	0	0	0	0	0	0	0	0	0	0	0	0	0	0	0	0	0	0	0	0	0	0	0	0	0	0	0	0	0	0	0	0	0	0	0	0	0	0	0	0	0
767	OTU_1719	1	1	0	0	2	6	0	3	3	7	0	0	0	0	0	0	2	1	1	0	0	0	0	0	0	1	0	0	1	0	6	2	0	1	7	0	1	0	1	0	3	5	0	1	1	0	1	0
768	OTU_172	0	0	0	0	0	0	0	0	0	0	0	0	0	0	0	0	0	0	1	0	0	0	0	0	0	0	0	0	0	0	0	0	0	0	0	0	0	0	0	0	0	0	0	0	0	0	0	0
769	OTU_1720	0	0	0	0	0	0	0	0	0	0	0	0	0	0	0	0	0	0	0	0	0	0	0	0	0	0	0	0	3	0	0	0	0	0	0	0	0	0	0	1	0	0	0	0	1	0	0	0
770	OTU_1721	0	0	0	0	0	0	0	1	0	0	0	0	0	0	0	0	0	0	0	0	0	0	0	0	0	0	0	0	0	0	0	0	0	0	1	0	0	0	0	0	2	0	0	0	0	0	0	0
771	OTU_1722	0	0	0	0	0	0	0	0	0	0	0	0	0	1	1	0	0	2	0	0	0	0	0	0	0	0	0	1	0	0	0	0	0	0	0	0	0	0	0	0	0	0	0	0	0	0	0	0
772	OTU_1723	45	7	6	0	31	0	0	2	0	0	0	0	2	1	9	1	0	0	0	0	0	0	3	0	0	0	0	0	0	0	0	0	0	0	0	0	0	0	0	0	0	0	0	0	0	0	0	0
773	OTU_1724	0	0	0	0	0	0	0	0	0	0	0	4	0	0	0	0	0	0	0	0	0	0	0	0	0	0	0	0	0	1	0	0	0	0	0	0	0	0	0	0	0	0	0	0	0	0	0	0
774	OTU_1725	0	0	0	0	0	0	0	0	0	0	0	0	0	0	0	0	0	0	1	0	0	0	0	0	0	0	0	0	0	0	0	0	0	0	0	0	0	0	0	0	0	0	0	0	0	0	0	0
775	OTU_1726	0	0	0	0	0	0	0	0	0	0	0	0	0	0	0	0	0	0	0	0	0	0	0	0	0	0	0	0	0	0	0	0	0	0	0	1	0	0	0	0	0	0	0	0	0	0	0	0
776	OTU_1727	0	0	0	0	0	0	0	0	0	0	0	0	0	0	0	0	0	0	0	0	0	0	0	1	0	0	0	0	0	0	0	0	0	0	0	0	0	0	0	0	0	0	0	0	0	0	0	0
777	OTU_1728	0	0	0	0	0	0	0	0	0	0	0	0	0	0	0	0	0	0	0	0	0	0	0	0	0	0	0	0	0	0	0	1	0	0	0	0	0	0	0	0	0	0	0	0	0	0	0	0
778	OTU_1729	0	0	0	0	0	0	0	0	0	0	0	0	0	0	0	0	0	0	0	0	0	0	0	0	0	0	0	0	0	0	0	0	0	0	0	1	0	0	0	0	0	0	0	0	0	0	0	0
779	OTU_173	0	0	0	0	0	0	0	0	0	0	0	0	0	0	0	0	0	0	0	0	0	0	0	0	0	0	0	0	0	0	0	0	0	0	0	0	0	0	0	0	0	0	0	0	0	0	0	0
780	OTU_1730	0	0	0	0	0	0	0	0	0	0	0	0	0	0	0	0	0	0	0	0	0	0	0	0	0	0	0	1	0	0	0	0	0	0	2	48	6	26	72	32	0	0	0	0	0	0	0	1
781	OTU_1732	0	0	0	0	0	0	1	0	0	1	0	0	0	0	0	0	0	0	0	0	0	0	0	0	0	0	0	0	0	0	0	0	0	1	0	0	0	0	0	0	0	0	0	0	0	0	0	0
782	OTU_1733	0	0	0	0	0	0	0	0	0	1	0	0	0	0	0	0	0	0	0	0	0	0	0	0	0	0	0	0	0	0	0	0	0	0	0	0	0	0	0	0	0	0	0	0	0	0	0	0
783	OTU_1734	0	0	3	0	0	0	0	0	0	0	5	0	7	6	10	0	0	9	0	0	0	0	2	0	0	1	6	4	3	7	1	0	1	0	0	1	0	0	0	1	0	0	0	0	0	1	2	2
784	OTU_1735	0	2	0	0	1	0	10	0	0	1	1	0	2	0	12	0	1	1	1	0	0	1	0	0	0	0	0	0	0	0	0	0	0	0	0	0	0	0	0	0	0	0	0	0	0	0	0	0
785	OTU_1736	1	0	0	0	0	0	0	0	0	0	0	3	2	0	0	0	0	0	0	1	0	0	0	0	0	0	0	0	0	0	0	0	0	0	0	1	0	2	0	0	0	0	0	2	0	0	0	0
786	OTU_1737	0	0	0	1	0	1	0	1	1	6	1	0	0	0	0	0	0	0	0	0	0	0	0	0	0	0	0	0	0	0	0	0	0	0	0	0	0	0	0	0	0	0	0	0	0	0	0	0
787	OTU_1738	22	10	11	11	5	0	2	8	3	3	3	0	1	0	0	1	0	0	1	0	0	0	0	0	0	0	2	2	0	0	6	5	4	5	1	0	1	5	0	1	1	7	4	7	1	0	0	1
788	OTU_1739	0	0	0	0	0	0	0	0	0	0	0	0	0	0	0	0	0	2	0	0	0	0	0	0	0	0	0	0	0	0	0	0	0	0	0	0	0	0	0	0	0	0	0	0	0	0	1	0
789	OTU_174	0	0	0	0	0	0	0	0	0	0	0	0	0	0	0	0	0	0	0	0	0	0	0	0	0	1	1	0	0	0	0	3	1	1	2	1	0	0	1	0	18	0	1	4	7	0	0	0
790	OTU_1740	0	0	0	0	0	0	0	0	0	0	0	0	0	0	0	1	0	3	0	0	0	0	0	0	0	0	0	0	0	0	0	0	0	0	0	0	0	0	0	0	0	0	0	0	0	0	1	0
791	OTU_1741	0	0	0	0	0	2	2	0	0	0	0	0	0	0	0	0	0	0	0	0	1	0	0	0	0	0	0	0	0	0	0	0	0	0	0	0	0	0	0	0	0	0	0	0	0	0	0	0
792	OTU_1742	1	2	1	1	0	0	0	0	1	0	0	0	0	0	1	1	1	1	0	0	4	0	0	0	0	0	0	3	1	0	1	0	0	0	0	1	0	0	0	0	0	0	0	0	0	0	0	1
793	OTU_1743	0	0	0	0	0	1	1	0	0	2	0	0	0	0	0	0	0	0	0	0	0	0	0	0	0	0	0	0	0	0	0	0	0	0	0	0	0	0	0	0	0	0	0	0	0	0	0	0
794	OTU_1744	0	0	0	0	0	0	0	0	0	0	0	0	0	0	0	0	0	0	0	0	1	0	0	0	0	0	0	0	0	0	0	0	0	0	0	0	0	0	0	0	0	0	0	0	0	0	0	0
795	OTU_1745	0	0	0	0	0	0	0	0	0	0	0	0	0	0	0	0	0	0	0	0	0	0	0	0	0	0	0	1	0	0	0	0	0	0	0	0	0	0	0	0	0	0	0	0	0	0	0	0
796	OTU_1746	0	1	1	0	0	0	1	1	0	1	0	0	0	0	0	0	0	0	0	0	0	0	0	0	0	0	0	0	0	0	0	0	0	0	0	0	0	0	0	0	0	0	0	0	0	0	0	0
797	OTU_1747	0	0	0	1	0	0	0	0	0	0	0	0	0	0	0	0	0	0	0	0	0	0	0	0	0	0	0	0	0	0	0	0	0	0	0	0	0	0	0	0	0	0	0	0	0	0	0	0
798	OTU_1748	0	0	0	0	0	0	0	0	0	0	0	0	0	0	0	0	0	0	0	0	0	0	0	0	0	0	0	0	0	0	0	0	0	0	0	0	0	0	0	0	0	0	0	0	0	0	0	0
799	OTU_1749	0	0	0	0	0	0	0	0	0	0	0	0	0	0	0	0	0	0	0	0	0	0	0	0	0	0	0	0	0	0	0	0	0	0	0	0	0	0	1	0	0	0	0	0	0	0	0	0
800	OTU_175	5	0	2	1	1	0	0	0	0	0	0	1	0	0	2	0	0	0	0	0	0	0	0	0	0	0	0	0	0	0	0	0	0	0	0	0	0	0	0	0	0	0	0	0	0	0	0	0
801	OTU_1750	0	1	0	0	0	0	1	0	0	0	0	0	0	1	0	0	1	0	2	0	0	1	0	0	0	0	0	0	0	0	0	0	0	0	0	0	0	0	0	0	0	0	0	0	0	0	0	0
802	OTU_1751	0	0	0	0	0	0	0	0	0	0	0	0	0	0	0	0	0	0	0	4	0	0	0	0	0	0	0	0	0	0	0	0	0	0	0	0	0	0	0	0	0	0	0	0	0	0	0	0
803	OTU_1752	0	0	0	0	0	0	0	0	0	0	0	0	0	0	0	0	0	0	0	0	0	0	0	0	0	0	0	0	0	0	0	0	0	0	0	0	1	0	0	0	0	0	0	0	0	0	0	0
804	OTU_1753	0	0	0	0	0	0	0	0	0	0	0	0	0	0	0	0	0	0	0	0	0	0	0	0	0	0	0	0	0	0	0	0	0	0	0	0	0	1	0	0	0	0	0	0	0	0	0	0
805	OTU_1754	0	0	0	0	0	0	0	0	0	0	0	0	0	0	0	0	0	0	0	0	0	0	0	0	0	0	0	0	0	0	0	0	0	0	0	0	0	0	0	0	0	0	1	0	0	0	0	0
806	OTU_1756	22	4	51	6	12	23	5	2	4	6	0	0	1	0	0	0	0	2	0	0	0	0	0	0	0	0	0	0	0	0	0	0	0	0	0	0	2	1	1	2	0	0	0	0	0	0	0	0
807	OTU_1757	49	0	1	3	5	1	4	5	2	4	0	0	0	0	0	0	0	0	0	0	0	0	0	0	0	0	0	0	0	0	0	0	0	0	0	1	0	0	0	2	0	0	0	1	0	0	0	0
808	OTU_1758	0	0	0	0	0	0	0	0	0	0	0	0	0	0	0	0	0	2	0	4	0	0	1	0	0	1	1	4	0	2	0	1	0	2	0	0	0	0	0	0	1	0	2	2	1	6	2	12
809	OTU_1759	0	0	0	0	0	0	0	0	0	0	0	0	0	0	0	0	0	0	0	0	0	0	0	0	0	0	0	2	0	0	0	0	0	0	1	0	0	0	0	0	0	0	0	1	1	0	0	0
810	OTU_176	0	0	1	3	0	0	1	0	0	0	6	0	1	1	2	0	2	0	3	0	1	0	0	0	0	0	0	0	0	0	0	0	0	0	0	0	0	0	0	0	0	0	0	0	0	0	0	0
811	OTU_1760	0	0	0	0	0	0	0	0	0	1	0	0	0	0	0	0	4	5	1	3	0	0	0	0	0	9	15	24	4	8	1	4	0	1	4	0	0	0	0	0	0	1	0	1	0	0	0	0
812	OTU_1761	0	0	0	0	0	0	0	0	0	0	2	0	0	0	0	0	0	0	0	0	0	0	0	0	0	0	0	0	0	1	0	0	0	0	0	0	0	0	0	0	1	2	2	0	18	0	0	1
813	OTU_1762	0	0	1	0	0	0	2	1	0	6	0	0	1	0	4	0	3	2	2	1	0	0	0	0	0	0	0	0	0	0	0	0	0	0	0	0	0	0	0	0	0	0	0	0	0	0	0	0
814	OTU_1763	441	260	169	245	710	58	39	65	88	35	55	42	10	28	27	238	26	53	86	30	65	376	63	96	403	26	104	15	42	181	617	331	410	211	358	10	10	17	23	22	480	317	506	596	1003	26	64	39
815	OTU_1764	2	6	0	6	6	19	6	2	13	4	8	6	12	5	16	91	70	160	70	135	12	7	8	6	4	103	116	194	180	164	54	158	87	104	75	8	3	19	3	19	29	41	18	32	13	16	119	84
816	OTU_1765	10	0	3	1	6	1	0	0	0	6	22	23	15	15	22	5	4	3	0	7	7	33	24	7	38	2	7	5	0	3	88	64	37	53	105	2	2	3	3	4	347	138	71	90	61	6	6	9
817	OTU_1766	1	0	0	0	0	0	0	2	0	0	0	0	0	0	0	0	0	0	0	0	0	0	0	0	0	0	0	0	0	0	0	0	0	0	0	0	0	0	0	0	0	0	0	0	0	0	0	1
818	OTU_1767	0	2	0	1	0	0	0	0	0	0	2	0	0	0	2	0	2	0	0	0	0	0	0	0	0	0	0	0	0	0	0	1	0	0	0	0	0	0	0	0	0	0	0	0	0	0	0	0
819	OTU_1768	1	1	0	3	0	0	0	0	0	0	0	0	0	0	0	0	0	0	0	0	0	0	0	0	0	0	0	0	0	0	0	0	0	0	0	0	0	0	0	0	0	0	0	0	0	0	0	0
820	OTU_177	0	0	0	0	0	1	0	0	0	0	3	2	0	0	0	0	0	0	0	0	1	0	0	0	1	0	0	0	0	0	0	0	0	0	0	0	0	0	1	1	0	0	0	1	0	0	1	1
821	OTU_1770	0	0	0	0	0	0	0	0	0	0	0	0	0	0	0	0	0	0	0	0	0	0	0	0	0	0	0	0	0	0	0	0	0	0	0	0	0	0	0	0	0	0	0	0	0	0	0	0
822	OTU_1771	0	0	0	0	0	0	0	0	0	0	0	0	0	0	0	0	2	0	0	0	0	0	0	0	0	0	0	0	0	0	0	0	0	0	0	0	0	0	0	0	0	0	0	0	0	0	0	0
823	OTU_1772	0	0	0	0	0	0	0	0	0	0	0	0	0	0	0	0	0	0	0	3	0	0	0	0	0	0	0	0	0	0	0	0	0	0	0	0	0	0	0	0	0	0	0	0	0	0	0	0
824	OTU_1773	0	0	0	0	0	1	0	1	0	0	2	0	1	6	1	2	0	0	2	3	10	16	21	40	10	0	1	0	0	0	3	1	0	0	0	3	0	1	0	1	2	1	0	0	0	0	2	2
825	OTU_1774	0	0	0	0	0	0	0	0	0	0	0	0	0	0	0	0	0	0	0	0	0	0	0	0	0	0	0	0	0	0	0	0	0	0	0	0	0	0	0	0	0	1	0	0	0	0	0	0
826	OTU_1775	0	0	0	0	0	0	0	0	0	0	0	0	0	0	0	0	0	0	0	0	0	0	0	0	0	0	0	0	0	0	0	0	0	0	0	0	0	2	0	0	0	0	1	0	0	1	0	0
827	OTU_1776	0	0	0	0	0	0	0	1	0	0	0	0	0	0	0	0	0	0	0	0	0	0	0	0	0	0	0	0	0	0	0	0	0	0	0	0	0	0	1	0	1	0	0	0	0	0	0	0
828	OTU_1777	2	3	0	1	0	0	0	0	1	0	0	0	0	0	0	0	0	0	0	0	0	0	4	3	0	0	1	0	1	12	14	9	0	1	15	934	212	1297	1255	1409	25	29	0	0	2	17	9	13
829	OTU_1778	0	0	0	0	0	0	0	0	0	0	0	0	0	0	0	0	0	0	0	0	0	0	0	0	0	0	0	0	0	0	1	1	0	2	4	0	0	0	0	0	0	0	0	0	0	0	0	0
830	OTU_1779	0	0	0	3	0	0	0	0	0	0	1	0	0	0	0	0	0	0	0	0	0	0	0	0	0	0	0	0	0	0	0	0	0	0	1	0	0	0	0	0	0	0	0	0	0	0	0	0
831	OTU_178	0	0	0	0	0	0	0	0	0	0	0	0	0	0	0	0	0	0	0	0	0	0	0	0	0	0	0	0	0	0	0	0	0	0	0	0	0	0	1	0	0	0	0	0	0	0	0	0
832	OTU_1780	6	9	12	2	18	33	13	32	58	13	9	5	4	1	2	30	9	20	26	19	3	21	11	6	5	2	5	3	1	3	32	33	32	27	27	1	0	3	1	4	14	24	16	22	14	4	0	7
833	OTU_1781	9	1	2	1	0	0	0	0	0	0	0	0	0	0	0	0	0	0	0	0	0	0	0	0	0	0	0	0	0	0	0	0	0	0	0	0	0	0	0	0	0	0	0	0	0	0	0	1
834	OTU_1782	0	1	29	4	1	5	20	17	6	6	0	0	0	0	0	0	0	0	0	0	0	0	0	0	3	9	6	5	1	5	12	8	4	6	13	2	3	1	0	0	5	3	3	6	4	2	1	0
835	OTU_1783	2	0	1	0	0	0	0	1	0	0	0	0	0	0	0	0	0	0	0	0	0	0	0	0	0	0	0	0	0	0	0	0	0	0	0	0	0	0	0	0	0	0	0	0	0	0	0	0
836	OTU_1784	0	0	0	0	0	1	0	0	0	0	1	0	0	1	0	0	0	0	0	0	0	0	0	0	0	0	0	0	0	0	0	0	0	0	0	0	0	0	0	0	0	0	0	0	0	0	0	0
837	OTU_1785	5	16	15	13	2	11	11	32	8	4	2	3	42	1	0	26	2	5	2	0	40	25	17	1	12	2	1	1	1	1	0	1	1	0	0	6	1	15	26	6	0	1	0	1	1	0	2	0
838	OTU_1786	1	3	1	0	0	0	0	2	0	0	0	0	0	0	0	0	0	0	0	0	0	0	0	0	0	0	0	0	0	0	0	0	0	0	0	0	0	0	0	0	0	0	0	0	0	0	0	0
839	OTU_1787	0	0	0	0	1	0	0	0	0	0	0	0	0	1	0	0	0	0	0	0	0	0	0	0	0	0	0	0	0	0	0	0	0	0	0	0	0	0	0	0	0	0	0	0	0	0	0	0
840	OTU_1788	0	0	0	0	0	0	0	0	0	0	0	0	0	0	1	0	1	3	0	0	0	0	0	0	0	0	0	0	0	0	0	0	0	0	0	0	0	0	0	0	0	0	0	0	0	0	0	0
841	OTU_1789	1	0	0	0	0	0	0	0	0	0	0	0	0	0	0	0	0	0	0	0	0	0	0	0	0	0	0	0	0	0	0	0	0	0	0	0	0	0	0	0	0	0	0	0	0	0	0	0
842	OTU_179	0	0	0	0	0	0	0	0	0	0	2	0	0	0	0	0	0	0	0	0	2	0	1	1	0	0	0	0	0	0	0	0	0	0	0	0	0	1	0	0	1	0	0	1	0	0	0	1
843	OTU_1790	0	0	0	0	0	0	0	0	2	0	10	0	0	0	2	0	0	0	0	0	0	0	0	0	0	0	0	0	0	0	0	0	0	0	0	0	0	0	0	0	0	0	0	0	0	0	0	0
844	OTU_1791	0	0	0	0	0	0	0	0	0	0	0	0	0	0	0	0	0	0	0	0	0	0	0	0	0	0	0	0	0	0	0	0	0	0	0	0	0	0	0	0	0	0	0	0	0	0	0	1
845	OTU_1792	0	0	0	0	0	10	1	0	1	0	0	0	0	0	0	0	0	0	0	0	0	0	0	0	0	0	0	0	0	0	0	0	0	0	0	1	1	1	1	3	0	0	0	0	0	0	0	0
846	OTU_1793	0	0	2	0	0	0	0	0	0	0	0	0	0	0	0	0	0	0	0	0	0	0	0	0	0	0	0	0	0	0	0	0	0	0	0	0	0	0	0	0	0	0	0	0	0	0	1	0
847	OTU_1794	0	0	0	1	1	4	9	105	64	9	0	20	1	6	1	3	1	0	0	0	0	1	0	0	0	0	0	0	0	0	0	0	1	0	21	0	0	0	2	0	7	0	0	0	0	1	12	0
848	OTU_1795	0	0	0	0	0	0	0	0	0	0	0	0	0	0	0	0	0	0	0	0	0	0	0	0	0	0	0	0	0	0	0	0	0	1	0	0	0	0	0	0	0	0	1	1	1	0	0	0
849	OTU_1796	0	0	0	0	0	0	0	0	0	0	0	1	0	0	0	0	0	0	0	0	0	0	0	0	0	0	0	0	0	0	0	0	0	0	0	3	0	0	0	0	0	0	0	0	0	0	0	1
850	OTU_1797	9	13	13	28	66	2	0	4	1	1	0	1	0	1	0	0	0	1	0	1	0	0	0	0	0	0	0	0	1	0	0	0	2	5	3	0	0	0	0	0	5	1	0	1	1	0	0	0
851	OTU_1798	0	0	0	0	0	0	1	0	0	0	0	0	0	0	0	0	0	0	0	0	0	0	0	0	0	0	0	0	0	0	0	0	0	0	0	0	0	1	0	0	0	0	0	0	0	0	0	0
852	OTU_1799	4	31	26	2	0	1	1	16	1	1	2	0	2	0	0	13	0	0	0	0	0	1	0	0	0	0	0	0	0	0	0	0	0	0	0	0	0	0	0	0	0	0	0	0	0	0	0	0
853	OTU_18	0	0	0	0	0	0	0	0	0	0	0	0	0	0	0	0	0	0	0	0	0	0	0	0	0	0	0	0	0	0	0	0	0	0	0	0	0	0	0	0	0	0	0	0	0	0	0	0
854	OTU_180	0	0	0	0	0	0	0	0	0	0	0	0	0	0	0	0	0	0	0	0	0	0	0	0	0	0	0	0	0	0	0	0	0	0	0	0	0	0	0	0	0	0	0	0	1	0	0	0
855	OTU_1800	13	39	29	13	45	26	32	18	9	8	4	50	2	2	46	14	3	10	5	13	10	17	24	11	45	15	13	19	20	5	65	82	29	49	68	15	9	12	38	20	89	119	40	47	59	2	15	15
856	OTU_1801	0	0	0	0	0	2	0	0	1	4	0	0	0	0	0	0	0	0	0	0	0	0	0	0	0	0	0	0	0	0	0	0	10	0	0	0	0	1	0	0	0	0	0	0	0	0	0	0
857	OTU_1802	0	0	1	0	0	0	0	0	0	0	0	0	0	0	0	3	1	1	0	0	0	0	0	0	0	5	2	2	4	0	0	0	0	0	0	0	0	0	0	0	0	0	0	0	1	0	0	0
858	OTU_1803	9	21	11	22	20	9	8	5	6	13	3	7	7	4	5	1	2	1	2	1	2	4	1	3	4	1	4	0	1	1	2	0	1	1	4	0	1	2	4	1	3	1	1	1	2	0	1	2
859	OTU_1804	0	14	1	0	0	0	0	0	1	0	0	0	0	0	0	0	0	0	0	0	0	0	0	0	0	0	0	0	0	0	0	0	0	0	0	0	0	0	0	0	0	0	0	0	0	0	0	0
860	OTU_1805	0	0	0	0	0	0	0	0	0	0	0	0	0	0	0	0	0	0	0	0	0	0	0	0	0	0	0	0	0	0	0	0	0	0	0	0	0	0	0	0	0	0	0	0	0	0	1	11
861	OTU_1806	0	0	0	0	0	0	0	0	0	0	0	0	0	0	0	0	0	0	0	0	0	0	0	0	1	0	0	0	0	0	0	0	0	0	0	0	0	0	0	0	1	0	0	0	0	0	0	0
862	OTU_1807	0	0	0	0	0	0	0	0	0	0	0	0	0	0	2	3	0	5	5	0	0	2	1	6	1	0	0	0	1	0	0	0	0	2	0	0	0	0	0	0	0	5	1	0	0	2	1	1
863	OTU_1808	0	0	0	0	0	0	1	0	0	0	0	0	0	0	0	0	0	0	0	0	0	0	0	0	0	0	0	0	0	0	0	0	0	0	0	0	0	0	0	0	0	0	0	0	0	0	0	0
864	OTU_1809	0	0	0	0	0	0	0	0	0	0	0	0	0	0	0	0	1	0	0	0	0	0	0	0	0	0	0	0	0	1	0	0	0	0	0	0	0	0	0	0	0	0	0	0	0	0	0	0
865	OTU_181	0	1	0	0	0	11	11	0	6	1	10	0	11	26	11	1	2	0	4	0	0	0	0	0	0	0	1	0	0	4	0	1	0	0	0	13	9	9	0	2	0	0	0	0	1	1	20	3
866	OTU_1810	3	3	1	2	8	10	1	6	8	5	2	5	2	3	5	13	1	1	1	3	2	6	1	3	3	1	3	1	1	0	9	4	11	5	3	2	0	2	1	1	9	8	2	2	12	0	1	0
867	OTU_1811	0	0	0	0	0	0	0	0	0	0	0	0	0	0	0	0	0	0	0	0	0	0	0	0	0	0	4	1	0	0	25	27	13	11	17	0	2	0	0	3	36	38	10	33	30	1	1	2
868	OTU_1812	0	0	0	0	1	0	0	0	0	0	0	0	0	0	0	0	0	0	0	0	0	0	0	0	0	0	0	0	0	0	0	0	0	0	0	0	0	0	0	0	0	0	0	0	0	0	0	0
869	OTU_1813	0	0	0	0	5	0	0	0	0	0	0	0	0	0	0	0	0	0	0	0	0	0	0	0	0	0	0	0	0	0	0	0	0	0	0	0	0	0	0	0	0	0	0	0	0	0	0	0
870	OTU_1814	0	0	0	0	0	2	0	0	0	0	0	0	0	0	0	0	0	0	0	0	0	0	0	0	0	0	0	0	0	0	0	0	0	0	0	0	0	0	0	0	0	0	0	0	0	0	0	0
871	OTU_1815	0	0	0	0	0	0	0	0	0	0	0	0	0	0	0	0	0	0	0	0	0	0	0	0	0	0	0	0	0	0	0	0	0	0	0	0	0	0	0	0	0	0	0	0	0	0	0	0
872	OTU_1816	14	1	3	15	8	0	1	0	0	0	1	4	1	0	4	1	0	0	2	0	0	1	1	0	1	0	0	2	0	0	5	1	1	1	0	0	1	0	0	0	0	0	1	0	6	1	0	1
873	OTU_1817	7	6	7	2	11	0	10	6	18	7	4	1	8	3	4	2	9	2	2	9	2	4	2	1	2	1	0	0	1	0	1	1	1	0	0	1	0	0	0	0	1	1	0	9	0	0	0	1
874	OTU_1819	0	0	0	0	0	0	0	0	1	0	0	0	0	0	0	1	0	0	0	0	0	0	0	0	0	0	0	0	0	0	0	0	0	0	0	0	0	0	0	0	0	0	0	0	0	0	0	0
875	OTU_182	0	0	0	1	1	1	2	32	1	1	0	0	1	0	0	24	0	1	0	1	0	0	0	0	0	0	0	0	0	0	0	0	0	0	0	0	0	0	0	0	0	0	0	0	0	0	0	0
876	OTU_1820	0	0	0	0	0	0	0	0	0	0	0	0	0	0	0	1	0	0	0	0	0	0	0	0	0	0	0	0	0	0	0	0	0	0	0	0	0	0	0	0	0	0	0	0	0	0	0	0
877	OTU_1821	0	0	0	0	0	17	0	0	0	0	0	1	33	5	2	0	0	0	0	0	0	1	55	0	1	0	0	0	0	0	2	0	0	0	0	0	0	0	1	0	0	0	0	0	0	0	1	0
878	OTU_1823	1	1	0	0	0	0	0	0	0	0	0	0	0	0	0	0	0	0	0	0	0	0	0	0	0	0	0	0	0	0	0	0	0	0	0	0	0	0	0	0	0	0	0	0	0	0	0	0
879	OTU_1824	0	0	1	0	0	0	0	0	0	0	0	0	0	0	0	0	0	0	0	0	0	0	0	0	0	0	0	0	0	0	0	0	0	0	0	0	0	0	0	0	0	0	0	0	0	0	0	0
880	OTU_1825	14	23	14	16	16	0	0	1	0	0	0	0	0	0	0	0	0	0	0	0	0	0	0	0	0	0	0	0	0	0	0	0	0	0	0	0	0	0	0	0	0	0	0	0	0	0	0	0
881	OTU_1826	0	13	0	0	0	0	0	0	24	0	1	1	0	0	2	1	24	0	1	0	2	0	0	0	0	0	0	0	0	0	0	0	0	0	0	0	0	0	0	0	0	0	0	0	0	0	0	0
882	OTU_1827	1082	1172	1060	1369	1355	1594	1726	1708	1269	1237	1091	1271	1212	1666	1257	1271	645	343	768	495	997	2074	1116	837	516	269	210	118	147	230	1566	1283	1120	850	706	243	136	268	494	352	1529	1118	1175	906	2262	349	1202	442
883	OTU_1828	0	0	0	0	0	0	0	0	1	5	0	0	0	0	0	0	0	0	0	0	0	0	0	1	0	0	12	1	1	1	0	0	0	0	0	0	0	0	0	0	0	0	0	0	0	0	0	0
884	OTU_1829	0	0	0	0	0	0	0	0	0	1	0	0	0	0	0	0	2	2	0	0	0	0	0	0	0	0	1	1	0	1	0	0	0	0	0	0	0	0	0	0	0	0	0	0	0	0	0	0
885	OTU_183	0	0	1	2	1	0	0	0	0	0	6	2	0	28	20	0	0	0	0	0	0	1	3	0	4	0	2	0	0	0	2	1	2	2	14	0	0	0	0	0	1	0	0	2	0	0	0	0
886	OTU_1830	0	0	0	0	0	1	0	0	0	0	0	0	0	0	0	0	0	0	0	0	0	0	0	0	0	0	0	0	0	0	0	0	0	0	0	0	0	0	1	0	0	0	0	0	0	0	1	0
887	OTU_1831	0	0	0	0	0	0	0	0	1	0	0	0	0	0	0	0	2	2	1	0	0	1	0	0	0	0	0	0	0	0	0	3	0	0	2	0	1	0	0	0	8	3	1	1	6	0	0	0
888	OTU_1832	0	0	0	1	0	7	0	0	0	0	0	2	0	4	4	0	0	0	0	1	1	3	0	0	0	0	0	0	0	0	0	0	0	0	0	0	0	0	0	0	0	0	0	0	0	0	0	0
889	OTU_1833	7	0	0	0	1	0	1	0	0	0	0	0	0	0	0	0	0	0	1	0	0	0	0	0	0	0	0	0	0	0	0	0	0	0	0	1	0	0	0	0	0	0	0	0	0	0	0	0
890	OTU_1834	0	1	6	0	0	0	0	0	0	0	0	0	0	0	0	0	0	0	3	2	0	2	0	1	0	0	1	0	0	0	0	0	2	0	0	0	0	0	0	0	0	0	0	0	0	0	0	0
891	OTU_1835	7	7	5	1	5	0	0	0	1	0	2	0	0	2	7	1	3	1	2	1	1	0	0	0	0	0	0	0	0	0	0	0	0	0	0	0	0	0	0	1	0	1	1	1	0	0	1	0
892	OTU_1836	0	0	0	0	0	3	0	0	0	0	0	0	0	3	0	0	0	0	0	0	0	4	0	0	0	0	0	0	0	0	0	0	0	0	0	0	0	0	0	0	0	0	1	0	0	0	0	0
893	OTU_1837	0	0	0	0	0	0	0	0	0	0	0	0	0	0	0	0	0	0	0	0	0	0	0	0	1	0	0	0	0	0	0	0	0	0	0	0	0	0	0	0	0	0	0	0	0	0	0	0
894	OTU_1838	0	0	0	0	0	0	0	0	0	0	0	0	0	0	0	0	0	0	0	0	0	0	0	0	0	0	0	0	0	0	0	0	0	0	0	0	0	0	0	0	0	0	0	0	0	0	4	0
895	OTU_1839	0	0	0	0	0	0	0	2	0	0	0	0	0	0	0	0	1	0	0	0	0	0	0	0	0	0	0	0	0	0	0	0	0	0	0	0	0	1	0	0	0	0	0	0	0	0	0	0
896	OTU_184	0	5	0	4	1	6	3	1	6	1	14	29	3	53	12	0	0	0	0	0	13	28	5	9	5	0	0	0	0	0	0	1	4	1	5	0	1	0	0	0	3	0	2	4	1	0	1	0
897	OTU_1840	3	8	14	19	8	8	5	3	106	60	6	0	2	22	15	2	2	6	0	1	0	2	0	0	0	0	0	2	0	0	5	0	1	0	1	1	1	15	0	4	0	3	0	0	1	1	0	0
898	OTU_1841	0	1	0	1	0	1	1	0	0	0	0	0	0	0	3	0	0	0	0	0	1	1	0	0	0	0	0	0	0	0	0	0	0	0	0	0	0	0	0	0	0	0	0	0	0	0	0	0
899	OTU_1842	0	0	0	0	0	1	0	0	0	0	0	0	0	0	0	0	0	0	0	0	0	0	0	0	0	0	0	0	0	0	0	1	0	0	0	0	0	0	0	0	0	0	0	0	0	0	0	0
900	OTU_1843	0	0	0	0	0	0	0	0	0	0	0	0	0	0	0	0	0	0	0	0	0	0	0	0	0	0	0	0	0	0	0	0	0	0	0	0	0	0	0	0	0	0	0	0	0	0	0	0
901	OTU_1845	0	0	0	0	0	0	0	0	0	0	0	0	0	0	0	1	2	2	7	0	0	0	0	2	0	1	0	0	0	0	0	2	1	0	2	0	0	0	0	0	0	0	0	0	0	0	1	3
902	OTU_1846	0	0	0	0	0	0	0	0	0	0	0	0	0	0	0	0	0	0	0	3	0	0	0	0	0	0	1	0	0	0	0	0	0	0	0	0	0	0	0	0	0	0	0	0	0	0	0	0
903	OTU_1847	1	0	0	0	0	0	0	0	0	0	0	0	0	0	0	0	0	0	0	0	0	0	0	0	0	0	0	0	0	0	0	0	0	0	0	0	0	0	0	0	0	0	0	0	0	0	0	0
904	OTU_1848	0	0	0	0	0	0	0	0	0	0	0	0	0	0	0	0	0	0	0	0	0	0	0	0	0	0	0	0	0	0	0	0	0	0	0	0	0	0	0	0	0	0	0	0	0	0	0	0
905	OTU_1849	0	0	0	0	1	1	0	0	0	0	0	0	0	0	0	0	1	0	0	0	1	0	0	0	0	0	0	0	0	0	0	0	0	0	0	0	0	0	0	0	0	0	0	0	0	0	0	0
906	OTU_185	0	0	0	0	0	0	0	0	0	0	0	0	0	0	0	0	0	0	0	0	0	0	0	0	0	0	0	0	0	0	0	0	0	0	0	0	0	0	0	0	0	0	0	0	0	0	0	0
907	OTU_1851	0	0	0	0	0	0	1	0	0	0	0	0	0	0	0	0	0	0	0	0	1	0	0	0	0	0	0	0	0	0	0	0	0	0	0	0	0	0	0	0	0	0	0	0	0	0	0	0
908	OTU_1852	0	0	0	0	0	0	0	0	0	0	0	0	0	0	0	0	0	0	1	0	0	0	0	0	0	0	0	0	0	0	0	0	0	0	0	0	0	0	0	0	0	0	0	0	0	0	0	0
909	OTU_1853	0	0	0	0	0	0	0	0	0	0	0	0	0	0	0	0	0	0	0	0	1	0	0	0	0	0	0	0	0	0	0	0	0	0	0	0	0	0	0	0	0	0	0	0	0	0	0	0
910	OTU_1855	0	0	0	0	0	0	0	0	0	0	0	0	0	0	0	0	0	0	0	0	0	0	0	0	0	0	0	0	0	0	0	0	0	0	0	0	0	0	0	0	2	1	0	0	0	0	0	0
911	OTU_1856	0	0	0	0	0	0	0	0	0	0	0	0	0	0	0	0	0	0	0	0	0	0	0	0	0	0	0	0	0	0	0	0	0	0	0	0	0	0	0	0	0	1	0	0	0	0	0	0
912	OTU_1857	3	6	4	0	5	5	1	3	1	1	0	0	0	0	0	0	0	0	0	0	0	1	0	0	0	0	0	0	0	0	0	1	0	0	0	0	0	0	0	0	0	0	0	1	1	0	0	0
913	OTU_1858	0	0	1	0	1	14	56	0	1	0	2	0	0	11	70	0	0	1	2	1	4	11	0	0	0	0	0	0	0	0	0	0	0	0	0	0	0	0	0	0	0	0	0	0	0	0	0	0
914	OTU_1859	0	0	0	0	0	0	0	0	0	0	6	5	0	1	0	0	0	0	0	0	0	0	1	0	0	0	0	0	0	0	1	0	0	1	0	1	0	0	0	0	18	1	0	0	9	0	0	1
915	OTU_186	0	0	0	0	0	0	0	0	0	0	0	0	3	0	0	0	0	0	0	0	0	0	0	0	0	0	0	0	0	0	0	0	0	0	0	0	0	0	0	0	0	0	0	0	0	0	0	0
916	OTU_1860	1	0	0	0	0	0	0	0	0	0	0	13	10	26	2	0	0	1	0	0	9	6	10	4	0	1	0	0	0	0	0	0	0	0	0	0	0	0	0	0	0	0	0	0	0	0	0	0
917	OTU_1861	0	0	0	0	1	0	0	0	0	1	0	0	0	0	6	1	47	7	1	26	0	0	0	0	0	0	0	0	0	0	0	0	0	0	0	0	0	0	0	0	0	0	0	0	0	0	0	0
918	OTU_1862	0	0	0	0	1	11	15	3	7	2	0	0	0	0	0	0	0	0	0	0	0	0	0	0	0	0	0	0	0	0	0	0	0	0	0	1	0	2	0	0	0	0	0	0	0	0	0	0
919	OTU_1863	0	0	0	0	0	0	0	0	0	0	0	0	0	0	0	0	0	0	0	0	0	0	0	0	0	0	0	0	0	0	0	0	0	0	0	0	0	0	0	0	0	1	0	0	1	1	26	0
920	OTU_1864	0	0	0	0	0	0	0	2	0	0	0	0	0	0	0	0	0	0	0	0	0	0	0	0	0	0	0	0	0	0	0	0	0	0	0	0	0	2	1	0	0	0	0	0	0	0	0	0
921	OTU_1865	0	0	0	0	1	0	0	0	0	0	0	1	0	0	0	0	0	0	1	12	0	0	0	0	0	0	0	0	0	0	0	0	0	0	0	0	0	0	0	0	0	0	0	0	0	0	0	0
922	OTU_1866	0	1	0	1	4	0	0	1	11	0	12	0	10	18	0	3	0	1	1	0	2	2	14	15	1	4	5	4	3	0	12	3	20	6	5	4	5	1	4	2	45	123	16	24	17	0	1	2
923	OTU_1867	17	11	7	3	11	8	5	3	9	5	0	0	0	0	1	3	21	27	3	1	0	1	0	1	0	0	0	0	0	1	0	0	0	0	1	2	3	8	5	8	0	0	0	0	0	0	1	0
924	OTU_1868	0	0	0	6	0	0	0	0	0	0	0	0	0	0	0	0	0	0	0	0	0	0	0	0	0	0	0	0	0	0	0	0	0	0	0	0	0	0	0	0	0	0	0	0	0	0	0	0
925	OTU_1869	0	0	3	0	0	0	0	0	0	2	0	0	0	0	4	1	0	5	1	1	6	0	4	3	3	0	5	1	8	2	16	33	48	27	37	0	0	1	0	3	16	37	9	10	5	0	1	3
926	OTU_187	1	0	1	1	0	2	0	0	0	0	0	0	0	0	0	0	0	0	0	0	0	0	0	0	0	0	0	0	0	0	2	6	1	1	1	0	0	0	0	0	0	0	1	0	0	0	0	0
927	OTU_1870	1	0	0	0	0	0	1	1	0	0	1	0	0	0	0	0	0	0	1	1	2	4	4	0	5	4	2	5	4	4	60	22	14	36	19	1	1	0	3	0	7	12	0	2	1	1	4	2
928	OTU_1871	0	0	0	0	0	0	0	0	1	0	1	0	0	0	0	1	0	0	1	0	0	0	0	0	0	0	0	0	0	0	0	0	0	0	0	0	0	0	0	0	0	0	0	0	0	0	0	0
929	OTU_1872	0	0	0	0	0	0	0	0	0	0	0	0	0	0	0	0	0	0	0	0	0	0	0	0	0	0	0	0	0	0	0	1	0	0	0	0	0	0	0	0	0	0	0	0	0	0	0	0
930	OTU_1873	20	9	27	10	42	109	237	80	51	96	174	182	92	151	144	112	95	56	97	151	58	82	47	22	31	28	33	41	19	39	50	33	27	45	57	107	31	120	82	78	29	66	68	92	81	33	161	91
931	OTU_1874	0	0	0	0	0	0	0	0	0	0	0	1	0	0	0	0	0	0	0	0	0	0	0	0	0	0	0	0	0	0	0	0	0	0	0	0	0	0	0	0	0	0	0	0	0	0	0	0
932	OTU_1875	32	6	20	12	7	0	0	0	1	1	0	0	0	0	0	2	3	0	0	4	0	0	0	0	0	14	0	0	2	1	0	2	0	1	0	0	0	2	0	0	0	1	0	0	1	1	0	0
933	OTU_1877	0	0	0	0	0	0	0	0	0	0	0	0	0	0	0	1	0	0	5	0	0	0	0	6	0	0	0	0	0	0	0	0	2	0	0	0	0	0	0	0	1	1	0	2	0	1	1	1
934	OTU_1878	0	0	0	1	1	0	0	0	0	0	0	0	2	0	1	0	0	0	0	0	0	0	0	0	0	0	0	0	0	0	0	0	0	0	0	0	0	0	0	0	0	0	0	0	0	0	0	0
935	OTU_1879	0	0	0	1	0	0	0	0	0	0	0	0	0	0	1	0	0	0	0	0	0	0	0	0	0	0	0	0	0	0	0	0	0	0	0	0	0	0	0	0	0	0	0	0	0	0	0	0
936	OTU_188	0	0	0	0	0	0	0	0	0	0	0	0	0	0	0	0	0	0	0	0	0	0	0	0	0	0	0	0	0	0	0	0	0	0	0	2	1	1	2	1	0	0	0	0	0	0	0	0
937	OTU_1880	0	0	0	0	0	0	0	0	0	0	0	0	0	0	0	0	0	1	0	0	0	0	0	0	0	0	0	0	0	0	0	0	0	0	0	0	0	0	0	0	0	0	0	0	0	0	0	0
938	OTU_1881	700	0	0	1	0	0	0	0	0	0	0	0	0	0	0	0	0	0	0	0	0	0	2	2	2	0	0	0	1	1	0	4	0	1	0	0	0	0	0	1	0	1	0	1	0	0	0	6
939	OTU_1882	2	9	42	3	24	0	0	1	0	1	0	0	0	0	0	0	0	0	0	0	0	0	0	0	0	0	0	1	0	0	0	0	0	0	0	1	0	0	0	0	0	0	0	0	0	2	0	0
940	OTU_1883	0	0	0	0	0	0	0	3	0	1	0	0	0	0	0	0	0	0	0	0	0	0	0	0	0	0	0	0	0	0	0	0	0	0	0	0	0	0	0	0	0	0	0	0	0	0	0	0
941	OTU_1886	0	12	1	4	0	3	13	9	15	2	5	0	4	6	30	5	13	2	12	3	12	12	0	0	0	0	0	0	0	0	0	0	0	0	0	0	0	0	0	0	0	0	0	0	0	0	0	0
942	OTU_1887	11	9	6	4	7	1	0	4	1	0	0	0	0	0	0	1	0	0	0	0	0	0	0	0	0	6	0	0	0	0	0	0	0	0	0	0	0	0	0	0	0	0	0	0	0	0	0	0
943	OTU_1888	0	0	0	0	0	0	0	0	0	0	0	0	0	0	0	0	0	0	0	0	0	0	0	0	0	0	0	3	0	1	0	1	1	0	0	0	0	0	0	0	0	0	0	0	0	1	1	11
944	OTU_1889	0	72	3	1	9	10	2	7	2	0	3	8	51	11	1	5	3	0	6	0	2	3	1	13	2	0	0	0	0	0	0	1	4	0	0	1	0	1	0	0	0	0	0	0	0	0	2	0
945	OTU_189	0	2	71	2	1	0	0	37	0	172	2	2	1	2	3	17	1	202	36	48	27	19	0	0	0	0	0	0	0	0	0	0	0	0	0	0	0	0	0	0	0	0	0	0	0	0	0	0
946	OTU_1890	2	2	8	2	10	0	0	0	0	0	0	0	0	0	0	0	0	0	0	0	0	0	0	0	0	0	0	0	0	0	0	0	0	0	0	0	0	0	0	0	0	0	0	0	0	0	0	0
947	OTU_1891	0	0	0	0	0	0	0	0	0	0	0	0	0	0	0	1	7	1	0	2	0	0	2	0	0	1	1	0	0	0	0	0	0	0	0	2	0	0	1	0	0	0	0	0	0	0	1	3
948	OTU_1892	0	3	2	1	1	2	0	1	1	2	0	0	0	0	0	1	0	0	0	0	0	2	2	0	1	2	0	0	3	0	2	2	0	0	0	0	0	0	0	0	0	0	1	0	2	0	0	0
949	OTU_1893	0	0	0	0	0	0	0	0	0	0	0	0	0	0	0	0	0	0	0	0	0	0	0	0	0	0	0	0	0	0	0	0	0	0	0	0	0	0	0	0	0	0	0	0	0	0	0	0
950	OTU_1894	0	0	1	0	0	0	0	0	0	0	0	0	0	0	0	0	0	1	0	0	0	1	0	0	0	0	0	0	0	0	0	0	1	0	0	0	0	0	0	1	0	0	0	0	0	1	0	0
951	OTU_1895	0	0	0	0	0	0	0	0	0	0	0	0	0	0	0	0	0	0	0	0	0	0	0	0	0	0	0	0	0	0	0	0	0	0	0	2	0	1	3	1	0	0	0	0	0	0	0	0
952	OTU_1896	0	0	0	0	0	0	0	0	0	0	0	0	0	0	0	0	0	0	0	0	0	15	0	0	0	0	0	0	0	0	0	0	0	0	0	0	0	0	0	0	0	0	0	0	0	0	0	0
953	OTU_1897	1	0	0	0	1	0	0	0	0	0	0	0	0	0	7	0	0	0	0	0	1	0	0	0	0	0	0	0	0	0	0	0	0	0	0	0	0	0	0	0	0	0	0	1	0	0	0	0
954	OTU_1898	0	1	0	2	0	0	0	1	0	0	0	0	0	1	0	0	0	0	0	0	0	0	0	0	0	0	1	0	0	0	0	0	1	0	0	0	0	0	0	0	0	0	0	0	0	0	0	0
955	OTU_1899	12	0	1	0	2	0	0	0	0	0	0	0	0	0	0	0	0	0	0	0	0	0	0	0	0	0	0	0	0	0	0	0	0	0	0	0	0	0	0	0	0	0	0	0	0	0	0	0
956	OTU_19	0	0	0	0	0	0	0	0	0	0	0	0	0	2	0	0	0	0	10	1	0	2	0	0	0	0	0	0	0	0	0	0	1	0	0	0	0	0	0	0	0	0	0	0	0	0	0	0
957	OTU_190	1	0	0	0	0	0	0	0	0	0	0	0	0	0	0	0	0	0	0	0	0	0	0	0	0	0	0	0	0	0	0	0	0	0	0	0	0	0	0	0	0	0	0	0	0	0	0	0
958	OTU_1900	0	0	0	0	0	0	0	11	1	0	0	0	0	0	0	0	0	0	0	4	0	0	0	0	0	0	0	0	0	0	0	0	0	0	0	0	0	0	1	0	0	0	0	0	0	0	0	0
959	OTU_1901	0	2	3	1	0	0	0	0	0	0	0	0	0	0	0	1	0	0	0	0	0	0	0	0	0	0	0	0	0	0	0	0	0	0	0	0	0	0	0	0	0	0	0	0	0	0	0	0
960	OTU_1902	0	1	0	2	3	0	2	1	1	0	0	0	0	0	0	0	0	0	0	0	0	0	0	0	0	0	1	0	0	0	0	0	0	0	0	0	0	1	0	2	0	0	0	0	0	0	0	0
961	OTU_1903	1	0	0	0	0	4	1	4	0	1	6	6	6	10	12	8	1	1	21	3	6	43	21	2	5	3	4	1	4	0	37	8	2	3	4	3	5	2	3	4	67	108	59	18	106	1	3	3
962	OTU_1904	2	1	1	2	5	0	0	0	1	1	0	0	0	0	1	1	1	0	1	1	1	4	0	2	7	0	1	0	0	2	13	3	4	4	5	0	0	1	0	0	8	4	5	2	16	0	1	0
963	OTU_1905	0	0	0	0	6	1	0	0	0	0	0	0	0	0	0	0	0	0	0	0	0	0	0	0	0	0	0	0	0	0	0	0	0	0	0	0	0	0	0	0	0	0	0	0	0	0	0	0
964	OTU_1906	2	3	15	0	1	4	7	14	0	3	0	2	2	3	1	197	20	6	8	7	0	2	0	0	0	1	1	2	0	1	0	0	0	0	0	5	1	4	8	6	0	0	0	1	8	0	6	9
965	OTU_1907	0	0	0	1	0	0	0	0	0	0	0	0	1	0	0	0	0	0	1	0	0	0	0	0	0	0	0	0	0	0	0	0	0	0	0	0	0	0	0	0	0	0	0	0	0	0	0	0
966	OTU_1908	1	1	0	0	0	0	0	0	0	0	0	0	0	0	0	0	0	0	0	0	0	0	0	0	0	0	0	0	0	0	0	0	0	0	0	0	0	0	0	0	0	0	0	0	0	0	0	0
967	OTU_191	0	0	0	0	0	0	0	1	1	0	0	0	0	0	0	0	0	0	0	0	0	0	0	0	0	0	1	0	0	0	0	0	0	0	0	0	0	0	0	0	0	0	0	0	0	0	0	0
968	OTU_1910	0	0	0	0	0	1	0	0	0	0	15	45	12	30	6	1	0	2	0	0	1	1	8	3	3	0	2	0	0	0	1	0	0	0	2	0	0	0	0	0	11	11	41	105	3	0	0	2
969	OTU_1911	0	0	0	0	0	0	0	0	0	0	0	0	0	0	3	0	0	0	0	0	0	0	0	0	0	0	0	0	0	0	0	1	0	0	0	0	0	0	0	0	0	0	0	0	0	0	0	0
970	OTU_1912	0	0	0	2	2	0	0	0	0	1	3	0	0	2	1	9	23	50	33	64	0	0	0	0	0	1	0	3	0	0	0	2	1	1	0	0	0	0	0	1	0	1	2	1	0	7	15	35
971	OTU_1913	0	0	0	0	0	0	0	0	0	0	0	0	0	0	0	0	0	0	0	0	0	0	0	0	0	0	0	1	0	2	0	0	0	0	0	0	0	0	0	0	0	0	0	0	0	0	0	0
972	OTU_1914	56	162	63	9	11	123	29	74	25	141	0	0	0	2	1	6	6	2	2	2	0	2	1	0	0	43	6	13	36	6	0	0	3	2	0	0	1	7	6	4	0	1	0	0	1	0	0	3
973	OTU_1916	0	0	1	0	0	0	0	0	0	0	0	0	0	0	0	0	0	0	0	0	0	0	0	0	0	0	0	0	0	0	0	0	0	0	0	0	0	0	0	0	0	0	0	0	0	0	0	0
974	OTU_1917	0	0	0	0	0	0	0	0	0	0	0	1	0	0	0	0	0	0	0	0	0	0	0	0	0	0	0	0	0	0	0	0	0	0	0	0	0	0	0	0	0	0	0	0	0	0	0	0
975	OTU_1918	0	0	0	0	0	0	0	0	1	0	0	0	0	1	0	0	0	0	0	0	0	2	0	0	0	0	0	0	0	0	0	0	0	0	0	0	0	0	0	0	0	0	0	0	0	0	0	0
976	OTU_1919	0	0	0	0	0	0	0	0	0	0	0	0	0	0	0	0	0	0	0	0	0	0	0	1	0	0	0	0	0	0	0	0	0	0	0	0	0	0	0	0	0	1	0	0	0	0	0	0
977	OTU_192	0	0	0	0	0	0	0	0	0	0	0	0	0	0	0	0	0	0	0	0	0	1	0	0	0	0	0	0	0	0	0	0	0	0	0	0	0	0	0	0	0	0	0	0	0	0	0	0
978	OTU_1920	0	0	0	0	0	0	0	0	0	0	0	0	0	0	0	0	0	0	0	0	0	0	0	0	0	0	0	0	0	0	0	0	0	0	0	0	0	0	0	0	0	0	0	0	0	0	0	0
979	OTU_1921	0	3	0	2	2	1	1	3	5	1	160	5	0	12	11	1	3	1	1	3	0	0	0	0	0	0	0	1	0	0	0	1	0	0	0	0	0	0	0	0	4	18	1	35	0	0	0	0
980	OTU_1922	16	5	11	11	39	15	20	15	13	16	322	209	250	408	302	462	328	2027	371	927	102	164	310	435	919	597	634	1141	750	677	37	44	60	28	38	172	39	172	84	1630	55	50	40	88	47	219	424	1808
981	OTU_1923	401	1	2	0	9	7	0	0	8	3	0	0	0	0	0	0	0	0	0	0	0	0	0	0	0	0	0	0	0	1	0	2	0	1	0	1	0	0	0	2	0	0	0	19	0	0	1	3
982	OTU_1924	1	0	0	0	1	1	8	4	0	5	24	7	6	4	15	8	5	0	10	6	12	32	15	9	10	2	1	3	2	2	6	7	2	4	6	0	0	0	1	0	8	7	4	12	3	0	5	4
983	OTU_1925	0	0	0	0	0	0	0	0	0	0	0	0	0	0	0	0	0	0	0	0	0	0	0	0	0	0	0	20	3	0	0	0	0	0	1	6	2	0	0	0	0	0	0	44	1	2	2	0
984	OTU_1926	1	3	1	10	14	2	0	2	2	0	0	0	0	0	0	0	1	0	0	0	0	1	0	0	0	0	0	0	0	0	0	0	0	3	1	2	0	1	0	5	0	0	0	0	0	1	0	2
985	OTU_1927	0	0	0	0	0	0	0	0	0	0	0	0	0	0	0	0	0	0	0	0	0	0	0	0	0	0	0	0	0	0	0	0	0	0	0	0	0	0	0	0	0	0	0	0	24	0	0	0
986	OTU_1928	0	0	0	0	0	1	3	1	0	0	1	0	1	0	4	3	0	1	1	2	1	2	0	0	0	0	0	0	0	0	0	0	0	0	0	0	0	0	0	0	0	0	0	0	0	0	0	0
987	OTU_1929	0	0	0	0	0	0	0	0	0	0	0	0	0	0	0	0	0	0	0	0	0	0	0	0	0	0	0	2	2	2	0	0	0	0	0	0	0	1	1	1	0	0	0	1	0	0	0	0
988	OTU_193	0	0	0	1	0	0	0	1	0	0	0	0	0	0	0	0	0	0	0	0	0	0	0	0	0	0	0	0	0	0	0	0	0	0	0	0	0	0	0	0	0	0	0	0	0	0	0	1
989	OTU_1930	0	0	0	0	2	0	0	0	0	0	0	1	0	0	0	5	0	0	0	14	0	1	0	0	0	0	0	0	0	0	0	0	0	0	0	0	0	0	0	0	0	0	0	0	0	0	0	0
990	OTU_1931	0	2	1	0	0	0	0	0	2	0	0	0	0	0	0	0	2	0	0	0	0	0	0	0	0	0	0	0	0	0	0	0	0	0	0	0	0	0	0	0	0	0	0	0	0	0	0	0
991	OTU_1932	0	2	1	0	0	0	0	2	0	0	0	0	1	0	0	1	0	0	0	0	0	0	0	0	0	0	0	0	0	0	1	0	0	0	0	0	2	0	0	0	0	0	0	0	1	0	1	0
992	OTU_1933	0	1	3	0	0	0	0	0	1	0	0	0	0	0	0	0	1	0	0	0	1	0	0	0	0	0	0	0	0	0	0	0	0	0	0	0	0	0	0	0	0	0	0	0	0	0	0	0
993	OTU_1934	0	0	0	0	0	0	5	0	0	0	0	0	0	0	0	0	0	0	0	0	0	0	0	0	0	0	0	0	0	0	0	0	0	0	0	0	0	0	0	0	0	0	0	0	0	0	0	0
994	OTU_1935	152	94	187	168	289	993	851	1023	1299	1741	106	70	48	39	189	64	55	42	83	85	12	36	149	16	33	55	86	123	91	157	18	37	12	9	7	172	68	142	138	173	8	31	17	32	11	10	56	29
995	OTU_1936	0	0	0	0	0	0	0	0	0	0	0	0	0	0	0	0	0	0	0	0	0	0	0	0	0	0	0	0	0	0	0	0	0	0	0	0	0	0	0	0	0	0	0	0	0	0	0	0
996	OTU_1937	0	1	0	1	0	0	0	0	0	0	0	0	0	0	0	0	1	0	0	0	0	0	0	0	0	0	0	0	0	0	0	0	0	0	0	0	0	0	0	0	0	0	0	0	0	0	0	0
997	OTU_1938	0	0	0	0	0	0	0	0	0	0	0	0	0	0	0	0	0	0	0	0	0	0	0	0	0	0	0	0	0	0	0	0	0	0	0	0	0	0	0	0	0	0	0	0	0	0	0	0
998	OTU_1939	0	0	0	0	0	0	1	0	0	0	3	0	0	0	0	0	0	1	0	1	1	4	0	0	1	0	0	0	0	0	0	0	0	0	0	0	0	0	0	0	0	0	0	2	0	0	0	0
999	OTU_194	4	0	1	0	0	0	0	0	0	1	0	0	0	0	0	0	0	0	0	0	1	0	0	0	0	1	0	0	1	0	0	0	0	0	0	0	0	1	0	0	0	0	0	1	0	0	0	0
1000	OTU_1940	0	0	0	0	0	0	0	0	0	0	0	0	0	0	0	0	0	0	0	0	0	0	0	1	0	0	0	0	0	0	0	0	0	0	1	0	0	0	0	0	0	0	0	0	0	0	0	0
1001	OTU_1941	0	0	0	0	0	0	0	0	0	0	0	0	0	0	3	0	0	0	0	0	0	0	1	0	0	0	0	0	0	0	0	0	0	0	0	0	0	0	0	0	0	0	0	0	0	1	0	0
1002	OTU_1942	0	0	0	0	0	0	0	0	0	0	0	0	0	0	0	0	0	0	0	0	3	0	0	0	0	0	0	0	0	0	0	0	0	0	0	0	0	0	0	0	0	0	0	0	0	0	0	0
1003	OTU_1943	1	1	0	0	1	0	0	0	0	0	0	0	0	0	0	0	0	0	0	0	0	0	0	0	0	0	0	0	0	0	0	0	0	0	0	0	0	1	0	0	0	0	0	0	0	0	0	0
1004	OTU_1944	0	0	0	0	0	0	0	0	0	0	0	0	0	0	0	0	0	0	0	0	0	0	0	0	0	1	0	0	0	0	0	0	0	0	0	0	0	0	0	0	0	0	0	0	0	0	0	0
1005	OTU_1945	0	30	17	15	5	1	2	0	6	3	2	0	0	3	11	3	3	1	1	1	0	2	0	0	1	0	0	0	0	0	1	3	2	0	1	0	0	0	1	0	0	0	1	0	0	0	0	0
1006	OTU_1946	1	5	2	2	1	1	0	2	0	0	0	2	1	7	2	0	2	1	0	0	0	5	4	2	3	0	0	2	0	1	0	0	0	0	1	29	2	12	8	15	0	1	0	0	0	0	0	0
1007	OTU_1947	0	0	0	0	0	0	0	0	0	0	0	0	0	0	0	0	0	0	0	0	0	0	0	0	0	0	0	0	0	0	0	0	1	0	0	0	0	0	0	1	0	0	0	0	0	0	0	1
1008	OTU_195	0	0	0	0	0	0	0	0	0	0	0	0	0	0	1	0	0	0	0	0	1	0	0	0	0	0	0	0	0	0	0	0	0	0	0	0	0	0	0	0	0	0	0	0	0	0	0	0
1009	OTU_1950	5	1	1	2	2	1	2	1	0	1	1	2	0	0	1	0	0	0	1	0	0	1	1	1	0	0	0	0	0	0	1	0	1	1	1	0	0	0	0	0	1	0	0	1	2	0	0	1
1010	OTU_1951	0	0	0	0	0	0	0	0	0	0	0	0	0	0	0	1	1	1	4	3	0	0	0	0	0	0	1	3	0	4	1	5	2	2	3	0	0	0	0	0	5	3	2	0	3	0	4	3
1011	OTU_1952	1	0	1	0	0	2	2	0	1	0	0	0	0	0	0	0	0	0	0	1	0	0	0	0	0	0	0	0	0	0	0	0	0	0	0	0	0	0	1	0	0	0	0	0	0	0	0	0
1012	OTU_1953	0	0	0	0	0	0	0	0	0	0	0	0	0	0	0	0	0	0	0	0	0	0	0	0	0	0	1	0	1	0	0	0	0	0	3	0	0	0	0	0	0	0	3	0	0	0	0	0
1013	OTU_1954	0	0	0	0	0	0	0	0	0	0	0	0	1	0	0	1	0	0	0	0	0	0	0	0	0	0	0	0	0	0	0	0	0	0	0	0	0	0	0	0	0	0	0	0	0	0	0	0
1014	OTU_1955	0	0	0	0	0	0	0	0	0	0	0	0	0	0	0	1	0	1	0	0	0	0	0	1	0	0	0	0	0	0	0	11	0	0	1	0	0	0	0	0	0	1	0	0	0	0	0	0
1015	OTU_1956	0	0	1	21	4	1	0	1	1	0	2	2	0	0	0	13	21	8	2	22	1	0	0	0	0	0	0	0	0	0	1	0	1	0	0	0	0	0	0	0	0	0	0	0	0	0	0	0
1016	OTU_1957	0	0	0	0	0	0	0	0	1	0	0	0	0	0	0	0	0	0	0	1	0	0	0	0	0	0	0	0	0	0	0	0	0	0	0	0	0	0	0	0	0	0	0	0	0	0	0	0
1017	OTU_1958	0	0	0	0	0	0	0	0	0	0	6	21	1	13	8	0	0	1	0	0	0	0	1	1	1	0	0	0	0	0	0	0	0	0	0	0	0	0	0	0	0	0	0	0	0	1	0	0
1018	OTU_1959	0	0	0	0	0	0	0	0	0	0	0	0	0	0	0	0	0	0	0	0	0	0	0	0	0	0	0	0	0	0	0	0	0	0	0	0	0	0	0	0	0	1	0	0	0	0	0	0
1019	OTU_196	0	0	0	0	0	0	0	0	0	0	0	0	0	1	0	1	0	0	1	0	0	0	0	0	0	0	0	0	0	0	0	0	0	0	0	0	1	0	0	0	0	0	0	0	0	1	1	0
1020	OTU_1960	0	0	0	0	0	0	0	0	0	0	1	0	0	0	0	0	0	0	0	0	0	0	0	0	0	0	0	0	0	0	0	0	0	0	0	0	0	0	0	1	0	0	0	0	0	0	0	0
1021	OTU_1961	0	1	0	0	0	2	1	1	1	3	0	0	0	0	0	0	0	0	0	0	0	0	0	0	0	0	0	0	0	0	0	0	0	0	0	0	0	0	0	0	0	0	0	0	0	0	0	0
1022	OTU_1962	59	2	8	4	11	15	17	4	12	11	3	6	4	4	9	1	4	2	1	0	1	3	2	0	1	1	0	3	3	2	0	0	1	1	0	2	1	1	3	2	2	4	1	2	4	4	1	0
1023	OTU_1963	0	0	0	3	2	6	0	1	4	9	1	10	0	2	13	0	0	0	0	1	0	0	0	0	1	0	0	0	0	0	0	1	1	0	0	0	0	0	0	0	0	1	0	0	0	0	0	0
1024	OTU_1964	0	0	0	0	0	1	0	0	0	0	0	0	0	0	0	2	0	0	0	2	2	0	0	0	0	0	0	1	0	0	0	0	0	0	0	1	4	1	1	0	4	5	8	3	0	0	1	0
1025	OTU_1965	244	102	275	274	429	1139	711	736	2200	1286	943	1168	566	1153	1154	147	94	74	267	143	328	583	783	240	293	48	56	62	33	60	63	57	37	48	53	120	43	184	82	148	111	121	73	184	49	14	125	43
1026	OTU_1966	0	5	0	0	0	0	2	1	3	0	0	0	1	0	0	5	8	1	9	7	2	1	0	0	0	0	0	0	0	0	0	0	0	0	0	0	0	0	0	0	0	0	0	0	0	0	0	1
1027	OTU_1967	0	0	0	0	0	3	0	5	1	4	0	0	0	0	0	0	0	0	0	0	0	0	0	0	0	0	0	0	0	0	0	0	0	0	0	1	0	1	0	0	0	0	0	0	0	0	0	0
1028	OTU_1968	0	0	0	1	0	0	0	1	0	0	0	0	0	0	0	0	0	0	0	3	0	0	0	0	0	0	0	0	0	0	0	0	0	0	0	2	0	0	0	1	0	0	0	0	0	0	0	0
1029	OTU_1969	0	0	0	9	0	1	2	0	1	0	0	0	0	1	0	0	0	0	0	0	0	0	0	0	0	1	0	0	0	0	0	1	0	0	1	11	1	1	2	7	0	0	0	0	0	0	0	0
1030	OTU_197	0	0	0	0	0	0	0	0	0	0	0	0	0	0	0	0	0	0	0	0	0	0	0	0	0	0	0	0	0	0	0	0	0	0	0	0	0	0	0	0	0	0	0	0	0	0	0	0
1031	OTU_1970	0	1	0	0	0	0	1	1	1	0	1	0	1	3	2	1	2	0	1	3	1	0	0	0	0	0	0	0	0	0	0	0	0	0	0	0	0	0	0	0	0	0	0	0	0	0	0	0
1032	OTU_1971	0	0	0	0	0	0	0	0	0	0	0	0	0	0	0	0	0	0	0	0	0	0	0	0	0	0	6	0	0	0	0	0	0	0	2	0	0	0	0	0	0	0	0	0	0	0	0	0
1033	OTU_1972	0	0	0	0	0	1	1	1	2	1	0	0	3	0	0	0	0	0	0	0	2	0	0	0	0	0	0	0	0	0	0	0	0	0	0	0	0	0	0	0	0	0	0	0	0	0	0	0
1034	OTU_1973	0	0	0	0	0	0	0	0	0	0	0	0	0	0	0	0	0	0	0	0	0	0	0	0	0	0	0	0	1	0	0	3	0	1	1	0	0	0	0	0	0	0	0	0	0	0	0	0
1035	OTU_1974	0	0	0	0	0	0	0	0	0	0	0	0	0	0	0	0	0	0	1	0	0	0	0	0	0	0	0	1	1	6	0	0	0	0	0	0	0	0	0	0	0	0	0	0	0	0	0	2
1036	OTU_1975	0	0	0	0	5	1	4	4	1	0	1	3	1	1	2	67	36	8	20	83	3	1	0	0	1	9	0	1	1	1	0	1	3	0	0	0	2	0	0	0	2	0	0	1	0	5	3	2
1037	OTU_1976	0	0	0	0	0	0	0	0	0	0	0	0	1	7	1	0	0	0	0	0	0	0	0	0	0	0	0	0	0	0	0	0	0	0	0	0	0	0	0	0	0	0	0	0	0	0	0	0
1038	OTU_1977	68	17	3	14	27	7	4	6	7	10	1	0	0	0	0	1	0	0	1	3	2	0	0	0	0	2	2	2	3	1	1	2	2	1	2	8	2	2	0	2	3	1	1	1	0	1	2	1
1039	OTU_1978	0	0	0	0	4	1	0	0	1	1	0	0	0	0	0	1	0	0	0	0	0	0	6	0	0	0	0	0	0	0	0	0	0	0	0	0	0	0	0	0	0	0	0	0	0	0	0	0
1040	OTU_1979	0	0	0	0	0	0	0	0	0	0	0	3	0	4	0	0	0	0	0	0	0	0	0	0	0	0	0	0	0	0	0	0	0	0	0	0	0	0	0	0	0	0	0	0	0	0	0	0
1041	OTU_198	0	0	0	0	0	0	0	0	0	0	0	0	8	0	6	0	0	0	0	0	0	0	0	0	0	0	0	0	0	0	0	0	0	0	0	0	0	0	0	0	0	0	0	0	0	0	0	0
1042	OTU_1980	0	0	0	0	0	0	0	0	0	0	0	0	0	4	0	0	0	0	0	0	0	1	1	0	0	0	0	0	0	0	0	0	0	0	0	0	0	0	0	0	0	0	0	0	0	0	0	0
1043	OTU_1981	1	3	5	2	1	17	14	16	30	13	61	94	65	116	97	108	54	19	75	27	18	32	21	15	20	4	11	10	3	7	50	23	23	7	230	19	5	9	15	7	49	143	22	36	26	4	60	10
1044	OTU_1982	0	0	0	0	1	0	0	0	0	0	1	1	4	2	0	6	9	61	12	66	1	1	0	1	3	6	20	44	3	56	16	5	23	3	11	1	0	3	0	0	19	0	6	4	1	7	11	66
1045	OTU_1983	0	0	0	0	0	0	0	0	0	0	0	0	0	3	1	0	0	0	0	0	0	0	0	0	0	0	0	0	0	0	0	0	0	0	0	0	0	0	0	0	0	0	0	0	0	0	0	0
1046	OTU_1984	1	4	3	2	18	16	14	11	15	4	5	5	1	1	11	5	11	0	14	7	8	4	0	0	0	0	2	3	1	0	0	11	1	0	0	1	2	1	4	2	0	2	1	0	0	5	0	1
1047	OTU_1985	0	0	0	0	0	0	0	0	0	0	0	0	0	0	0	0	0	0	0	0	0	0	3	13	0	0	0	1	0	0	0	0	0	0	0	0	0	0	0	0	0	0	0	0	0	0	0	0
1048	OTU_1986	0	1	0	0	3	68	93	27	24	48	70	31	48	73	63	1	0	1	0	0	21	14	23	6	8	6	4	21	7	8	9	0	3	2	1	24	3	55	98	53	2	4	2	3	1	0	2	1
1049	OTU_1987	0	0	0	0	0	0	0	0	0	0	0	0	0	0	0	0	1	0	0	0	0	0	0	0	0	0	0	0	0	0	0	0	0	0	0	0	0	0	0	0	0	0	0	0	0	0	0	0
1050	OTU_1988	2	2	0	0	0	0	0	0	0	1	1	4	4	12	6	22	14	87	11	53	0	3	3	4	2	25	66	47	33	39	5	3	0	2	2	7	1	9	6	22	0	2	3	3	6	10	158	119
1051	OTU_1989	7	1	22	1	0	3	12	21	7	8	0	0	0	18	2	8	6	17	12	7	0	0	0	2	1	2	3	2	4	1	28	65	27	13	40	21	7	9	36	20	22	52	29	22	30	2	20	14
1052	OTU_199	0	0	0	0	0	0	0	0	0	0	0	0	0	0	0	0	0	0	0	0	0	0	0	0	0	0	0	1	1	0	0	0	0	0	2	8	84	29	8	0	0	0	0	0	2	0	0	0
1053	OTU_1991	0	0	0	0	0	0	0	0	0	0	0	0	0	0	0	0	0	11	1	1	0	0	0	0	0	0	8	5	0	13	1	0	1	0	6	0	1	0	0	0	1	0	0	0	0	0	2	0
1054	OTU_1992	0	0	0	1	0	0	0	0	0	0	0	0	1	0	0	0	0	0	0	0	0	0	0	0	0	0	0	0	0	0	0	0	0	0	0	0	0	0	0	0	0	0	0	0	0	0	0	0
1055	OTU_1993	0	0	0	0	0	0	0	0	0	0	0	0	0	0	0	0	0	0	0	0	0	1	0	0	0	0	0	0	0	0	0	0	0	0	0	0	0	0	0	0	0	0	0	0	0	0	0	0
1056	OTU_1994	0	0	0	0	0	0	0	0	1	0	0	0	0	0	0	0	0	0	0	0	0	0	0	0	0	0	0	0	0	0	0	0	0	0	0	0	0	0	0	0	0	0	0	0	0	0	0	0
1057	OTU_1995	0	0	0	0	0	0	0	1	0	0	0	0	0	0	0	0	1	0	0	0	0	0	0	0	0	0	0	0	0	0	0	0	0	0	0	0	0	0	0	0	0	0	0	0	0	0	0	0
1058	OTU_1997	0	0	0	0	0	0	0	0	1	1	0	0	0	0	1	0	1	0	0	0	0	0	0	0	0	0	0	0	0	0	0	0	0	0	0	0	0	0	0	0	0	0	0	0	0	0	0	0
1059	OTU_1998	0	1	0	1	0	0	0	0	0	1	3	0	1	0	1	0	1	0	0	1	0	1	0	1	1	0	0	0	0	0	0	0	0	0	0	10	2	5	8	6	0	0	0	0	0	0	0	2
1060	OTU_1999	0	1	0	0	0	0	0	0	0	0	0	0	0	0	0	0	0	0	0	0	0	0	0	0	0	0	0	0	0	0	0	0	0	0	0	0	0	0	0	0	0	0	0	0	0	0	0	0
1061	OTU_2	2	0	1	0	0	0	0	0	0	0	0	0	1	0	0	1	0	0	0	0	0	1	1	2	1	0	2	1	2	0	4	7	1	4	10	3	2	0	3	1	8	9	6	5	11	0	0	0
1062	OTU_20	0	0	0	0	0	0	0	0	0	0	0	0	0	0	0	0	0	0	0	0	0	0	0	0	0	0	0	0	0	0	0	0	0	0	0	0	0	0	0	0	0	0	0	1	0	0	0	0
1063	OTU_200	0	0	0	0	0	0	0	0	0	1	0	0	0	0	0	0	0	0	0	0	0	0	0	0	0	0	0	0	0	0	0	0	0	0	0	0	0	0	0	0	0	1	0	0	0	0	0	0
1064	OTU_2000	88	256	178	268	205	4	6	16	9	10	0	1	0	0	0	2	3	1	4	8	0	2	0	1	0	2	2	3	0	0	5	2	2	1	3	1	0	1	2	4	1	0	1	2	0	3	0	0
1065	OTU_2001	0	0	0	1	0	0	0	0	0	0	4	1	5	0	2	96	17	11	64	9	2	1	0	1	1	8	15	27	29	6	1	2	0	1	0	0	3	0	1	1	0	0	2	3	2	3	0	0
1066	OTU_2002	10	3	5	3	3	5	4	3	0	1	0	0	0	0	0	0	0	0	0	0	0	0	0	0	0	0	2	1	1	0	0	1	0	0	0	2	1	3	2	3	3	2	1	0	0	0	1	1
1067	OTU_2003	32	16	13	7	13	11	33	17	13	12	16	27	21	11	13	97	441	474	112	89	8	14	42	24	17	970	1137	994	692	1190	393	342	256	523	363	158	100	186	165	201	415	438	717	323	532	54	74	97
1068	OTU_2004	0	0	0	0	0	0	0	0	0	0	0	0	0	0	0	0	0	0	0	0	0	0	0	0	0	0	2	0	0	0	0	0	1	0	0	1	0	9	0	0	0	15	0	0	0	0	1	0
1069	OTU_2005	0	0	0	0	0	0	0	0	0	0	3	7	2	0	2	0	0	0	0	0	0	7	1	8	5	0	0	0	0	0	0	0	0	0	0	0	0	0	0	0	0	0	0	0	0	0	0	0
1070	OTU_2006	0	0	0	0	0	0	0	0	0	0	0	0	0	0	0	2	0	1	2	12	0	0	0	0	0	0	0	0	0	0	0	0	0	0	0	0	0	0	0	0	0	0	0	0	0	0	0	0
1071	OTU_2007	0	0	0	1	1	1	1	0	0	1	1	3	0	0	0	0	0	0	1	0	0	0	0	0	0	0	0	0	0	0	0	0	0	0	0	0	0	0	0	0	0	0	0	0	0	0	0	0
1072	OTU_2008	0	0	0	0	0	0	0	0	0	1	0	2	0	0	8	0	5	41	1	0	0	0	1	0	1	23	1	4	3	1	1	3	0	1	28	0	12	17	1	0	0	1	0	6	0	0	1	0
1073	OTU_2009	0	0	0	0	0	0	0	0	0	0	0	0	0	0	0	0	0	0	12	0	0	0	0	0	0	0	0	0	0	0	0	0	0	0	0	0	0	0	0	0	1	0	0	0	0	0	0	0
1074	OTU_201	0	0	0	0	0	0	0	0	0	0	1	0	2	6	0	0	0	0	1	0	3	0	0	0	0	0	0	0	0	0	0	0	0	1	0	0	0	0	0	0	0	0	0	0	0	0	0	1
1075	OTU_2010	0	0	0	0	0	0	2	0	0	0	1	0	0	1	0	0	0	0	1	0	1	1	0	0	0	0	0	0	0	0	0	0	0	0	0	0	0	0	0	0	0	0	0	0	0	0	0	0
1076	OTU_2011	3	2	1	5	6	1	0	0	0	0	0	0	0	0	0	0	0	0	0	0	0	0	0	0	0	0	0	0	0	0	0	0	0	0	0	0	0	0	0	0	0	0	0	0	0	0	0	0
1077	OTU_2012	0	0	0	0	0	0	0	0	0	0	2	11	0	0	2	0	0	0	0	0	0	0	0	0	0	0	0	0	0	0	0	0	0	0	0	0	0	0	0	0	0	0	0	0	0	0	0	0
1078	OTU_2013	0	0	0	0	0	0	0	0	0	0	0	0	4	0	0	0	0	0	0	0	3	0	0	0	0	0	0	0	0	0	0	0	0	0	0	0	0	0	0	0	0	0	0	0	0	0	0	0
1079	OTU_2014	0	0	0	0	0	0	0	0	0	0	0	0	0	0	0	0	0	0	0	0	0	0	0	0	0	0	4	0	0	0	0	0	0	0	0	1	0	1	0	0	0	0	0	0	0	0	0	0
1080	OTU_2015	0	0	0	0	1	0	0	0	0	0	0	0	0	1	0	0	0	0	0	0	0	0	0	0	0	0	1	0	0	0	0	0	0	0	1	0	0	0	0	0	0	1	0	0	0	0	0	0
1081	OTU_2016	0	0	0	1	0	0	0	0	0	0	0	0	0	0	0	0	0	1	0	0	0	0	0	0	0	0	0	0	0	0	0	0	0	0	0	0	0	0	0	0	0	0	0	0	0	0	0	0
1082	OTU_2017	0	0	0	0	0	0	0	0	0	0	0	0	0	0	0	0	0	0	0	0	0	0	3	6	0	0	0	0	0	0	0	0	0	0	0	0	0	0	0	0	0	0	0	0	0	0	0	0
1083	OTU_2018	0	0	0	0	0	0	0	0	0	0	0	0	0	0	0	0	0	0	0	0	0	0	0	0	0	0	0	0	0	0	0	0	0	1	5	0	0	0	0	0	1	0	0	0	1	0	0	0
1084	OTU_2019	0	0	0	0	0	0	0	0	0	0	0	0	0	0	0	0	0	0	0	0	0	0	0	0	0	0	1	0	0	0	0	0	0	0	0	0	0	0	0	0	0	0	0	0	0	0	0	0
1085	OTU_202	17	44	73	17	15	10	13	7	18	5	1	1	1	38	0	1	0	1	1	0	0	1	0	1	0	0	0	1	0	0	2	0	2	3	10	5	2	5	2	1	5	4	3	1	0	0	0	0
1086	OTU_2020	0	0	0	0	0	1	0	0	0	1	0	0	0	0	0	0	0	0	0	0	0	0	0	0	0	0	0	0	0	0	0	0	0	0	0	0	0	0	0	0	0	0	0	0	0	0	0	0
1087	OTU_2021	0	5	2	1	4	7	6	9	3	10	0	0	0	0	0	3	4	2	0	1	0	0	0	0	0	1	2	2	0	1	3	1	0	0	1	7	2	2	7	10	0	5	0	0	0	1	0	3
1088	OTU_2022	0	0	0	0	1	2	0	0	1	0	0	0	0	0	1	0	0	0	1	0	0	0	0	0	0	0	2	0	0	0	0	0	0	0	0	0	1	0	0	0	0	0	0	0	0	0	0	0
1089	OTU_2023	0	0	0	0	1	1	3	1	2	0	1	0	0	2	2	0	0	0	1	1	0	0	0	0	0	0	0	0	0	0	0	0	0	0	0	0	0	0	0	0	0	0	0	0	0	0	0	0
1090	OTU_2024	0	0	0	0	0	0	0	0	0	0	0	0	0	0	0	0	0	0	0	0	0	0	0	0	0	0	0	0	0	0	0	0	1	0	0	0	0	0	0	0	1	0	0	0	0	0	0	0
1091	OTU_2025	0	0	0	0	0	0	0	0	0	0	0	0	0	0	0	0	0	0	0	0	0	0	0	0	0	0	0	0	0	0	0	0	0	0	0	0	1	0	0	0	0	0	0	0	0	0	0	0
1092	OTU_2026	0	0	0	1	0	0	0	0	0	2	0	0	0	0	0	0	0	0	0	0	0	0	0	0	0	0	0	0	0	0	0	0	0	0	0	0	0	0	0	0	0	0	0	0	0	0	0	0
1093	OTU_2027	0	0	0	2	0	0	0	0	0	0	0	0	0	0	0	1	0	0	0	0	0	0	0	0	0	0	0	0	0	2	0	2	0	0	0	0	0	0	0	0	0	4	0	1	0	0	0	0
1094	OTU_2028	0	0	0	0	0	0	0	0	0	0	0	0	0	0	0	0	0	0	0	0	0	0	0	0	0	0	0	0	0	0	0	1	0	0	0	0	0	0	0	0	0	0	0	0	0	0	0	0
1095	OTU_2029	0	0	0	0	0	0	0	0	0	0	0	0	0	0	0	0	0	0	0	0	0	0	0	0	2	0	0	0	0	0	0	0	0	0	0	0	0	0	0	0	0	0	0	0	0	0	0	0
1096	OTU_203	0	0	0	0	1	0	0	0	0	0	0	0	0	0	0	0	0	0	0	0	0	0	0	0	0	0	0	0	0	0	0	0	0	0	0	0	0	0	0	0	0	0	0	0	0	0	0	0
1097	OTU_2030	0	0	0	0	0	0	0	0	0	0	0	0	0	0	0	0	0	0	0	0	0	0	0	0	0	0	0	0	0	0	0	0	0	0	0	0	0	0	0	0	0	0	0	0	0	0	0	1
1098	OTU_2031	0	0	0	0	0	0	0	0	0	0	0	0	0	0	0	0	0	0	0	0	0	0	0	0	0	0	0	0	0	0	0	0	0	0	0	0	0	0	0	0	0	0	0	0	0	0	1	0
1099	OTU_2032	0	0	0	0	0	0	0	0	0	0	0	0	0	0	0	0	0	0	0	0	0	1	0	0	0	0	0	0	0	0	0	0	0	0	0	0	0	0	0	0	0	0	0	0	0	0	0	0
1100	OTU_2033	0	0	0	0	0	0	0	0	0	0	0	0	0	0	0	0	0	0	0	0	0	0	0	0	0	0	0	0	0	0	0	1	0	0	0	0	0	0	0	0	1	0	0	0	0	0	0	0
1101	OTU_2034	0	0	0	0	0	0	0	0	0	0	0	0	0	0	0	0	0	0	0	0	0	0	0	0	0	0	0	0	0	0	0	2	0	0	0	0	0	0	0	0	0	0	0	0	0	0	0	0
1102	OTU_2035	0	0	0	0	0	0	0	0	0	0	0	0	0	0	0	0	0	0	0	0	0	0	0	0	0	0	0	0	0	0	0	1	0	0	0	0	0	0	0	0	0	0	0	0	0	0	0	0
1103	OTU_2036	0	0	0	0	0	0	0	0	0	0	0	0	0	0	0	0	0	0	0	0	0	0	0	0	0	0	0	0	0	0	0	0	2	0	0	0	0	0	0	0	0	0	0	0	0	0	0	0
1104	OTU_2037	0	0	0	0	0	0	0	0	0	0	0	0	0	0	0	0	0	0	0	0	0	0	0	0	0	0	1	0	0	0	0	0	0	0	0	0	0	0	0	0	0	0	0	0	0	0	0	0
1105	OTU_2039	1	3	9	7	15	57	97	53	25	37	40	57	27	33	37	64	59	33	59	49	9	30	17	11	5	9	10	7	10	19	17	16	17	14	18	33	43	44	49	31	16	29	21	24	23	15	88	67
1106	OTU_204	0	1	0	0	0	1	0	0	0	2	0	0	1	0	0	0	0	0	0	0	1	0	1	0	0	0	1	0	0	0	2	4	1	1	8	0	0	0	0	0	15	21	9	6	9	0	2	0
1107	OTU_2040	0	0	0	0	0	0	0	1	0	0	0	0	0	0	0	0	0	0	0	0	0	0	0	0	0	0	0	0	0	0	0	0	0	0	0	0	0	0	0	1	0	0	0	0	0	0	0	1
1108	OTU_2041	0	2	0	1	0	0	3	3	6	0	3	0	0	1	2	0	4	0	4	2	3	1	0	0	0	0	0	0	0	0	0	0	0	0	0	0	0	0	0	0	0	0	0	0	0	0	0	0
1109	OTU_2043	0	1	14	0	1	2	41	6	1	0	0	0	0	0	0	0	0	0	0	0	0	0	0	0	0	0	0	0	0	0	0	0	0	0	0	0	0	0	0	3	1	1	0	0	0	0	0	0
1110	OTU_2044	0	1	0	0	0	0	0	0	0	0	5	4	0	0	0	0	1	0	0	0	2	0	0	0	0	3	4	7	4	2	3	7	1	11	6	0	0	0	1	0	3	9	9	5	8	0	0	1
1111	OTU_2045	0	0	0	0	0	1	0	0	0	0	3	10	6	10	17	0	1	1	0	0	9	31	7	1	2	0	0	0	0	0	0	0	0	0	0	0	0	0	1	0	0	0	0	0	0	0	0	1
1112	OTU_2046	3	0	1	0	59	0	0	0	1	0	0	0	0	0	0	0	0	0	0	0	0	0	0	0	0	0	0	0	0	0	0	0	0	0	0	0	0	0	0	0	0	0	0	0	0	0	0	0
1113	OTU_2047	3	10	3	5	6	5	2	6	3	4	1	3	0	1	0	1	3	0	1	2	0	1	0	0	0	1	4	0	0	2	3	2	2	1	2	3	0	1	2	1	0	2	2	1	2	3	2	1
1114	OTU_2048	11	3	3	2	1	0	0	8	0	0	0	0	0	2	0	0	2	0	0	1	0	0	0	0	1	0	0	0	0	0	1	0	0	0	0	0	0	0	0	2	1	2	0	1	1	0	3	0
1115	OTU_2049	2	0	1	1	1	1	1	4	3	2	0	0	0	0	0	0	0	0	0	0	0	0	0	0	0	0	0	1	0	0	0	0	0	0	0	0	0	0	1	0	0	0	0	0	0	0	0	0
1116	OTU_205	0	0	0	0	0	0	0	0	0	0	0	0	0	0	0	0	0	0	0	0	0	0	0	0	0	0	0	0	0	0	0	0	0	0	0	0	0	0	0	0	0	0	0	0	0	0	0	0
1117	OTU_2050	0	1	0	0	0	1	0	0	0	0	0	0	4	2	0	1	0	0	0	0	5	2	0	0	0	0	0	0	0	0	0	0	0	0	0	0	0	0	0	0	0	0	0	0	0	0	0	0
1118	OTU_2051	4	5	4	5	9	0	0	1	0	0	0	0	0	0	0	0	0	0	0	0	0	0	0	0	0	0	0	0	0	0	0	0	0	0	0	0	0	0	0	0	0	0	0	0	0	0	0	0
1119	OTU_2052	0	0	0	0	0	0	0	0	0	0	5	2	0	0	0	2	4	6	1	5	2	0	0	0	0	0	0	0	0	0	0	0	0	0	0	0	0	0	0	0	0	0	0	0	0	0	0	0
1120	OTU_2053	1	0	0	0	0	0	0	0	0	0	0	0	0	0	0	0	0	0	0	0	0	0	0	0	0	0	0	0	2	0	0	0	0	0	0	0	0	0	0	0	0	0	0	0	0	0	0	0
1121	OTU_2054	1	0	0	1	0	0	0	0	0	0	0	0	0	0	0	0	1	0	0	0	0	0	0	0	0	0	0	0	0	0	0	0	0	0	0	0	0	0	0	0	1	0	0	0	1	0	0	0
1122	OTU_2055	1	0	0	0	0	0	0	0	0	0	0	1	0	0	0	1	2	1	2	0	0	0	1	0	1	5	2	1	7	2	63	65	109	61	34	0	0	0	3	2	62	67	68	44	114	2	9	7
1123	OTU_2056	0	3	4	0	0	0	0	7	0	0	0	0	0	0	0	2	0	0	0	0	1	0	0	0	0	0	0	0	0	0	0	0	0	0	0	0	0	0	0	0	0	0	0	0	0	0	0	0
1124	OTU_2057	8	5	16	31	58	1	3	10	2	4	53	144	138	72	99	90	54	75	82	69	59	125	190	59	52	96	131	164	77	148	67	56	35	52	52	17	8	13	11	12	48	75	65	68	117	30	92	164
1125	OTU_2058	0	0	1	0	1	0	0	0	0	0	0	0	0	3	0	0	0	0	0	0	0	0	1	0	0	0	0	0	0	0	0	0	0	0	2	0	0	0	0	0	0	0	2	0	0	0	0	0
1126	OTU_2059	0	0	0	0	0	0	0	0	0	0	0	0	0	0	0	0	0	2	0	0	0	0	2	0	0	0	0	0	1	0	0	0	1	1	0	2	0	6	0	0	0	1	0	0	1	0	0	0
1127	OTU_206	0	0	0	0	0	0	0	0	0	0	0	0	0	0	0	0	0	0	0	0	0	0	0	0	0	0	0	0	0	0	0	0	0	0	0	0	0	0	0	0	0	0	0	0	0	0	0	0
1128	OTU_2060	0	0	0	3	0	0	0	0	0	0	3	0	0	1	0	0	0	0	4	0	0	0	0	0	0	0	0	0	0	0	0	0	0	0	0	0	0	0	0	0	0	0	0	0	0	0	0	0
1129	OTU_2061	0	0	0	0	0	0	1	1	0	0	0	0	0	0	1	0	0	0	0	0	0	1	0	0	0	0	0	0	0	0	0	0	0	0	0	0	0	0	0	0	0	0	0	0	0	0	0	0
1130	OTU_2062	66	21	39	33	69	171	124	146	59	98	36	23	31	36	40	132	71	71	166	96	12	28	20	6	24	74	61	93	95	79	272	335	132	231	212	112	58	69	201	162	188	303	340	226	196	34	196	751
1131	OTU_2063	2	9	0	2	0	0	1	1	1	4	0	0	0	0	0	0	0	0	0	0	0	0	0	0	0	3	5	3	4	1	5	2	0	0	2	4	3	3	4	2	3	14	1	4	3	0	0	0
1132	OTU_2064	0	0	0	0	0	0	0	0	0	2	0	0	0	0	0	0	0	0	0	0	0	0	0	0	0	0	0	0	0	0	0	0	0	0	0	0	0	0	0	0	0	0	0	0	0	0	0	0
1133	OTU_2065	2	2	0	2	2	2	3	3	1	1	0	0	0	0	0	0	0	0	0	0	0	0	0	0	0	1	1	0	0	0	0	1	0	0	0	0	0	0	0	1	0	1	0	2	0	0	0	0
1134	OTU_2066	1	1	1	2	4	5	15	6	7	6	8	5	5	15	11	6	9	4	12	9	1	9	5	1	1	3	3	3	4	4	3	1	0	5	6	4	2	11	9	7	6	4	3	3	9	0	20	6
1135	OTU_2067	1	9	0	4	16	54	114	63	67	89	3	0	0	0	2	2	11	6	6	30	1	0	0	0	0	6	8	14	11	8	0	0	0	1	0	35	21	23	24	32	1	0	2	0	0	2	23	4
1136	OTU_2068	0	0	0	0	0	2	0	0	1	0	0	0	0	0	0	0	0	1	1	0	0	0	1	0	0	0	0	1	0	1	0	1	0	0	0	0	2	0	0	13	0	0	0	0	0	0	0	0
1137	OTU_2069	0	0	0	0	0	0	0	0	0	0	3	0	1	0	0	4	0	5	3	3	0	1	0	0	0	4	12	31	1	4	0	1	3	1	2	1	0	0	0	0	0	1	2	1	0	1	5	17
1138	OTU_207	0	0	0	0	0	0	0	0	0	0	0	0	0	0	0	0	0	0	0	0	0	0	0	0	0	0	0	0	0	0	0	0	0	0	1	0	0	0	0	0	0	0	0	0	0	0	0	0
1139	OTU_2071	0	0	0	0	1	1	0	0	0	0	52	128	11	71	26	3	24	3	14	134	6	1	1	1	0	0	0	0	0	0	0	0	0	0	0	0	0	0	0	0	0	0	0	1	0	0	8	1
1140	OTU_2072	0	0	0	1	0	0	0	0	0	0	92	72	73	79	47	0	1	0	0	0	9	10	1	10	102	2	0	0	0	0	0	0	4	0	2	12	0	1	0	6	2	0	0	0	0	0	0	0
1141	OTU_2073	0	0	0	0	1	0	0	0	0	0	0	0	0	1	0	0	0	0	0	0	0	0	0	0	0	0	0	0	0	0	0	0	0	0	0	0	0	0	0	0	0	0	0	0	0	0	0	0
1142	OTU_2074	0	0	0	0	0	0	0	0	0	0	0	0	0	0	0	0	0	0	0	0	0	1	0	0	0	0	0	0	0	0	0	0	0	0	0	0	0	0	0	0	0	0	0	0	0	0	0	0
1143	OTU_2075	0	0	0	0	0	0	0	0	0	0	0	0	0	1	0	0	0	0	0	0	0	1	0	0	0	0	0	0	0	0	0	0	0	0	0	0	0	0	0	0	0	0	0	0	0	0	0	0
1144	OTU_2076	0	0	0	0	0	0	0	0	0	0	0	0	0	0	1	0	0	0	0	0	0	0	0	0	0	0	0	0	0	0	0	0	0	0	0	0	0	0	0	0	0	0	0	0	0	0	0	0
1145	OTU_2077	0	0	0	0	0	0	0	0	0	0	0	0	0	0	0	2	0	0	0	0	0	0	0	0	0	0	0	0	0	0	0	0	0	0	0	0	0	0	0	0	0	0	0	0	0	0	0	0
1146	OTU_2079	0	0	0	0	0	0	0	0	0	0	0	0	0	0	0	0	0	0	0	0	0	0	0	0	0	0	0	0	1	0	0	0	0	0	0	0	0	0	0	0	0	0	0	0	3	0	0	0
1147	OTU_208	0	0	0	0	0	0	0	0	0	0	0	0	0	0	0	0	0	0	0	0	0	0	0	0	0	0	0	0	0	0	0	0	0	0	1	0	0	0	0	0	0	0	0	0	0	0	0	0
1148	OTU_2080	0	0	0	2	0	0	0	0	0	0	0	0	0	0	0	0	0	0	0	0	0	0	0	0	0	0	0	0	0	0	0	0	0	0	0	0	0	0	0	0	0	0	0	0	0	0	0	0
1149	OTU_2081	0	0	0	0	0	0	0	0	0	0	0	1	0	0	0	0	0	0	0	0	0	0	0	0	0	0	0	0	0	0	0	0	0	0	0	0	0	0	0	0	0	0	0	0	0	0	0	0
1150	OTU_2082	0	0	0	0	0	0	0	0	0	0	0	0	0	0	0	0	0	0	0	0	0	0	0	0	0	0	0	0	0	0	0	0	0	0	0	0	0	0	0	0	0	0	0	0	0	0	0	0
1151	OTU_2083	0	0	0	0	0	0	0	0	0	0	0	0	0	0	0	0	0	0	0	0	0	0	0	0	0	0	0	0	0	0	0	0	0	0	0	0	0	0	0	0	0	0	0	0	0	0	0	0
1152	OTU_2084	0	0	0	0	0	0	0	0	0	0	0	3	0	0	0	0	0	0	0	0	0	0	0	0	0	0	0	0	0	0	0	0	0	0	0	0	0	0	0	0	0	0	0	0	0	0	0	0
1153	OTU_2085	0	3	0	4	2	3	5	7	4	2	8	2	4	8	7	1	2	1	10	1	6	3	0	0	0	0	0	0	0	0	0	0	0	0	0	0	0	0	0	0	0	0	0	0	0	0	0	0
1154	OTU_2086	0	0	2	0	0	16	0	2	3	1	0	0	0	0	0	2	5	32	0	0	0	0	0	0	0	10	4	10	4	6	1	1	0	0	1	11	7	9	3	7	0	0	0	3	1	2	2	0
1155	OTU_2087	0	2	0	0	1	0	0	2	0	0	0	0	2	0	1	0	0	0	0	0	0	0	2	0	0	0	0	1	0	0	0	0	0	0	1	7	1	4	4	2	0	0	0	0	0	0	0	0
1156	OTU_2088	0	0	0	0	0	0	0	0	0	0	0	0	0	0	0	0	0	0	0	0	0	0	0	0	0	0	1	0	0	0	4	11	13	7	22	0	0	0	0	0	21	8	17	7	8	0	1	0
1157	OTU_2089	3	0	0	0	0	0	0	0	0	0	0	0	0	0	0	0	0	0	0	0	0	0	0	0	0	0	0	0	0	0	0	0	0	0	0	0	0	1	0	0	0	0	0	0	0	0	0	0
1158	OTU_209	0	32	1	2	3	5	3	189	26	7	4	2	8	2	7	124	31	4	121	61	122	100	0	0	0	0	0	0	0	0	0	0	0	0	0	0	0	0	0	0	0	0	0	0	0	0	0	0
1159	OTU_2090	13	109	77	44	56	28	19	37	31	18	49	81	106	170	88	11	11	15	22	14	50	195	106	65	38	15	22	36	20	24	15	15	5	2	14	1092	191	551	674	494	23	39	9	10	3	12	24	19
1160	OTU_2091	21	8	20	19	11	0	0	0	5	1	0	0	0	0	0	0	0	0	1	2	0	0	0	1	0	0	0	0	1	0	0	0	0	0	0	0	0	0	0	0	0	0	0	0	0	1	0	0
1161	OTU_2092	0	0	0	0	0	0	0	0	0	0	0	1	0	0	0	2	1	44	0	6	0	2	0	0	0	0	0	0	2	3	0	0	0	0	0	0	0	0	0	0	0	0	0	0	35	2	3	13
1162	OTU_2093	3	0	3	0	0	0	1	1	1	0	1	1	0	1	0	6	6	13	5	4	0	0	0	0	1	3	4	6	1	3	9	5	4	6	6	0	1	0	0	1	8	9	5	3	7	1	5	5
1163	OTU_2094	2	0	6	0	1	2	0	1	0	0	13	1	5	8	3	7	1	0	2	30	3	1	0	0	0	1	0	1	0	1	3	0	0	0	0	0	0	0	2	1	0	1	0	3	1	0	1	1
1164	OTU_2095	0	1	0	0	0	0	0	0	0	17	3	0	0	0	0	0	7	9	1	1	0	0	0	0	0	2	0	1	1	0	0	0	0	0	0	1	9	3	1	9	0	1	0	0	0	1	11	0
1165	OTU_2096	0	0	0	0	0	5	9	7	0	0	0	0	0	9	10	1	0	2	1	0	0	3	0	0	0	0	0	0	0	0	0	0	0	0	0	0	0	0	0	0	0	0	0	0	0	0	0	0
1166	OTU_2097	0	0	0	0	0	0	0	0	0	0	0	0	0	0	0	0	0	0	0	0	0	0	0	0	0	0	0	0	0	0	0	0	0	0	11	0	0	0	0	0	0	0	0	0	0	0	0	0
1167	OTU_2098	0	0	0	3	1	1	0	2	1	0	1	1	0	1	0	1	1	0	3	0	1	3	0	0	0	0	0	0	0	0	0	0	0	0	0	0	0	0	0	0	0	0	0	0	0	0	0	0
1168	OTU_2099	0	0	0	0	0	0	0	0	0	0	0	0	0	0	0	0	0	0	0	0	0	0	0	0	0	0	3	0	0	0	0	0	0	0	3	0	0	0	0	0	0	0	3	0	0	0	0	0
1169	OTU_21	0	1	0	0	0	0	0	0	1	0	0	0	0	0	0	0	0	0	0	0	0	0	0	0	0	0	0	0	0	0	0	0	0	0	0	0	0	0	0	0	0	0	0	0	1	0	0	0
1170	OTU_210	0	0	1	7	16	330	42	2	10	19	909	101	184	736	388	5	117	64	31	5	42	110	12	70	215	2	6	6	4	0	2	1	5	0	2	10	2	36	2	1	5	0	7	11	4	1	87	2
1171	OTU_2100	7	5	0	4	0	0	1	0	0	0	0	0	0	0	0	0	0	0	0	0	0	0	0	0	0	0	0	0	0	0	0	0	0	0	0	0	0	0	0	0	0	0	0	0	0	0	0	0
1172	OTU_2101	0	0	0	0	0	0	0	0	0	0	0	0	0	0	0	0	0	0	0	0	0	1	1	0	24	0	0	0	0	0	0	0	0	0	0	0	0	0	1	0	1	0	0	0	0	1	0	0
1173	OTU_2102	0	0	0	0	0	1	0	0	0	0	8	0	2	0	0	7	0	1	0	0	0	0	0	0	0	1	1	7	0	0	0	0	0	0	0	0	0	5	0	0	2	1	0	1	0	0	1	0
1174	OTU_2103	0	0	0	0	0	0	0	0	0	0	0	0	0	0	0	0	0	0	0	0	0	0	0	0	0	0	1	0	0	0	2	0	6	2	1	0	0	0	0	0	3	3	4	0	9	0	0	0
1175	OTU_2104	0	0	0	0	0	0	0	0	0	0	0	0	1	0	0	0	0	0	0	0	1	0	0	0	0	0	0	0	0	0	0	0	0	0	0	0	0	0	1	0	0	0	0	0	0	0	0	0
1176	OTU_2105	0	1	0	1	1	0	0	2	1	0	2	0	0	2	1	0	0	0	0	1	0	0	0	0	0	0	0	0	0	0	0	0	0	0	0	4	0	5	3	3	0	0	0	0	0	0	0	0
1177	OTU_2106	0	0	0	0	0	0	0	0	0	0	0	0	0	0	0	0	0	0	0	0	0	0	0	0	0	0	0	0	0	0	0	0	0	0	0	0	0	0	0	0	0	0	0	0	0	0	0	0
1178	OTU_2107	0	1	0	0	0	0	1	0	0	0	0	0	0	0	1	0	2	0	0	0	0	1	0	0	0	0	0	0	0	0	0	0	0	0	0	0	0	0	0	0	0	0	0	0	0	0	0	0
1179	OTU_2108	3	1	0	3	1	56	28	61	122	82	0	18	0	0	1	0	1	0	0	0	0	0	0	0	1	0	1	1	0	0	1	0	0	3	1	10	2	1	8	10	0	5	34	3	1	0	1	1
1180	OTU_2109	0	0	0	0	0	0	1	0	0	0	0	0	0	0	0	0	0	0	0	0	0	1	0	0	0	0	0	0	1	0	0	0	0	0	1	0	0	0	0	0	0	0	0	0	0	0	0	0
1181	OTU_211	6	0	0	0	3	0	1	0	0	0	0	0	0	0	0	0	0	0	0	0	0	0	0	0	0	0	1	0	0	0	0	0	0	0	0	0	0	1	0	0	0	0	0	0	0	0	0	0
1182	OTU_2110	0	0	0	0	0	0	0	0	0	0	3	1	0	0	0	0	0	0	0	0	0	0	0	0	0	0	0	0	0	0	0	0	0	0	0	0	0	0	0	0	0	0	0	0	0	0	0	0
1183	OTU_2111	0	0	0	0	0	0	0	0	0	0	0	0	0	0	0	0	0	0	0	0	0	0	0	0	0	0	0	0	0	0	0	0	0	0	0	0	0	0	0	0	0	0	0	0	0	0	0	0
1184	OTU_2112	0	0	0	0	0	0	0	0	0	0	0	0	1	0	1	0	0	1	0	0	0	0	1	0	1	1	0	1	0	1	2	0	0	2	1	0	2	0	0	0	1	1	0	0	0	0	0	0
1185	OTU_2113	0	0	0	0	0	0	0	0	0	0	0	0	0	0	0	0	0	0	0	0	0	0	0	0	0	0	0	0	0	0	0	0	0	0	0	1	0	0	0	1	0	0	0	0	0	0	0	0
1186	OTU_2114	0	0	0	0	0	0	0	0	0	0	0	0	0	0	0	0	0	0	0	0	0	0	0	0	0	0	0	0	0	0	0	0	0	0	0	0	0	0	0	0	0	0	0	0	0	0	0	0
1187	OTU_2115	0	0	0	0	0	16	7	8	7	4	2	23	16	7	10	0	0	1	3	0	1	9	7	0	1	0	1	1	0	3	1	0	0	0	0	0	0	1	0	1	0	2	0	0	0	0	1	0
1188	OTU_2116	0	0	0	0	0	0	0	0	0	0	0	0	0	0	2	0	0	0	0	0	0	0	0	0	0	0	0	0	0	0	0	0	0	0	0	0	0	0	0	0	0	0	0	0	0	0	0	0
1189	OTU_2117	3	1	0	0	1	2	9	14	0	0	10	0	0	2	5	19	29	8	17	10	6	8	8	0	4	4	5	8	4	4	2	3	0	3	5	0	0	0	4	3	1	3	3	13	12	14	18	409
1190	OTU_2118	0	0	0	0	0	0	0	0	0	0	0	0	0	0	0	0	0	0	1	0	0	0	0	0	0	0	0	0	0	0	0	0	0	0	0	0	0	0	0	0	0	0	0	0	0	1	0	0
1191	OTU_2119	0	0	0	0	0	1	1	2	0	0	0	0	0	0	0	0	0	0	0	0	0	0	0	0	0	0	0	0	0	0	0	0	0	0	0	0	0	0	0	0	0	0	0	0	0	0	0	0
1192	OTU_212	0	1	5	3	0	0	0	0	0	0	0	0	0	0	0	0	0	0	0	0	0	0	0	0	0	0	0	0	0	0	0	0	0	0	0	0	0	0	0	0	0	0	0	0	0	0	0	0
1193	OTU_2120	0	0	0	0	0	1	0	0	0	0	3	0	0	1	0	0	0	0	4	0	0	0	0	0	0	0	0	0	0	0	0	0	0	0	0	0	0	0	0	0	0	0	0	0	0	0	0	0
1194	OTU_2121	0	0	0	0	0	0	0	0	0	0	0	0	0	0	1	0	0	0	0	0	0	0	0	0	0	0	0	0	0	0	0	0	0	0	0	0	0	0	0	0	0	0	0	0	0	0	0	0
1195	OTU_2122	0	0	0	0	0	0	0	0	0	0	0	0	0	0	0	0	0	1	0	1	0	0	0	0	0	0	0	0	0	0	0	0	0	0	0	0	0	0	0	0	0	0	0	0	0	0	0	0
1196	OTU_2123	0	0	0	0	0	0	0	0	0	0	0	0	0	0	0	0	0	0	0	0	0	1	0	0	0	0	0	0	0	0	0	0	0	0	0	0	0	0	0	0	0	0	0	0	0	0	0	0
1197	OTU_2124	0	0	0	0	0	0	0	0	0	0	0	0	0	0	0	0	0	0	0	0	0	0	0	0	1	2	1	0	2	1	13	10	7	21	6	0	0	1	1	0	14	11	4	6	7	0	1	1
1198	OTU_2125	0	0	0	0	0	0	0	0	0	0	0	0	0	0	0	0	0	0	0	0	0	0	0	0	0	0	0	0	0	0	0	0	0	0	0	1	0	0	0	0	0	0	0	0	0	0	0	0
1199	OTU_2126	0	0	0	0	1	0	0	1	0	0	0	0	0	0	0	0	0	0	0	0	0	0	0	0	0	0	0	0	0	0	0	0	0	3	0	0	0	0	0	0	1	0	0	1	0	0	0	0
1200	OTU_2127	0	0	0	0	0	0	0	0	0	0	0	0	0	0	0	0	0	0	0	0	0	0	0	0	0	0	0	0	1	0	0	0	0	0	0	0	4	3	7	1	0	0	0	0	0	0	0	0
1201	OTU_2128	0	0	0	0	0	0	0	0	0	0	0	0	0	0	0	0	0	0	0	0	0	0	0	0	0	0	0	0	0	0	0	0	0	0	0	0	0	0	0	0	0	0	0	0	0	0	0	0
1202	OTU_2129	0	0	0	0	0	0	0	0	0	0	0	0	0	0	0	0	0	0	0	0	0	0	0	0	0	0	0	0	0	0	0	0	0	0	0	0	0	0	0	0	0	1	0	1	0	0	0	0
1203	OTU_213	1	4	3	0	3	0	0	1	1	0	0	0	0	0	0	0	0	0	0	0	0	0	0	0	0	0	0	0	0	0	0	0	0	0	0	0	1	1	1	0	0	0	0	0	0	1	0	2
1204	OTU_2130	0	0	0	0	0	0	0	0	0	0	0	0	0	0	0	0	0	0	0	0	0	0	0	0	0	0	0	0	0	0	0	0	0	0	0	0	0	0	0	0	0	0	2	0	0	0	0	0
1205	OTU_2132	0	0	0	0	0	0	0	0	0	0	0	0	0	0	0	0	0	0	0	0	0	0	0	0	0	0	0	0	0	0	0	0	0	0	0	0	0	0	0	0	0	0	0	0	0	0	0	0
1206	OTU_2133	5	2	6	12	2	0	0	0	0	0	0	0	0	0	0	0	0	0	0	0	0	0	0	0	0	0	0	0	0	0	0	0	0	0	0	0	0	0	0	0	0	0	0	0	0	0	0	0
1207	OTU_2134	0	0	2	0	0	0	0	0	0	0	0	0	0	0	0	0	0	0	0	0	0	0	0	0	0	0	0	0	0	0	0	0	0	0	0	0	0	0	0	0	0	0	0	0	0	0	0	0
1208	OTU_2135	0	0	0	1	0	0	0	0	0	0	0	0	0	0	0	0	0	0	0	0	0	0	0	0	0	0	0	0	0	0	0	0	0	0	0	0	0	0	0	0	0	0	0	0	0	0	0	0
1209	OTU_2136	0	0	2	0	1	0	0	0	0	0	4	31	0	0	0	5	2	2	2	0	3	3	0	15	2	0	0	2	1	5	17	7	3	7	8	0	1	1	0	1	7	15	17	26	6	1	1	1
1210	OTU_2137	8	5	19	10	10	1	0	2	0	5	25	12	3	7	6	153	168	445	377	299	2	1	5	1	0	84	240	142	131	244	68	56	93	58	83	2	5	7	4	2	37	30	32	17	15	16	182	173
1211	OTU_2138	0	1	0	0	1	0	37	0	1	0	1	1	0	0	44	0	1	0	1	1	0	0	0	0	0	0	0	0	0	0	0	0	0	0	0	0	0	0	0	0	0	0	0	0	0	0	0	0
1212	OTU_2139	0	0	0	0	0	0	0	0	0	0	0	0	0	0	0	0	0	0	0	0	0	0	0	0	0	0	0	0	0	1	0	0	0	2	0	0	0	0	0	0	0	0	0	1	2	0	0	0
1213	OTU_214	22	0	14	5	14	0	0	0	0	0	0	0	0	0	0	0	0	1	0	0	0	0	0	0	0	0	0	0	0	0	0	1	0	0	0	0	0	0	0	0	0	0	0	0	0	0	0	0
1214	OTU_2140	0	0	0	0	0	0	0	0	0	0	0	5	1	6	6	0	8	7	0	0	4	3	18	3	5	2	0	2	0	2	1	1	0	1	0	1	0	0	1	0	0	1	0	4	1	1	4	3
1215	OTU_2141	0	20	0	8	0	3	4	3	27	0	4	0	3	1	2	1	24	0	7	1	0	2	0	0	0	0	0	0	0	0	0	0	0	0	0	0	0	0	0	0	0	0	0	0	0	0	0	0
1216	OTU_2142	0	0	0	0	0	0	1	0	0	0	0	0	0	0	0	0	1	0	0	0	0	0	0	0	0	0	0	0	0	0	1	8	0	1	1	0	0	0	0	0	1	7	3	8	17	0	0	0
1217	OTU_2143	0	1	0	1	0	2	6	2	2	0	0	0	3	3	10	0	7	2	2	1	5	3	0	0	0	0	0	0	0	0	0	0	0	0	0	0	0	0	0	0	0	0	0	0	0	0	0	0
1218	OTU_2144	0	32	2	1	2	0	2	0	38	1	0	4	0	0	10	0	26	1	4	2	3	1	0	0	0	0	0	0	0	0	0	0	0	0	0	0	0	0	0	0	0	0	0	0	0	0	0	0
1219	OTU_2145	0	0	0	0	0	0	0	0	0	0	0	0	0	0	0	0	0	0	0	0	0	0	0	0	0	0	0	0	0	0	0	0	0	0	0	0	0	0	0	0	0	0	0	0	0	0	0	0
1220	OTU_2146	0	5	0	0	4	0	0	1	10	0	5	4	0	0	2	1	9	0	2	1	2	1	0	0	0	0	0	0	0	0	0	0	0	0	0	0	0	0	0	0	0	0	0	0	0	0	0	0
1221	OTU_2147	0	1	5	0	9	0	1	0	0	0	0	0	0	0	0	0	0	0	0	0	0	0	13	0	0	0	0	0	0	0	0	0	0	0	0	0	0	0	0	0	0	0	0	0	0	0	0	0
1222	OTU_2148	6	8	5	0	7	2	3	3	2	5	0	0	0	0	1	1	0	1	1	0	0	0	0	0	0	0	0	0	0	0	2	0	1	0	0	1	2	2	3	0	0	5	0	0	0	0	0	0
1223	OTU_2149	0	0	0	0	0	0	0	0	0	0	0	0	0	0	0	0	0	0	0	0	0	0	0	0	0	0	0	0	0	0	0	0	0	0	0	0	0	0	0	0	0	0	0	0	0	0	0	0
1224	OTU_215	0	0	0	0	0	0	0	0	0	0	0	0	0	0	0	0	0	0	0	0	0	0	0	0	0	12	8	5	2	6	1	0	2	0	0	0	0	1	0	0	0	0	0	0	0	0	0	20
1225	OTU_2150	0	0	0	0	0	0	0	0	0	0	0	0	0	0	0	0	0	0	0	0	0	0	0	1	0	0	0	0	0	0	0	0	0	0	0	5	1	1	1	2	0	0	0	0	0	0	0	0
1226	OTU_2151	0	0	0	0	0	0	1	0	0	1	0	0	0	0	2	0	0	7	0	10	0	0	0	0	0	0	0	0	0	0	0	0	0	1	0	0	0	0	0	0	0	0	0	0	0	1	0	1
1227	OTU_2152	0	8	0	0	0	0	4	0	4	0	1	0	1	0	2	0	1	0	2	0	2	1	0	0	0	0	0	0	0	0	0	0	0	0	0	0	0	0	0	0	0	0	0	0	0	0	0	0
1228	OTU_2153	0	0	0	1	0	0	1	1	0	0	1	0	0	0	0	0	0	0	3	0	0	0	0	0	0	0	0	0	1	0	0	0	0	0	0	0	0	1	0	0	0	0	0	1	0	0	0	0
1229	OTU_2154	0	0	0	1	0	3	0	1	0	4	1	0	2	0	4	4	3	5	12	7	0	2	1	0	2	4	1	0	1	2	14	19	3	7	8	2	0	1	1	2	5	9	7	12	12	0	6	19
1230	OTU_2155	0	0	0	0	0	0	3	0	0	0	0	0	0	1	2	0	0	0	2	2	3	1	0	0	0	0	0	0	0	0	0	0	0	0	0	0	0	0	0	0	0	0	0	0	0	0	0	0
1231	OTU_2156	0	0	0	0	0	25	0	0	1	0	3	3	7	39	279	1	2	2	1	3	22	1010	720	39	143	3	0	0	0	3	18	1	2	0	3	5	2	162	50	9	1	1	1	0	0	1	13	0
1232	OTU_2157	1	0	3	0	5	0	0	0	1	1	0	0	0	0	0	0	0	0	0	0	0	0	0	0	0	0	0	0	0	0	0	0	0	0	0	0	0	0	0	0	0	0	0	0	0	0	0	0
1233	OTU_2158	8	3	6	2	3	3	0	2	1	1	28	108	5	62	3	20	9	12	30	10	1	5	1	2	1	0	0	0	0	0	0	0	1	0	0	4	0	0	1	1	0	0	2	1	0	2	3	3
1234	OTU_2159	0	0	0	0	8	0	0	0	0	1	0	0	0	0	0	0	0	0	0	0	0	0	0	0	0	0	0	0	0	0	0	0	0	0	0	0	0	0	0	0	0	0	0	0	0	0	0	0
1235	OTU_216	0	0	0	0	0	4	0	0	0	0	0	0	0	0	0	0	0	0	0	0	0	0	0	0	0	0	0	0	0	0	0	0	1	0	1	0	0	0	0	0	0	0	0	0	0	0	0	0
1236	OTU_2160	0	0	0	0	0	0	0	0	0	0	0	0	0	0	0	0	0	0	0	0	0	0	0	0	0	0	0	0	0	0	1	0	0	0	0	0	1	0	2	0	0	0	0	0	0	0	0	0
1237	OTU_2161	0	2	0	0	0	1	0	0	2	0	0	0	0	2	0	0	0	0	0	0	0	0	0	0	0	0	0	0	0	0	0	0	0	0	0	0	0	0	0	0	0	0	0	0	0	0	0	0
1238	OTU_2162	0	0	1	0	1	0	0	0	0	0	0	0	0	0	0	0	0	0	0	0	0	0	0	0	0	0	0	0	0	0	0	0	0	0	0	0	0	0	0	0	0	0	0	0	0	0	0	0
1239	OTU_2163	0	0	0	0	0	0	0	0	0	0	0	0	6	0	0	0	0	0	0	0	1	1	0	0	0	0	0	0	0	0	0	0	0	0	0	0	0	0	0	0	0	0	0	0	0	0	0	0
1240	OTU_2164	0	1	0	0	0	1	0	0	0	0	0	1	0	1	0	0	0	0	0	0	0	2	0	0	0	0	0	0	0	0	0	0	0	0	0	0	0	0	0	0	0	0	0	0	0	0	0	0
1241	OTU_2165	0	0	1	0	0	0	0	0	0	0	0	0	0	0	0	0	0	0	0	0	0	0	0	0	0	0	0	0	0	0	0	0	0	0	0	0	0	0	0	0	0	0	0	0	0	0	0	0
1242	OTU_2166	1	0	0	0	0	0	0	0	0	0	0	0	0	0	0	0	0	0	0	0	0	0	0	0	0	0	0	0	0	0	0	0	0	0	0	0	0	0	0	0	0	0	0	0	0	0	0	0
1243	OTU_2167	0	0	0	0	0	0	0	0	0	0	0	0	0	0	0	0	0	0	0	0	0	0	0	0	0	0	0	0	0	0	0	2	0	0	0	0	0	0	0	0	1	0	0	0	0	0	0	0
1244	OTU_2168	4	0	1	0	0	0	0	0	0	0	0	0	0	0	0	0	0	0	0	0	0	0	0	0	0	0	0	0	0	0	0	0	0	0	0	0	0	0	0	0	0	0	0	0	0	0	0	0
1245	OTU_2169	7	15	10	13	34	1	6	4	0	4	0	5	0	0	0	14	2	13	23	4	0	0	5	2	0	3	5	7	6	1	13	59	14	21	28	2	0	0	4	4	21	44	47	30	36	1	6	12
1246	OTU_217	0	0	0	0	0	0	1	0	0	0	0	0	0	1	0	0	0	0	0	0	0	0	0	0	0	0	0	0	0	0	0	0	0	0	0	0	0	0	0	0	1	0	0	0	1	0	0	0
1247	OTU_2170	0	0	0	0	0	0	0	0	0	0	0	0	0	0	0	0	0	0	0	0	0	0	0	0	0	0	0	0	0	0	0	0	0	0	0	0	0	0	0	0	0	0	0	0	0	0	0	0
1248	OTU_2171	0	0	0	0	0	0	0	0	0	0	0	0	0	0	0	0	0	0	0	0	0	0	0	0	0	0	0	0	0	0	0	0	0	0	0	0	0	0	0	0	0	0	0	0	0	0	0	0
1249	OTU_2172	0	0	0	0	0	0	0	0	0	0	0	0	0	0	0	0	0	0	0	0	0	0	0	0	0	0	0	0	0	0	0	0	0	0	0	0	0	0	0	0	0	0	0	0	0	0	0	0
1250	OTU_2173	0	1	0	2	0	1	1	0	0	0	0	0	0	1	0	0	0	0	2	0	0	0	0	0	0	0	0	0	0	0	0	0	0	0	0	0	0	0	0	0	0	0	0	0	0	0	0	0
1251	OTU_2174	0	0	0	0	0	0	0	0	0	0	0	0	0	0	1	0	0	0	0	0	0	0	0	0	0	0	0	0	0	0	0	0	0	0	0	0	0	0	0	0	0	0	0	0	0	0	0	0
1252	OTU_2175	0	0	0	0	0	0	0	0	1	0	0	0	0	0	0	0	0	1	0	0	1	0	0	0	0	0	0	0	0	0	0	0	0	0	0	0	0	0	0	0	0	0	0	0	0	0	0	0
1253	OTU_2176	0	0	0	0	0	0	0	0	0	0	0	0	0	0	0	0	0	0	0	0	0	0	3	0	0	0	0	0	0	0	0	0	0	0	0	0	0	0	0	0	0	0	0	0	0	0	0	0
1254	OTU_2177	0	0	0	0	0	0	0	0	0	0	0	0	0	0	0	0	0	0	0	0	0	0	0	0	0	0	3	0	1	0	0	0	0	0	0	0	0	0	0	0	0	0	0	0	0	0	0	0
1255	OTU_2179	0	0	0	0	0	0	0	0	0	0	0	0	0	0	0	0	0	0	0	0	0	0	0	0	0	0	0	0	0	0	0	0	0	0	0	0	0	0	2	0	1	0	0	0	0	0	0	0
1256	OTU_218	0	0	0	0	2	0	0	0	0	0	0	0	0	0	0	0	0	0	0	0	0	0	0	0	0	0	0	0	0	0	0	0	0	0	0	0	0	0	0	0	0	0	0	0	0	0	0	0
1257	OTU_2180	0	2	2	1	0	2	0	0	0	0	0	0	0	0	0	0	0	0	0	0	0	0	0	0	0	0	0	0	0	0	0	0	0	0	0	0	0	0	0	0	0	0	0	0	0	0	0	0
1258	OTU_2181	0	0	0	0	0	0	0	0	0	0	0	0	0	0	0	0	2	0	0	0	0	0	0	0	0	0	0	0	0	0	0	0	0	0	0	0	0	0	0	0	0	0	0	0	0	0	0	0
1259	OTU_2182	0	0	2	0	0	0	0	0	0	0	0	0	0	0	0	0	0	0	2	1	0	0	0	0	0	0	0	0	0	0	0	0	0	0	0	0	0	0	0	0	0	0	0	0	0	0	0	0
1260	OTU_2183	0	0	0	0	0	0	0	0	0	0	0	0	0	0	0	0	0	0	1	0	0	0	0	0	0	0	0	0	0	0	0	0	0	0	0	0	0	0	0	0	0	0	0	0	0	0	0	0
1261	OTU_2184	0	0	0	1	0	0	0	0	0	0	0	0	0	0	0	0	0	0	1	0	1	0	0	0	0	0	0	0	0	0	0	0	0	0	0	0	0	0	0	0	0	0	0	0	0	0	0	0
1262	OTU_2185	0	0	0	0	0	0	0	0	0	0	0	0	0	0	0	1	0	0	0	0	0	0	0	0	0	0	1	0	0	0	2	5	7	1	11	0	1	0	1	0	7	8	3	1	4	0	0	1
1263	OTU_2187	0	1	0	3	1	0	0	1	3	1	0	0	0	0	0	0	1	1	1	1	1	0	0	0	0	0	0	0	0	0	0	1	1	0	1	0	0	1	1	0	0	0	0	0	1	0	0	0
1264	OTU_2188	0	0	0	0	0	0	0	0	0	0	0	0	0	0	0	0	0	0	0	0	0	0	0	0	0	0	0	0	0	0	0	0	0	0	0	0	0	0	0	0	0	0	0	0	0	0	0	0
1265	OTU_2189	0	1	0	0	0	0	0	0	0	1	0	0	0	0	0	0	0	0	0	0	0	0	0	0	0	0	0	0	0	0	2	0	1	1	0	0	0	0	0	0	1	1	0	1	1	0	0	0
1266	OTU_219	0	0	0	0	0	0	0	0	0	0	0	0	0	0	0	0	0	0	0	0	0	0	0	0	0	0	0	0	0	0	0	0	0	0	0	0	0	0	1	0	0	0	0	0	0	0	0	0
1267	OTU_2190	1	0	1	0	0	0	0	0	1	3	5	2	2	3	4	56	43	329	3	4	0	0	0	0	0	4	6	3	1	5	0	0	0	3	2	0	0	1	2	2	0	2	4	4	0	2	15	100
1268	OTU_2191	0	0	0	0	0	0	0	0	0	0	0	2	1	0	0	0	0	1	0	0	0	0	1	0	0	0	0	0	0	0	0	0	0	0	0	1	0	0	7	0	0	0	0	0	0	0	0	0
1269	OTU_2192	0	0	0	1	0	0	0	0	0	0	0	0	0	0	0	1	0	0	0	1	0	0	0	0	0	0	0	0	0	0	0	0	0	0	0	0	0	0	0	0	0	0	0	0	0	0	0	0
1270	OTU_2193	0	0	0	0	0	0	0	0	0	0	0	0	0	0	1	0	0	0	0	0	0	0	0	0	0	0	0	0	0	0	0	0	0	0	0	0	0	0	1	0	0	0	0	0	0	0	0	0
1271	OTU_2194	0	0	0	0	0	0	0	0	0	0	0	0	0	0	1	0	0	0	0	0	0	0	0	0	0	0	0	0	0	0	0	0	0	0	0	0	0	0	0	0	0	0	0	0	0	0	0	0
1272	OTU_2195	0	0	0	0	0	0	0	1	0	0	0	0	0	0	0	0	0	0	0	1	0	0	0	0	0	0	0	0	0	0	0	0	0	0	0	0	0	0	0	0	0	0	0	0	0	0	0	0
1273	OTU_2196	1	0	0	0	1	2	2	0	3	0	0	0	0	0	0	3	0	0	3	0	0	0	0	0	0	1	1	1	1	0	0	0	1	1	0	1	0	0	5	0	1	1	0	0	1	0	1	1
1274	OTU_2197	0	0	0	0	0	0	0	0	0	0	0	0	0	0	0	0	0	0	0	0	0	0	0	0	0	0	2	0	0	1	0	0	0	0	0	0	0	0	0	0	0	0	0	0	0	0	0	0
1275	OTU_2198	8	3	11	3	2	5	7	8	6	7	9	15	7	0	8	0	8	0	1	4	5	6	0	7	2	23	11	6	7	30	86	43	23	48	51	0	0	3	4	1	16	24	11	20	4	2	3	5
1276	OTU_2199	0	0	0	0	0	0	0	0	0	0	0	0	0	4	0	0	0	0	0	0	0	0	0	0	0	1	1	0	0	0	7	6	3	1	11	0	0	0	0	0	4	6	2	5	3	0	0	5
1277	OTU_22	0	0	0	0	0	0	0	0	0	0	0	0	0	0	0	0	0	0	0	0	0	0	0	0	0	0	0	0	0	0	0	0	0	0	0	0	0	0	0	0	0	0	0	0	0	0	0	0
1278	OTU_220	0	0	0	0	0	0	0	0	0	0	0	0	0	0	0	0	0	0	0	0	0	0	0	0	0	0	0	2	0	0	1	1	0	3	7	1	0	0	0	0	3	2	0	10	8	0	0	0
1279	OTU_2200	0	0	0	0	0	1	0	0	0	0	0	0	0	0	0	0	0	0	0	0	0	0	0	0	0	0	1	0	0	0	1	0	2	1	13	0	0	1	0	0	3	0	4	0	2	0	0	0
1280	OTU_2201	0	0	0	0	0	0	2	0	0	0	0	0	0	0	0	0	0	0	0	0	0	0	0	0	0	0	0	0	0	0	0	0	0	0	0	0	0	0	0	0	0	0	0	0	0	0	0	0
1281	OTU_2202	3	6	5	5	5	4	1	4	5	1	5	2	3	3	8	4	232	26	14	2	3	14	158	12	10	1199	665	901	596	640	35	16	14	28	23	1149	559	464	525	815	18	30	15	25	19	19	31	16
1282	OTU_2203	0	0	0	0	0	0	0	0	0	0	0	0	0	0	0	0	0	0	0	0	0	0	0	0	0	0	0	0	0	0	1	0	0	0	0	0	0	0	0	0	0	0	0	1	0	0	1	1
1283	OTU_2204	2	0	0	0	0	0	0	0	0	0	0	0	0	0	0	0	0	0	0	0	0	0	0	0	0	0	0	0	0	0	0	0	0	0	0	0	0	0	0	0	0	0	0	0	0	0	0	0
1284	OTU_2206	0	0	0	1	0	0	1	0	0	0	0	0	0	0	0	0	1	0	0	0	0	0	0	0	0	0	0	0	0	0	0	0	0	0	0	0	0	0	0	0	0	0	0	0	0	0	0	0
1285	OTU_2207	0	0	2	1	12	0	0	1	0	1	2	43	4	1	7	1	0	4	0	1	7	5	40	8	12	0	0	1	0	0	0	0	0	0	1	10	1	6	0	1	0	0	1	1	0	0	1	0
1286	OTU_2208	0	0	0	0	0	0	1	0	0	0	0	0	0	5	0	0	0	0	0	0	0	0	0	0	0	3	3	5	5	4	0	0	0	0	0	0	0	0	1	0	0	0	0	0	0	1	0	0
1287	OTU_2209	0	0	0	0	0	0	0	0	0	0	0	0	0	0	0	0	0	0	0	0	0	0	0	0	0	0	0	0	0	0	0	0	0	0	0	0	0	1	0	0	0	0	0	1	0	0	0	0
1288	OTU_221	0	0	0	0	0	0	0	0	0	0	0	0	0	0	6	0	0	0	0	0	3	4	2	0	0	0	1	0	0	0	0	0	0	0	0	1	0	0	1	1	0	0	0	0	0	0	0	0
1289	OTU_2210	0	0	0	0	0	1	0	0	0	0	0	0	2	30	3	0	0	0	0	0	3	1	0	0	0	0	0	0	0	0	1	0	0	6	1	0	0	0	0	0	9	10	0	3	1	0	0	0
1290	OTU_2211	0	2	0	3	1	15	2	0	0	0	7	1	1	21	3	2	0	1	1	1	1	4	0	0	0	0	0	0	0	0	0	0	0	0	0	0	0	0	0	0	0	0	0	0	0	0	0	0
1291	OTU_2212	0	0	2	0	0	0	0	2	0	0	0	0	0	0	0	0	0	0	0	0	0	0	1	0	0	0	0	1	0	0	5	0	1	4	0	0	0	0	0	0	3	3	0	1	2	0	0	0
1292	OTU_2213	0	0	0	0	0	0	0	0	0	0	0	0	0	0	0	0	0	0	0	0	0	0	0	0	0	0	0	0	0	0	0	0	2	1	0	0	0	0	0	0	5	3	1	0	0	0	0	0
1293	OTU_2214	0	2	0	2	1	1	3	0	3	0	5	0	1	1	0	0	1	1	1	0	3	3	0	0	0	0	0	0	0	0	0	0	0	0	0	0	0	0	0	0	0	0	0	0	0	0	0	0
1294	OTU_2215	9	13	13	9	5	18	23	24	16	24	17	33	10	42	16	86	294	421	145	345	30	36	19	4	11	82	157	162	63	68	62	70	63	52	50	75	16	57	156	65	51	56	39	42	56	71	356	215
1295	OTU_2216	0	0	0	0	0	1	6	1	2	0	0	0	0	0	0	0	0	0	0	0	0	0	0	0	0	0	0	0	0	0	0	0	0	0	1	0	0	1	0	0	0	0	0	0	0	0	0	0
1296	OTU_2217	0	0	0	0	1	0	1	0	0	1	0	0	0	0	0	0	0	0	0	4	1	0	0	0	0	1	0	2	10	1	0	0	0	0	0	0	1	0	0	0	1	0	1	0	0	0	0	0
1297	OTU_2218	0	0	0	0	0	0	0	0	0	4	0	0	0	0	0	0	0	0	0	0	0	0	0	0	0	0	0	0	0	0	0	0	0	0	0	0	0	0	0	0	0	0	0	0	0	0	0	0
1298	OTU_2219	0	0	0	0	0	0	0	0	0	0	0	0	0	0	1	7	0	0	0	0	0	0	0	0	0	0	0	0	0	0	0	0	0	0	0	0	0	0	0	0	0	0	0	0	0	0	0	1
1299	OTU_222	0	0	0	0	0	0	0	0	0	0	0	0	0	0	0	0	0	0	0	0	0	0	0	0	0	0	1	0	0	7	0	0	0	0	0	0	0	0	0	0	0	0	0	0	0	0	0	0
1300	OTU_2220	0	0	0	1	0	0	0	0	0	0	0	0	0	2	0	0	0	0	0	0	1	1	0	0	0	0	0	0	0	0	0	0	0	0	0	0	0	0	0	0	0	0	0	0	0	0	0	0
1301	OTU_2221	0	0	0	0	0	0	0	0	0	0	0	0	0	4	1	0	0	0	0	0	0	0	0	0	0	0	0	0	0	0	0	0	0	0	0	0	0	1	1	0	0	0	0	0	0	0	0	0
1302	OTU_2222	0	0	0	2	0	1	9	0	0	0	1	0	0	1	8	0	1	0	5	1	2	1	0	0	0	0	0	0	0	0	0	0	0	0	0	0	0	0	0	0	0	0	0	0	0	0	0	0
1303	OTU_2223	0	0	0	0	0	0	0	5	0	4	0	0	0	0	0	0	0	0	0	0	0	0	0	0	0	0	0	0	0	0	0	0	0	0	0	0	0	0	0	0	0	0	0	0	0	0	0	0
1304	OTU_2224	0	1	0	0	0	0	0	0	0	0	1	0	0	1	1	0	1	0	0	0	1	0	0	0	0	0	0	0	0	0	0	0	0	0	0	0	0	0	0	0	0	0	0	0	0	0	0	0
1305	OTU_2225	0	0	0	0	0	0	1	0	1	0	1	0	0	1	1	1	0	0	3	1	0	2	0	0	0	0	0	0	0	0	0	0	0	0	0	0	0	0	0	0	0	0	0	0	0	0	0	0
1306	OTU_2226	0	0	0	0	0	0	0	0	0	0	0	3	0	7	0	0	0	0	0	0	0	0	0	0	0	0	0	0	0	0	0	0	0	0	0	0	0	0	0	1	0	0	0	1	1	0	0	1
1307	OTU_2227	1660	833	1489	1200	1102	2257	2167	1945	1701	1861	145	117	83	92	150	244	366	183	354	243	49	120	113	29	115	172	156	159	181	217	428	452	256	270	339	280	131	414	473	433	331	320	379	218	344	49	348	275
1308	OTU_2228	0	0	0	0	0	0	0	0	0	0	0	0	0	0	0	0	0	0	0	0	0	0	0	0	0	0	0	0	0	0	0	0	0	0	0	0	0	0	0	0	0	0	0	0	0	0	0	0
1309	OTU_2229	0	0	0	0	0	0	0	0	0	0	0	0	0	0	0	0	0	0	0	0	0	0	0	0	0	0	0	0	0	0	0	0	0	0	0	0	0	0	0	0	0	0	0	0	0	0	0	0
1310	OTU_223	2	1	0	0	2	0	0	0	0	0	0	0	0	0	0	0	0	0	0	0	0	0	0	0	0	0	0	0	0	0	0	0	0	0	0	0	0	0	0	0	0	0	0	0	0	0	0	0
1311	OTU_2230	0	2	0	0	0	0	0	0	0	0	0	0	0	0	0	0	0	0	0	0	0	0	0	0	0	0	0	0	0	0	0	0	0	0	0	0	0	0	0	0	0	0	0	0	0	0	0	0
1312	OTU_2232	1	3	0	0	0	0	0	0	0	0	0	1	0	0	0	0	0	0	0	0	5	8	4	1	2	1	1	3	1	0	12	12	15	26	6	0	0	0	0	1	5	15	14	13	1	0	1	0
1313	OTU_2233	0	0	0	0	0	0	0	0	0	0	0	0	0	0	0	0	0	0	0	0	0	0	0	0	0	0	0	0	0	0	0	0	0	0	0	0	0	0	0	0	0	0	0	0	0	0	0	0
1314	OTU_2234	0	0	0	0	0	0	0	0	0	0	0	0	0	0	0	0	0	0	0	0	0	0	1	0	0	0	0	0	0	0	0	0	0	0	0	0	0	0	0	0	0	0	0	0	0	0	0	0
1315	OTU_2235	1	0	0	0	0	0	0	0	0	1	0	0	0	0	0	0	0	0	0	0	0	0	0	0	0	0	0	0	0	0	0	0	0	0	0	0	0	1	0	0	0	0	0	0	0	0	0	0
1316	OTU_2236	0	0	0	0	0	0	0	0	0	0	0	0	0	0	0	0	0	0	0	0	0	1	0	0	0	0	0	1	0	0	0	0	0	0	0	0	0	0	0	0	0	0	0	0	0	0	0	0
1317	OTU_2237	0	0	0	0	0	0	0	0	1	0	0	0	0	0	0	0	0	0	0	0	0	0	0	0	0	0	0	0	0	0	0	0	0	0	0	0	0	0	0	0	0	0	0	0	0	0	0	0
1318	OTU_2238	0	0	0	0	0	0	0	0	0	0	0	0	0	0	0	0	1	0	0	0	0	0	0	0	0	0	0	0	0	0	0	0	0	0	0	0	0	0	0	0	0	0	0	0	0	0	0	0
1319	OTU_2239	0	0	0	0	0	1	0	0	0	0	0	0	0	0	0	0	0	0	0	0	1	1	0	0	0	0	0	0	0	0	0	0	0	0	0	0	0	0	0	0	0	0	0	0	0	0	0	0
1320	OTU_224	0	0	0	0	0	1	0	0	0	0	0	0	0	0	0	0	0	0	0	0	0	0	0	0	0	0	0	0	0	0	0	0	0	0	0	0	0	2	0	0	0	0	0	0	0	0	0	0
1321	OTU_2241	11	2	4	1	14	14	12	13	24	38	0	1	0	0	0	0	0	0	0	1	0	0	0	0	0	1	2	5	3	1	0	0	0	0	1	17	3	2	5	11	0	2	0	0	0	0	0	1
1322	OTU_2242	0	0	2	0	0	0	0	0	0	0	0	0	0	0	0	0	0	0	0	0	0	0	0	0	0	0	0	0	0	0	0	0	0	0	0	2	0	0	0	0	0	0	0	0	0	0	0	0
1323	OTU_2243	0	0	1	0	0	0	0	0	0	0	0	0	0	0	0	0	0	0	0	0	0	0	0	0	0	0	0	0	0	0	0	0	0	0	0	0	0	0	0	0	0	0	0	0	0	0	0	0
1324	OTU_2244	0	0	1	0	0	0	0	0	0	0	0	0	0	0	0	0	1	1	1	0	0	0	0	0	0	0	0	0	0	0	0	0	0	1	0	0	0	0	0	0	0	0	0	0	0	0	0	0
1325	OTU_2245	0	0	0	0	0	0	0	0	1	0	0	0	0	0	0	0	0	0	0	0	0	0	0	0	0	0	0	0	0	0	0	0	0	0	0	0	0	0	0	0	0	0	0	0	0	0	0	0
1326	OTU_2246	0	2	0	0	0	27	27	0	0	1	0	0	0	0	10	2	0	0	0	0	0	0	3	4	5	26	221	45	19	289	355	237	526	553	458	1	3	27	144	9	26	24	10	45	14	4	8	7
1327	OTU_2247	0	0	0	0	0	0	0	0	0	0	0	0	0	0	0	0	0	3	0	0	0	0	0	0	0	1	0	14	0	0	6	0	5	13	0	0	0	0	0	1	0	7	6	3	0	0	0	17
1328	OTU_2248	0	6	6	1	0	6	20	7	15	10	1	0	0	0	11	1	5	1	16	0	2	7	3	2	0	2	2	1	0	1	4	3	3	2	3	2	0	7	2	2	6	4	2	2	11	0	2	0
1329	OTU_2249	0	0	0	0	0	0	0	0	0	0	9	0	3	7	4	49	1	0	5	0	2	3	4	0	0	0	0	0	0	0	0	0	0	0	0	0	0	0	0	0	0	0	1	0	0	1	10	1
1330	OTU_225	0	0	0	0	0	0	0	0	0	0	2	0	0	1	0	0	0	0	0	0	0	0	0	0	0	0	0	0	0	0	0	0	0	0	0	0	0	0	0	0	0	0	0	0	0	0	0	0
1331	OTU_2250	63	7	14	21	6	11	0	3	4	1	0	0	0	0	0	0	1	0	0	0	0	0	0	0	0	0	0	0	0	0	0	1	0	0	0	0	1	1	0	1	0	0	0	0	0	0	0	2
1332	OTU_2251	1	0	0	0	0	0	0	3	4	0	3	0	0	1	1	0	0	0	0	0	6	1	4	0	6	0	0	1	0	0	0	0	1	0	0	0	0	0	1	0	0	0	0	0	0	0	1	1
1333	OTU_2252	0	0	0	0	0	0	0	0	0	0	0	0	0	0	0	2	3	7	0	0	0	4	0	0	0	8	1	36	3	2	0	0	2	0	0	0	0	0	0	0	0	0	0	2	0	5	2	0
1334	OTU_2253	0	0	0	0	0	0	0	0	0	0	0	4	0	44	0	3	0	0	0	0	0	1	1	1	2	0	0	0	0	0	0	0	0	0	0	0	0	0	0	0	0	0	0	0	0	0	0	0
1335	OTU_2254	0	0	0	0	0	0	1	1	30	0	0	0	0	0	0	0	0	0	0	0	0	0	0	0	0	0	0	0	0	0	0	0	0	0	0	0	0	0	0	0	0	0	0	0	0	0	0	0
1336	OTU_2255	0	0	0	0	0	9	1	6	0	2	0	0	0	1	0	0	0	0	0	0	0	0	0	0	0	0	0	0	0	0	0	0	0	0	0	0	1	0	0	0	0	0	0	0	0	0	0	0
1337	OTU_2256	0	1	1	1	0	0	6	2	0	0	0	0	0	0	3	0	1	0	1	1	2	3	0	0	0	0	0	0	0	0	0	0	0	0	0	0	0	0	0	0	0	0	0	0	0	0	0	0
1338	OTU_2257	0	0	0	0	0	0	0	0	1	0	0	0	0	0	0	2	1	4	3	0	0	1	0	0	0	0	0	0	0	1	0	0	0	0	0	0	0	0	0	0	0	0	0	0	0	0	0	0
1339	OTU_2258	0	2	0	0	0	0	0	0	0	0	0	0	0	0	0	0	0	0	0	0	0	0	0	0	0	0	0	0	0	0	0	0	0	0	0	0	0	0	0	0	0	0	0	0	0	0	0	0
1340	OTU_2259	3	1	0	0	0	0	0	1	0	0	0	0	1	0	0	0	0	0	0	0	2	0	0	0	0	0	0	0	0	0	0	0	0	0	0	0	0	0	0	0	0	0	0	0	0	0	0	0
1341	OTU_226	1	0	0	0	0	0	0	0	0	0	0	0	0	0	0	0	0	0	0	0	0	0	0	0	0	0	0	0	0	0	0	0	0	0	0	0	0	0	0	0	0	0	0	0	0	0	0	0
1342	OTU_2260	7	2	6	1	6	4	3	3	4	15	13	4	14	22	16	18	23	12	17	30	22	31	10	2	14	25	48	37	17	18	20	15	62	38	15	11	2	87	30	112	26	23	22	59	19	9	71	563
1343	OTU_2261	0	0	0	0	0	0	1	0	0	1	0	0	0	0	0	0	0	0	0	0	0	0	0	0	0	0	0	0	0	0	0	0	0	0	0	0	0	0	0	0	0	0	0	0	0	0	0	0
1344	OTU_2262	0	0	0	0	0	0	0	0	0	0	3	0	0	3	1	0	0	0	0	1	0	0	5	1	1	0	0	0	0	0	0	0	0	0	0	0	0	0	1	0	0	0	0	0	0	0	0	0
1345	OTU_2263	0	0	0	0	0	0	0	2	0	0	0	0	0	0	0	0	0	0	0	0	0	0	0	0	0	0	0	0	0	0	0	0	0	0	0	0	0	0	1	4	0	0	0	0	0	0	0	0
1346	OTU_2264	0	0	0	0	0	0	0	0	0	0	0	0	0	0	0	0	0	0	0	0	0	0	0	0	0	0	2	0	0	0	0	0	0	0	0	0	0	0	0	0	0	0	1	0	0	0	0	0
1347	OTU_2265	0	0	0	0	0	0	0	0	0	0	0	0	0	0	0	0	0	0	0	0	0	0	0	0	1	0	0	0	3	0	0	0	0	0	0	0	0	0	0	0	0	0	0	0	0	0	1	0
1348	OTU_2266	7	0	4	2	8	5	2	38	4	0	21	15	33	75	24	0	1	0	0	1	4	29	24	5	15	36	7	11	13	6	1	2	3	0	2	43	12	92	52	45	2	6	1	3	0	1	0	0
1349	OTU_2267	0	0	0	0	0	0	0	0	0	0	0	0	0	0	0	0	0	0	0	0	0	4	0	91	2	1	1	0	0	0	1	0	0	0	0	0	0	0	0	0	0	0	0	0	0	0	1	4
1350	OTU_2268	0	0	0	0	0	0	0	0	0	0	0	0	0	0	0	0	0	0	0	0	0	0	0	1	0	0	1	0	0	0	0	0	0	0	0	0	0	0	0	0	0	0	0	0	0	0	0	0
1351	OTU_2269	0	0	0	0	0	0	0	0	0	0	0	0	0	0	0	0	0	0	0	0	0	0	0	0	0	0	0	0	0	0	0	0	0	0	0	0	0	0	0	0	1	0	0	0	0	1	0	1
1352	OTU_227	0	0	0	0	0	0	0	0	0	0	0	0	0	0	0	0	0	0	1	0	0	0	0	0	0	0	0	0	0	0	0	0	0	0	0	0	0	0	0	0	0	0	0	0	0	0	0	0
1353	OTU_2270	0	0	0	0	0	0	0	0	2	0	0	0	0	0	0	0	2	0	0	0	1	0	0	0	0	0	0	0	0	0	0	0	0	0	0	0	0	0	0	0	0	0	0	0	0	0	0	0
1354	OTU_2271	0	0	0	0	0	0	0	0	0	0	0	0	0	0	0	0	0	4	0	0	0	0	0	0	0	0	0	0	0	0	0	0	0	0	0	0	0	0	0	0	0	0	0	0	0	0	0	0
1355	OTU_2272	1	2	0	2	0	0	0	1	0	1	0	0	0	0	0	0	0	0	1	0	0	0	0	0	0	0	0	0	0	0	0	0	0	0	0	0	0	0	0	0	0	0	0	0	0	0	0	0
1356	OTU_2273	0	0	0	0	0	0	0	0	0	0	0	0	0	0	0	0	0	0	1	0	0	0	0	0	0	0	0	0	0	0	0	0	0	0	0	0	0	0	0	0	0	0	0	0	0	0	0	0
1357	OTU_2274	0	0	0	0	0	1	0	1	0	0	1	0	0	1	0	6	0	1	0	0	1	5	8	6	2	10	12	14	1	2	1	0	0	0	0	45	6	6	5	8	0	0	0	0	1	0	1	2
1358	OTU_2275	0	0	0	0	0	0	0	0	0	0	0	0	0	0	0	0	0	0	0	0	0	0	0	0	0	0	0	0	0	0	0	0	0	0	0	0	0	0	0	0	0	0	0	0	0	0	0	0
1359	OTU_2276	0	0	0	0	0	0	0	0	0	0	0	1	0	0	0	0	0	0	0	1	0	0	0	0	0	0	0	0	0	0	0	0	0	0	0	0	0	0	0	0	0	0	0	0	0	0	0	0
1360	OTU_2277	0	0	0	0	0	0	0	0	0	0	0	1	0	0	0	0	0	0	0	0	0	0	0	0	0	0	0	0	0	0	0	0	0	0	0	0	0	0	0	0	0	0	0	0	0	0	0	0
1361	OTU_2278	0	0	0	0	0	0	0	0	0	0	0	0	0	1	0	0	0	0	0	0	0	0	0	0	0	0	0	0	0	1	0	0	1	0	1	0	0	1	0	0	0	0	0	0	0	0	0	1
1362	OTU_2279	1	0	0	0	0	0	0	0	0	0	0	0	0	0	0	0	0	0	0	0	0	0	0	0	0	0	0	0	0	0	0	0	0	0	0	0	0	0	0	0	0	0	0	0	0	0	0	0
1363	OTU_228	0	0	0	0	0	0	0	0	0	0	0	0	0	0	0	0	0	0	0	0	0	0	0	0	0	0	17	0	0	0	0	0	0	0	6	0	0	0	0	0	0	0	8	0	0	0	0	0
1364	OTU_2281	2	10	4	2	2	42	52	42	43	47	0	1	0	0	1	0	10	4	6	10	0	0	0	0	0	0	0	0	0	0	0	0	0	0	1	9	1	4	2	7	0	1	0	0	0	0	1	2
1365	OTU_2282	0	0	0	0	0	0	0	1	0	0	0	0	0	0	0	0	0	0	0	0	0	0	0	0	0	0	0	0	0	0	0	0	0	0	0	0	0	0	0	0	0	0	0	0	0	0	0	0
1366	OTU_2283	0	0	0	0	0	0	0	0	1	0	0	0	0	0	0	0	0	0	0	0	0	0	0	0	0	8	5	5	1	4	0	0	1	0	3	2	0	36	38	7	2	2	0	0	1	0	0	1
1367	OTU_2284	0	8	0	4	3	7	11	8	12	0	2	5	15	6	7	6	11	2	8	11	31	9	0	0	0	0	0	0	0	0	0	0	0	0	0	0	0	0	0	0	0	0	0	0	0	0	0	0
1368	OTU_2285	0	0	0	2	0	0	0	0	0	2	0	0	0	0	0	1	2	8	2	5	2	3	0	1	1	8	0	2	3	1	1	1	3	0	0	0	0	1	2	0	5	0	0	0	2	1	7	4
1369	OTU_2286	0	0	0	0	0	0	0	0	0	1	1	3	2	0	0	3	2	28	0	12	0	0	0	0	2	0	0	0	0	0	1	0	1	1	0	0	0	0	0	2	0	1	2	0	1	2	4	25
1370	OTU_2287	0	0	3	0	1	6	0	1	0	0	87	72	36	65	102	1	2	1	0	1	66	234	70	21	67	0	1	0	1	0	16	8	7	4	11	0	1	1	3	1	20	17	11	8	5	0	3	0
1371	OTU_2288	1	3	0	1	0	0	1	5	0	4	0	0	0	0	0	0	0	0	0	1	0	2	6	0	2	0	0	0	4	0	0	1	1	1	0	0	0	1	2	1	0	1	0	0	1	0	3	14
1372	OTU_2289	87	33	89	99	147	246	280	786	166	509	180	198	109	205	125	142	165	236	240	349	73	120	150	2121	90	567	268	469	353	412	50	95	198	47	73	337	60	127	180	311	47	60	36	47	32	46	100	187
1373	OTU_229	0	0	1	0	2	0	0	0	0	0	0	0	0	0	0	0	0	0	0	0	0	0	0	0	0	0	1	0	0	0	2	2	1	0	4	0	0	0	0	0	3	2	0	0	0	0	0	0
1374	OTU_2290	42	70	113	59	95	9	19	51	13	13	20	32	14	8	239	87	426	136	233	336	23	21	19	32	1702	73	53	86	34	48	69	66	172	82	49	5	5	13	12	11	100	91	37	50	41	131	403	387
1375	OTU_2291	0	1	0	0	1	2	0	0	1	0	24	7	4625	70	26	11	12	5	0	0	23	2	3	4	302	4	1	1	1	0	1	1	31	61	0	2	1	1	0	0	6	2	2	0	1	0	0	0
1376	OTU_2292	0	0	0	0	0	0	2	3	0	2	0	0	0	0	0	0	0	0	0	0	0	0	0	0	0	0	0	0	0	0	0	0	0	0	0	0	0	0	0	0	0	0	0	0	0	0	0	0
1377	OTU_2293	1	0	0	0	0	2	6	19	0	0	0	0	0	5	2	0	0	1	0	0	0	0	0	0	0	0	0	0	1	0	0	1	0	0	0	0	0	0	0	0	0	0	1	0	0	0	0	0
1378	OTU_2294	576	318	462	403	753	50	126	112	89	130	95	60	18	242	65	179	70	51	142	75	28	64	99	31	34	20	35	29	13	25	293	261	205	190	214	29	7	14	28	52	151	153	162	140	75	13	34	49
1379	OTU_2295	1	0	0	1	0	2	0	2	0	1	0	0	0	0	0	0	0	0	0	1	0	0	0	0	0	0	1	0	0	0	0	0	0	0	0	0	0	0	0	0	0	0	0	0	0	0	0	0
1380	OTU_2296	0	0	0	0	0	0	0	0	0	0	0	0	0	0	0	0	0	0	0	0	0	0	0	0	0	0	0	2	0	0	0	0	0	0	0	0	1	0	1	4	0	1	0	0	0	0	0	0
1381	OTU_2297	0	0	0	0	0	0	0	0	0	1	0	0	3	0	0	0	0	0	0	0	2	0	0	0	0	0	0	0	0	0	0	1	0	0	0	0	1	2	1	2	1	2	0	0	0	0	0	1
1382	OTU_2298	0	0	0	0	0	0	0	0	0	0	0	0	0	0	0	0	0	0	0	0	0	0	0	0	0	0	0	1	0	0	0	1	0	0	0	0	2	0	1	0	10	6	3	0	7	0	0	0
1383	OTU_2299	0	1	0	1	0	0	0	1	1	2	0	0	0	0	0	0	0	5	0	0	0	0	0	0	0	0	0	0	0	0	0	0	0	0	0	0	0	0	0	0	0	0	0	0	0	0	0	0
1384	OTU_23	0	0	0	0	0	0	0	0	0	0	3	0	0	0	3	0	0	0	0	0	0	0	0	0	0	0	0	0	0	0	0	0	0	0	0	0	0	0	0	0	0	0	0	0	0	0	0	0
1385	OTU_230	0	0	0	0	0	0	0	1	0	0	0	0	0	0	0	0	0	0	0	0	0	0	0	0	0	0	0	0	0	0	0	0	0	0	0	0	1	0	0	0	0	0	0	0	1	0	0	0
1386	OTU_2300	0	0	1	1	0	0	0	0	2	0	0	0	2	0	1	0	0	0	0	0	0	2	0	0	3	0	0	0	0	0	0	0	0	0	0	0	0	0	0	0	0	0	0	0	0	0	0	0
1387	OTU_2301	2	2	3	0	0	0	0	0	1	0	0	0	0	0	0	0	0	0	0	0	0	0	0	0	0	0	0	0	0	0	0	0	0	0	0	0	0	1	0	1	0	1	0	0	0	0	0	0
1388	OTU_2302	7	2	14	28	2	42	6	23	34	40	374	344	101	310	220	10	10	6	16	16	88	152	153	30	175	4	2	4	4	3	7	3	4	5	9	53	8	35	30	47	7	6	5	7	5	5	6	6
1389	OTU_2303	0	1	0	0	1	0	1	2	1	0	0	0	0	0	0	2	1	0	0	0	3	1	0	0	0	0	0	0	0	0	0	0	0	0	0	0	0	0	0	0	0	0	0	0	0	0	0	0
1390	OTU_2304	77	7	9	2	10	20	114	3	11	5	6	11	2	12	11	48	176	116	90	203	25	267	24	15	9	110	234	206	250	206	53	26	26	43	17	150	10	24	24	20	26	15	21	49	25	355	378	534
1391	OTU_2305	0	0	3	7	0	0	0	1	2	1	7	8	1	2	0	53	99	191	182	149	3	1	0	0	0	26	71	53	52	106	10	7	4	7	6	0	0	4	0	0	3	3	3	6	7	10	72	74
1392	OTU_2306	0	0	0	0	0	0	0	0	0	0	1	0	0	0	2	0	0	0	3	0	0	0	5	0	0	1	0	0	0	0	1	0	0	0	0	0	0	0	0	0	0	0	0	0	0	0	0	0
1393	OTU_2307	0	0	0	1	0	0	0	8	1	2	0	0	0	0	0	0	0	0	0	0	1	0	0	0	0	0	1	0	0	0	0	0	0	0	0	0	0	0	0	0	0	0	0	0	0	0	0	0
1394	OTU_2308	0	0	0	0	0	0	0	0	0	0	0	0	0	0	0	0	0	0	0	0	0	0	0	0	0	0	0	0	0	0	0	0	0	0	2	0	0	0	0	0	0	0	3	0	0	0	0	0
1395	OTU_2309	0	0	0	0	0	0	0	0	0	0	0	0	0	0	0	0	0	0	1	0	0	0	0	2	0	0	2	0	0	0	0	0	0	0	0	0	0	0	0	0	0	0	3	0	0	0	0	2
1396	OTU_231	0	0	2	0	0	0	0	0	0	0	0	0	0	0	0	0	0	0	0	0	0	0	0	0	0	0	0	0	0	0	0	0	0	0	0	0	0	0	0	0	0	0	0	0	0	0	0	0
1397	OTU_2310	0	0	0	0	0	0	0	0	0	0	0	0	0	0	0	0	0	0	0	0	0	0	0	0	0	0	0	0	0	0	0	0	0	1	0	0	0	0	1	0	1	3	0	0	0	0	0	0
1398	OTU_2311	0	1	0	0	1	0	0	0	1	0	2	1	1	0	0	0	1	0	0	0	0	0	0	0	0	0	0	0	0	0	0	0	0	0	0	0	0	0	0	0	0	0	0	0	0	0	0	0
1399	OTU_2312	2	2	2	0	0	1	0	0	1	0	0	0	0	0	0	0	0	0	0	0	2	1	6	0	2	0	0	0	0	0	0	0	0	0	0	0	0	0	0	0	0	1	1	1	0	0	0	0
1400	OTU_2313	0	0	0	0	0	0	0	0	0	0	0	0	0	0	0	0	0	0	0	0	0	0	0	0	0	0	1	0	0	0	0	0	0	0	0	0	0	0	0	0	0	0	0	0	0	0	0	0
1401	OTU_2314	0	0	0	0	0	0	0	0	0	0	0	0	0	0	0	0	0	0	0	0	0	0	0	0	0	0	0	0	0	0	0	0	0	0	0	1	0	0	0	8	0	0	0	0	0	0	0	0
1402	OTU_2315	0	0	0	0	0	0	0	0	0	0	3	0	0	0	0	0	0	0	0	0	0	0	0	0	0	0	0	0	0	0	0	1	0	0	0	0	0	0	0	0	0	0	0	0	1	0	0	0
1403	OTU_2316	0	0	0	0	0	3	0	0	0	0	0	0	0	0	0	0	0	0	0	0	0	5	0	0	0	0	0	0	0	0	0	0	0	0	0	0	0	0	0	0	0	0	0	0	0	0	0	0
1404	OTU_2317	0	0	0	1	0	0	1	0	0	0	0	1	1	1	1	0	0	0	0	0	1	0	0	0	0	0	0	0	0	0	0	0	0	0	0	0	0	0	0	0	0	0	0	0	0	0	0	0
1405	OTU_2318	0	0	0	0	0	0	0	0	0	0	0	0	0	0	0	0	0	0	0	0	0	0	0	0	0	0	0	0	0	0	2	0	1	0	1	0	0	0	0	0	0	0	0	0	0	0	0	0
1406	OTU_2319	0	0	0	0	0	0	1	2	2	4	0	0	0	0	0	0	0	0	0	0	0	0	0	0	0	0	0	0	0	0	0	0	0	0	0	0	1	0	0	0	0	0	0	0	0	0	0	0
1407	OTU_232	0	0	0	0	0	1	0	0	0	0	0	0	0	0	0	0	0	0	0	0	0	0	0	0	0	0	0	0	0	1	0	0	0	0	0	0	0	0	0	0	0	0	0	0	0	0	0	0
1408	OTU_2320	0	0	1	0	0	0	0	0	0	0	0	0	0	0	0	0	0	0	0	0	0	0	0	0	0	0	0	0	0	0	0	0	0	0	0	0	0	0	0	0	0	0	0	0	0	0	0	0
1409	OTU_2321	0	0	0	0	0	0	1	0	0	0	0	0	0	0	0	0	0	0	0	0	0	0	0	0	0	0	0	0	0	0	0	0	0	0	1	0	0	0	0	0	0	0	0	0	0	0	0	0
1410	OTU_2322	0	0	0	0	0	0	0	0	0	0	0	0	0	0	0	0	0	0	0	0	0	0	0	0	0	0	0	0	1	1	1	1	0	0	0	0	0	0	0	0	0	0	0	0	0	0	0	0
1411	OTU_2323	0	0	0	0	0	0	0	0	0	0	0	0	0	5	0	2	0	0	0	1	0	0	0	0	0	8	19	19	4	14	1	0	0	1	0	0	1	0	0	0	0	1	1	2	0	0	0	0
1412	OTU_2324	0	0	0	0	0	0	0	0	0	0	0	0	0	0	0	2	6	21	0	6	0	0	0	0	0	4	5	4	6	5	9	0	3	2	15	1	1	0	3	3	1	0	1	4	0	0	7	17
1413	OTU_2325	0	0	0	0	0	0	0	0	0	0	0	0	0	0	0	0	0	0	0	0	0	0	0	0	0	0	0	0	0	0	0	0	0	2	0	0	0	0	0	0	0	0	0	0	0	0	0	0
1414	OTU_2326	0	0	0	0	0	2	0	1	2	0	0	0	0	0	0	0	0	0	0	0	0	0	0	0	0	0	0	0	0	0	0	0	0	0	0	0	0	0	0	0	0	0	0	0	0	0	0	0
1415	OTU_2327	0	1	0	0	3	0	0	0	0	0	0	0	0	0	0	0	0	0	0	0	0	0	0	0	0	0	0	0	0	0	0	0	0	0	0	0	0	0	0	0	0	0	0	0	0	0	0	0
1416	OTU_2328	0	0	0	0	0	0	0	0	1	0	0	0	0	0	0	0	0	0	0	0	0	0	0	0	0	0	0	0	0	0	0	0	0	0	0	0	0	0	0	0	0	0	0	0	0	0	0	0
1417	OTU_2329	1	0	0	0	0	3	1	0	9	2	0	0	2	0	0	0	0	0	0	0	0	0	0	0	0	0	0	1	0	0	0	1	0	0	0	1	0	1	0	1	0	2	0	0	0	0	1	0
1418	OTU_233	0	0	0	2	1	2	0	0	0	0	2	2	45	5	23	3	26	2	8	6	3	82	54	1	5	3	1	9	0	9	0	1	2	1	0	0	0	0	0	0	0	0	1	4	1	5	2	17
1419	OTU_2330	6	8	13	4	1	61	24	34	61	39	7	4	15	22	19	11	7	3	1	2	10	32	7	5	8	0	1	0	1	0	0	0	0	1	0	3	1	2	3	4	0	2	3	2	1	3	5	2
1420	OTU_2331	0	0	0	0	0	0	0	0	0	0	0	0	0	0	0	0	0	0	0	0	0	0	0	0	0	0	0	0	0	0	0	0	0	0	0	0	0	0	0	0	0	0	0	0	0	1	0	0
1421	OTU_2332	0	0	0	0	0	0	1	0	0	0	0	0	0	0	0	0	0	0	0	0	0	0	0	0	0	0	0	0	0	0	0	1	2	0	0	0	0	0	1	0	0	0	1	0	0	0	0	0
1422	OTU_2333	0	0	0	0	0	0	0	0	0	0	0	0	0	0	0	0	0	0	0	0	0	0	0	0	0	0	0	0	0	1	0	0	1	0	84	0	0	0	2	0	8	5	2	3	0	0	0	0
1423	OTU_2334	0	0	0	0	0	0	0	0	0	0	0	0	0	0	0	0	0	0	0	0	0	0	0	0	0	0	0	0	0	0	0	0	0	0	0	0	0	0	0	0	1	0	0	0	0	0	0	0
1424	OTU_2335	0	0	0	0	0	0	0	0	0	0	0	0	0	0	0	0	0	0	0	0	0	0	0	0	0	0	0	0	0	0	0	0	0	0	0	1	0	0	0	0	0	0	0	0	0	0	0	0
1425	OTU_2336	0	0	0	0	0	0	0	0	0	0	0	0	0	0	0	0	0	0	0	0	0	0	0	0	0	0	0	0	0	0	0	0	0	0	0	1	0	0	0	0	0	0	0	0	0	0	0	0
1426	OTU_2338	0	0	0	0	0	0	0	0	0	0	0	0	0	0	0	0	0	5	0	0	0	0	0	0	0	2	0	0	0	0	0	0	1	1	0	0	0	0	0	1	0	0	0	0	0	4	1	13
1427	OTU_2339	595	206	591	425	511	349	323	262	179	226	98	120	58	85	85	36	40	30	56	42	71	113	98	32	56	26	23	22	18	33	188	44	29	32	29	70	29	86	125	73	50	55	27	66	33	6	58	48
1428	OTU_234	0	0	0	0	0	1	1	1	1	0	0	0	0	0	0	0	0	0	0	0	0	0	0	0	0	0	0	0	0	0	0	2	0	0	1	0	0	0	0	1	0	0	0	1	0	0	0	0
1429	OTU_2340	0	0	1	0	0	0	0	0	0	0	0	0	0	0	0	0	0	0	0	0	0	0	0	0	0	0	0	0	0	0	0	0	0	0	0	0	0	0	0	0	0	0	0	0	0	0	0	0
1430	OTU_2341	0	3	0	0	0	0	0	0	0	0	0	0	0	0	0	0	0	0	1	2	0	0	0	0	0	7	5	34	9	4	28	44	31	38	65	0	3	3	1	1	24	34	28	26	11	0	3	2
1431	OTU_2342	0	0	0	0	0	0	0	0	0	0	0	0	0	0	0	0	0	0	0	0	0	0	0	0	0	0	58	0	0	0	0	1	0	0	34	0	1	0	0	1	0	0	59	0	0	0	0	0
1432	OTU_2343	0	13	0	2	1	0	2	0	19	0	14	4	5	0	0	1	13	0	7	0	6	0	0	0	0	0	0	0	0	0	0	0	0	0	0	0	0	0	0	0	0	0	0	0	0	0	0	0
1433	OTU_2344	13	0	2	1	0	0	0	0	0	0	5	3	1	1	9	0	0	0	0	0	2	13	8	4	2	2	1	1	0	0	0	0	0	0	0	1	2	11	6	0	0	0	0	0	0	0	0	0
1434	OTU_2345	0	0	2	0	0	1	2	0	1	2	6	0	2	0	5	0	5	4	4	26	1	2	0	1	0	0	0	0	0	0	1	0	0	0	0	0	0	4	1	0	0	0	0	0	0	2	2	1
1435	OTU_2346	0	0	0	0	0	0	0	0	0	2	8	52	0	0	95	0	0	1	0	0	0	0	0	0	0	0	0	0	0	0	0	0	0	0	0	0	0	2	0	0	0	0	0	0	0	0	0	11
1436	OTU_2347	0	0	0	0	0	1	0	0	3	0	1	0	11	22	0	0	0	0	1	0	1	0	0	1	1	0	0	0	0	0	2	0	0	0	0	0	0	1	1	3	1	0	3	0	0	2	35	70
1437	OTU_2348	0	0	0	0	0	0	0	2	0	0	0	0	0	0	0	0	0	0	0	0	0	0	0	0	0	0	0	0	4	1	0	0	0	0	1	0	1	2	0	5	0	0	0	0	0	0	0	0
1438	OTU_2349	0	0	1	5	2	5	10	3	6	7	0	0	0	0	0	0	0	1	0	1	0	0	0	0	0	1	1	1	1	0	0	0	0	0	0	2	1	0	0	0	0	0	0	0	0	0	2	1
1439	OTU_235	0	0	0	0	0	0	0	0	0	0	0	0	0	0	2	0	0	0	0	0	0	0	0	0	0	0	0	0	0	0	0	0	0	0	0	0	0	0	0	0	0	0	0	0	0	0	0	0
1440	OTU_2350	0	0	0	0	0	1	1	4	1	5	0	0	0	0	0	0	0	0	0	0	0	0	0	0	0	1	0	1	4	0	0	0	1	0	1	0	1	0	4	1	1	0	1	1	5	0	0	0
1441	OTU_2351	1	0	0	1	1	0	1	0	0	0	0	0	0	0	0	0	0	0	0	0	0	0	4	0	1	1	0	0	0	0	1	1	0	0	0	4	0	0	1	0	0	1	0	0	0	0	0	0
1442	OTU_2352	0	2	3	25	4	6	7	12	20	46	1	0	0	0	0	1	1	0	1	7	4	70	91	0	6	11	16	13	103	11	12	4	2	1	14	66	325	111	305	70	4	4	1	1	14	3	4	2
1443	OTU_2353	0	0	0	0	2	0	0	0	0	0	0	0	0	0	0	0	0	0	0	0	0	0	0	0	0	0	0	1	0	0	2	1	1	0	1	0	0	0	0	0	1	0	5	0	0	0	0	0
1444	OTU_2354	0	0	0	0	0	0	0	0	0	0	0	0	0	0	0	0	0	0	1	18	0	0	0	0	0	0	0	0	0	0	0	0	0	0	0	0	0	0	0	0	0	0	0	0	0	0	0	0
1445	OTU_2355	0	0	4	0	0	0	0	0	0	0	0	0	0	0	0	0	0	0	0	0	0	0	0	0	0	1	0	0	1	0	0	0	0	0	0	0	0	0	0	1	1	0	0	0	0	0	0	0
1446	OTU_2356	0	0	0	0	0	0	0	0	0	0	0	9	0	0	0	0	0	0	0	0	0	0	0	0	0	0	0	0	0	0	0	0	0	0	0	0	0	0	0	0	0	0	0	0	0	0	0	0
1447	OTU_2357	0	0	0	0	8	0	0	0	0	0	0	0	0	0	0	0	0	0	0	0	0	0	0	0	0	0	0	0	0	0	0	0	0	0	0	0	0	0	0	0	0	0	0	0	0	0	0	0
1448	OTU_2358	0	18	1	0	0	2	20	7	27	2	1	0	1	4	34	3	22	1	14	1	7	12	0	0	0	0	0	0	0	0	0	0	0	0	0	0	0	0	0	0	0	0	0	0	0	0	0	0
1449	OTU_2359	3	4	1	5	0	0	0	0	0	0	0	0	0	0	0	0	0	0	0	0	0	0	0	0	0	0	0	0	0	0	0	0	0	0	0	0	0	0	0	0	0	0	0	0	0	0	0	1
1450	OTU_236	0	0	0	0	0	0	4	0	0	0	0	0	0	0	7	0	0	0	0	0	0	0	0	0	0	0	0	0	0	0	0	0	0	0	0	0	0	0	0	0	0	0	0	0	0	0	0	0
1451	OTU_2360	0	0	0	0	0	0	0	0	0	0	0	0	0	0	0	0	1	3	0	5	0	0	0	0	0	0	0	0	0	0	0	0	0	0	0	0	0	0	0	0	0	0	0	0	0	0	1	0
1452	OTU_2361	0	0	0	0	0	0	0	0	0	0	0	0	0	0	0	0	0	0	0	0	0	0	1	0	0	0	0	0	0	0	0	0	0	0	1	0	0	0	0	0	0	1	0	0	0	0	0	1
1453	OTU_2362	0	0	0	0	0	0	0	0	1	0	0	0	0	0	1	0	0	0	0	1	1	0	0	0	0	0	0	0	0	0	0	0	0	0	0	0	0	0	0	0	0	0	0	0	0	0	0	0
1454	OTU_2363	40	13	25	12	22	65	18	15	22	25	39	43	17	27	72	5	6	6	7	18	11	36	25	10	11	3	3	6	1	2	4	2	1	3	4	4	0	12	9	11	17	42	14	23	5	9	11	2
1455	OTU_2364	0	0	0	0	0	0	0	0	0	0	0	0	0	0	0	0	0	0	0	0	0	0	0	0	0	0	0	0	0	0	0	0	0	0	0	0	0	0	0	0	0	2	0	0	0	1	0	0
1456	OTU_2365	0	0	0	0	0	0	0	0	0	1	0	0	0	0	0	0	0	0	0	0	0	0	0	0	0	0	0	1	0	0	0	0	0	0	0	0	0	0	0	0	0	0	0	0	0	0	0	0
1457	OTU_2366	0	0	0	0	0	0	0	0	0	0	0	0	0	0	0	1	0	0	0	0	0	0	2	0	0	2	1	3	0	0	0	0	0	0	0	11	2	2	4	3	0	0	0	0	0	0	1	0
1458	OTU_2367	170	83	197	57	254	684	511	445	737	555	60	44	2791	50	90	38	4754	137	50	243	21	8	8	6	20	63	65	99	90	90	276	469	214	215	194	115	58	93	180	135	275	400	236	309	406	18	21	25
1459	OTU_2368	2	0	0	1	0	0	0	0	0	0	0	0	0	0	0	0	0	0	0	0	0	0	0	0	0	1	0	0	0	1	0	0	1	0	0	0	0	0	0	0	0	0	0	0	0	0	0	0
1460	OTU_2369	0	0	0	0	0	0	0	0	0	0	0	0	0	0	1	0	0	0	0	0	0	2	0	0	0	0	0	0	0	0	0	0	0	0	2	0	0	0	0	0	0	0	0	0	0	0	1	0
1461	OTU_237	0	0	0	0	0	0	0	0	0	0	0	0	2	0	0	0	0	0	0	0	0	0	0	0	0	0	0	0	0	0	0	0	0	0	0	0	0	0	0	0	0	0	0	0	0	0	0	0
1462	OTU_2370	0	0	0	0	0	0	0	0	0	0	0	0	0	0	0	0	0	0	0	0	0	0	0	0	0	0	0	0	0	0	0	0	0	0	1	0	0	0	0	0	1	1	0	0	0	0	0	0
1463	OTU_2371	1	1	0	0	2	1	3	2	2	1	0	0	0	0	0	3	0	0	1	1	0	0	0	0	0	1	0	1	0	1	0	0	0	0	0	0	0	1	0	0	0	1	0	0	0	0	1	0
1464	OTU_2372	0	0	0	0	0	0	0	0	0	0	0	0	2	0	0	0	0	0	0	0	0	5	1	1	0	0	0	0	0	0	0	1	1	1	0	0	0	0	0	0	0	1	0	4	0	0	0	1
1465	OTU_2373	0	0	0	0	0	2	0	0	1	0	0	0	0	0	0	0	0	0	0	0	0	0	0	0	0	0	0	0	0	0	0	0	0	0	0	0	0	0	0	0	0	0	0	0	0	0	0	0
1466	OTU_2374	0	12	0	16	6	7	19	15	14	2	20	6	10	21	35	8	17	1	33	4	11	16	0	0	0	0	0	0	0	0	1	0	0	0	0	0	0	0	0	0	0	0	0	0	0	0	0	0
1467	OTU_2375	0	0	0	0	1	0	0	2	0	0	0	1	0	1	0	2	2	3	1	4	1	0	0	0	0	1	6	11	2	1	0	0	1	0	0	10	1	0	1	8	0	0	0	1	0	0	0	14
1468	OTU_2376	0	0	1	0	2	154	305	10	24	20	0	0	0	3	0	0	0	0	0	0	0	2	0	0	0	0	0	0	0	0	0	0	0	0	0	11	3	21	13	24	0	1	0	0	0	0	0	1
1469	OTU_2377	20	20	16	15	21	47	52	48	49	45	1	0	0	0	0	0	1	1	0	3	0	0	0	0	2	2	5	3	1	2	0	0	0	0	0	9	5	8	10	6	0	1	0	0	1	0	0	0
1470	OTU_2378	0	1	0	1	2	0	4	3	1	3	0	0	0	0	0	1	2	3	0	0	0	0	1	1	0	1	0	1	0	0	2	0	2	1	1	1	0	0	1	0	0	0	0	0	0	1	1	1
1471	OTU_2379	0	4	0	1	1	52	6	2	6	0	1	0	0	1	0	0	0	0	4	0	0	3	1	0	2	3	0	0	0	2	0	0	0	0	0	0	0	3	0	1	0	0	0	0	0	3	2	0
1472	OTU_238	0	1	0	0	2	0	0	0	0	0	1	2	6	5	2	0	0	0	0	0	0	2	0	1	1	0	0	0	0	0	0	0	0	0	0	1	0	0	1	0	0	0	0	1	1	0	1	1
1473	OTU_2380	0	0	0	0	0	0	0	0	0	0	0	0	0	0	0	0	0	0	0	0	0	0	0	0	0	0	0	0	0	0	0	0	0	0	0	0	0	0	0	0	0	0	0	0	1	0	0	0
1474	OTU_2381	0	0	0	0	0	1	0	1	2	0	0	0	0	0	0	0	0	0	0	0	0	0	0	0	0	0	0	0	0	0	0	0	0	0	0	0	0	0	0	0	0	0	0	0	0	0	0	0
1475	OTU_2382	0	0	0	0	0	0	0	0	0	0	0	0	0	0	0	0	0	0	0	0	0	0	0	0	0	0	0	0	0	0	0	0	0	0	0	0	0	0	0	0	0	0	0	0	0	0	0	0
1476	OTU_2383	0	0	0	0	0	0	0	0	0	0	0	0	0	0	0	0	0	0	0	0	0	0	0	0	1	0	0	0	0	0	3	6	7	7	9	0	0	0	1	0	62	11	8	5	3	0	0	0
1477	OTU_2384	0	0	0	0	0	0	0	0	0	0	0	0	0	0	0	0	2	0	0	0	0	0	0	1	0	0	0	0	0	0	0	0	0	0	0	0	0	0	0	0	0	0	0	0	0	0	0	0
1478	OTU_2385	0	0	0	0	0	0	0	0	0	0	0	0	0	0	0	0	0	0	0	0	0	0	0	0	0	0	0	0	0	0	0	0	0	0	0	0	0	0	0	0	0	0	0	0	0	0	1	0
1479	OTU_2386	0	1	0	0	0	0	0	0	0	0	0	0	0	0	0	0	0	0	0	0	0	0	0	0	0	0	0	0	0	0	0	0	0	0	0	0	0	0	0	0	0	0	0	0	0	0	0	0
1480	OTU_2387	0	0	0	0	0	0	0	0	0	0	0	0	0	0	0	2	8	4	1	5	0	1	0	0	1	0	2	4	1	2	1	1	4	0	1	1	1	0	1	0	4	2	3	1	0	3	3	12
1481	OTU_2388	0	0	0	0	0	0	0	0	0	0	0	0	0	0	0	0	0	0	0	0	0	0	0	0	0	2	0	0	0	0	6	10	7	43	5	0	1	0	0	0	0	1	0	1	0	0	0	0
1482	OTU_2389	0	0	0	0	0	1	1	0	0	0	0	0	0	0	0	0	0	0	0	0	0	0	0	0	0	0	6	0	0	5	5	4	12	10	12	0	0	0	5	1	0	2	0	0	0	0	0	1
1483	OTU_239	0	0	0	0	0	0	0	0	0	0	0	0	0	0	0	0	0	0	0	0	0	0	0	0	0	0	0	0	0	0	0	0	0	0	0	5	0	4	0	7	0	0	0	0	0	0	0	0
1484	OTU_2390	2	0	0	0	0	1	0	0	0	0	0	0	0	0	0	0	0	0	0	0	0	2	0	0	0	0	0	2	0	0	1	0	0	0	0	2	0	11	3	6	0	0	0	0	0	1	0	1
1485	OTU_2391	0	0	0	0	0	0	0	0	0	0	0	0	0	0	0	0	0	0	0	0	0	0	0	0	0	0	0	0	0	0	0	0	0	0	0	0	0	0	0	0	0	3	0	0	0	0	0	0
1486	OTU_2392	0	0	0	0	0	0	0	0	0	0	0	0	0	0	0	0	0	0	0	0	0	0	0	0	0	0	0	0	0	0	0	0	0	0	0	0	0	0	0	0	0	1	0	0	0	0	1	0
1487	OTU_2393	0	0	0	0	0	0	0	0	0	0	0	0	0	0	0	0	0	0	0	0	0	0	0	0	0	0	0	0	0	0	0	0	0	0	0	0	0	0	0	0	0	0	0	0	0	1	0	0
1488	OTU_2394	0	0	0	0	0	0	0	0	0	0	0	0	0	0	0	0	4	1	2	2	0	0	0	0	0	26	3	25	1	5	0	0	0	1	0	1	0	0	0	1	0	1	0	1	3	1	6	31
1489	OTU_2395	5	11	17	4	3	7	13	13	8	11	5	2	9	7	5	3	3	4	6	4	8	4	32	0	1	0	1	2	0	3	1	0	0	0	0	4	0	3	0	0	0	0	0	0	1	2	4	1
1490	OTU_2396	137	0	0	0	0	0	0	0	0	0	0	0	0	0	0	0	0	0	0	0	0	0	0	0	0	0	0	2	0	0	1	0	0	0	0	0	1	0	0	1	0	0	0	0	0	0	0	2
1491	OTU_2397	0	0	0	0	0	0	0	0	0	0	0	0	0	0	0	0	0	0	0	0	0	0	0	0	0	0	0	0	0	1	3	0	7	8	5	0	0	0	0	0	6	1	1	4	0	0	0	0
1492	OTU_2398	1	1	0	2	0	1	0	0	0	0	1	0	0	0	0	15	6	16	48	3	1	0	0	0	1	42	40	31	25	29	0	0	1	4	1	0	1	0	0	0	1	6	1	2	5	10	8	4
1493	OTU_2399	0	0	1	2	1	0	0	0	0	0	0	0	0	0	0	5	7	10	10	14	0	0	0	0	0	0	0	0	0	0	0	0	1	0	1	0	0	0	0	0	0	0	0	0	0	1	0	2
1494	OTU_24	0	2	18	4	1	12	48	242	7	89	0	0	0	0	1	4	3	1	2	1	0	0	0	1	0	0	0	0	0	5	1	2	0	0	1	52	5	163	104	149	1	2	0	0	0	0	1	0
1495	OTU_240	0	0	0	0	0	0	0	0	0	0	0	0	0	0	0	0	0	0	0	0	0	0	0	0	0	0	0	0	0	0	0	0	0	0	0	0	0	0	0	0	0	0	0	0	0	0	0	0
1496	OTU_2400	0	1	0	0	0	0	0	0	0	0	0	0	0	3	0	21	3	8	8	2	3	0	0	0	0	0	0	0	0	0	0	0	0	0	0	0	0	0	0	0	1	0	2	0	0	0	0	0
1497	OTU_2401	0	0	0	0	0	0	0	0	0	0	0	0	0	0	0	0	0	0	0	0	0	0	0	0	1	0	0	0	0	0	2	3	3	4	4	0	0	0	0	1	1	4	2	2	0	0	0	0
1498	OTU_2402	0	1	0	0	0	7	10	7	3	7	0	0	0	0	1	0	1	0	0	0	0	0	0	0	0	0	0	0	0	0	0	0	0	0	0	0	0	0	0	0	0	0	0	0	0	0	0	0
1499	OTU_2403	13	7	7	10	4	1	3	2	3	3	2	13	3	12	16	7	44	11	9	16	8	23	176	11	9	169	72	172	152	121	11	16	11	10	8	330	145	152	156	206	12	16	10	18	11	158	11	19
1500	OTU_2404	0	0	1	0	0	0	0	0	0	0	0	0	0	0	0	0	0	10	0	0	0	0	0	0	0	0	0	0	0	0	0	0	0	0	0	1	0	0	0	0	0	0	0	0	0	0	0	0
1501	OTU_2405	0	1	1	2	0	1	0	0	0	0	2	1	0	1	0	6	38	15	17	27	0	0	0	0	1	6	5	10	4	0	5	3	12	5	7	0	0	0	0	1	4	2	0	5	3	8	32	20
1502	OTU_2406	0	0	4	0	0	0	0	0	0	0	0	0	0	0	0	0	3	0	0	0	0	0	0	0	0	0	0	0	0	0	0	0	0	0	0	0	1	0	0	1	0	0	0	0	0	0	0	0
1503	OTU_2407	0	0	0	0	0	0	0	0	0	0	0	0	0	0	0	0	0	0	0	0	0	0	0	0	0	0	0	0	0	1	0	0	0	0	0	0	0	10	0	0	0	0	0	0	0	0	0	0
[truncated: 2,103 more rows]
[truncated: 12 more columns]
